# Supplementary material for: Crystal structure of 2-[12-methyl-14-phenyl-10,13,14,16-tetra­aza­tetra­cyclo[7.7.0.02,7.011,15]hexa­deca-1(16),2,4,6,9,11(15),12-heptaen-8-yl­idene]propandi­nitrile
Source: Acta Crystallogr Sect E Struct Rep Online. 2014 Nov 8;70(Pt 12):o1244–5. doi: 10.1107/S1600536814024167 (PMC4257392; doi:10.1107/S1600536814024167)
Supplement: Supplementary file 1 [file e-70-o1244-sup1.cif]

##############################################################################
#                                                                            #
# This CIF contains the data in a paper accepted for publication in          #
# Acta Crystallographica Section E. It conforms to the requirements of       #
# Notes for Authors for Acta Crystallographica Section E, and has been       #
# peer reviewed under the auspices of the IUCr Commission on Journals.       #
#                                                                            #
# Full details of the Crystallographic Information File format               #
# are given in the paper "The Crystallographic Information File (CIF):       #
# a New Standard Archive File for Crystallography" by S. R. Hall, F. H.      #
# Allen and I. D. Brown [Acta Cryst. (1991), A47, 655-685].                  #
#                                                                            #
# The current version of the core CIF dictionary is obtainable from          #
# ftp://ftp.iucr.org/pub/cif_core.dic.                                       #
#                                                                            #
# Software is freely available for graphical display of the structure(s)     #
# in this CIF. For information consult the CIF software page                 #
# http://www.iucr.org/resources/cif/software.                                #
#                                                                            #
# This file may be used for bona fide research purposes within the           #
# scientific community so long as proper attribution is given to the journal # 
# article from which it was obtained.                                        #
#                                                                            #
##############################################################################
data_global
_audit_creation_method     'APEX2 v2014.7-1'
_journal_date_recd_electronic     2014-10-23
_journal_date_accepted     2014-11-01
_journal_name_full     'Acta Crystallographica, Section E'
_journal_year     2014
_journal_volume     70
_journal_issue     12
_journal_page_first     o1244
_journal_page_last     o1245
_journal_paper_category     HO
_journal_paper_doi     10.1107/S1600536814024167
_journal_coeditor_code     SU5012
_publ_contact_author_name
;
Mustafa R. Albayati
;
_publ_contact_author_address
;
Kirkuk University,
College of Science,
Department of Chemistry,
Kirkuk,
Iraq
;
_publ_contact_author_email     'shaabankamel@yahoo.com'
_publ_contact_author_fax     ?
_publ_contact_author_phone     ?
_publ_section_title
;\
Crystal structure of
2-{12-methyl-14-phenyl-10,13,14,16-tetraazatetracyclo[7.7.0.0^2,7^.0^11,15^]\
hexadeca-1(16),2,4,6,9,11(15),12-heptaen-8-ylidene}propandinitrile
;
_publ_section_title_footnote     .
loop_
    _publ_author_name
    _publ_author_address
    'Joel T. Mague'
;
Department of Chemistry,
Tulane University,
New Orleans,
LA 70118,
USA
;
    'Mohamed, Shaaban K.'
;
Chemistry and Environmental Division,
Manchester Metropolitan University,
Manchester M1 5GD,
England
Chemistry Department,
Faculty of Science,
Minia University,
61519 El-Minia,
Egypt
;
    'Akkurt, Mehmet'
;
Department of Physics,
Faculty of Sciences,
Erciyes University,
38039 Kayseri,
Turkey
;
    'Hussein M. S. El-Kashef'
;
Department of Chemistry,
Faculty of Science,
Assiut University,
71515 Assiut,
Egypt
;
    'Mustafa R. Albayati'
;
Kirkuk University,
College of Science,
Department of Chemistry,
Kirkuk,
Iraq
;
data_I
_database_code_depnum_ccdc_archive 'CCDC 1032263'
_audit_creation_method     SHELXL-2014
_chemical_name_systematic
;\
2-{12-Methyl-14-phenyl-10,13,14,16-\
tetraazatetracyclo[7.7.0.0^2,7^.0^11,15^]hexadeca-1(16),2,4,6,9,11(15),12-\
heptaen-8-ylidene}propandinitrile
;
_chemical_name_common     ?
_chemical_formula_moiety     'C22 H12 N6'
_chemical_formula_sum     'C22 H12 N6'
_chemical_formula_iupac     'C22 H12 N6'
_chemical_formula_weight     360.38
_chemical_melting_point     ?
_shelx_space_group_comment
;
The symmetry employed for this shelxl refinement is uniquely defined
by the following loop, which should always be used as a source of
symmetry information in preference to the above space-group names.
They are only intended as comments.
;
_space_group_crystal_system     monoclinic
_space_group_name_H-M_alt     'C 2/c'
_space_group_name_Hall     '-C 2yc'
loop_
    _space_group_symop_operation_xyz
    'x, y, z'
    '-x, y, -z+1/2'
    'x+1/2, y+1/2, z'
    '-x+1/2, y+1/2, -z+1/2'
    '-x, -y, -z'
    'x, -y, z-1/2'
    '-x+1/2, -y+1/2, -z'
    'x+1/2, -y+1/2, z-1/2'
_cell_length_a     35.968(5)
_cell_length_b     4.6483(6)
_cell_length_c     26.596(3)
_cell_angle_alpha     90
_cell_angle_beta     129.6130(12)
_cell_angle_gamma     90
_cell_volume     3425.5(8)
_cell_formula_units_Z     8
_cell_measurement_reflns_used     4540
_cell_measurement_theta_min     2.2678
_cell_measurement_theta_max     27.4298
_cell_measurement_temperature     150(2)
_exptl_crystal_description     column
_exptl_crystal_colour     orange
_exptl_crystal_size_max     0.210
_exptl_crystal_size_mid     0.130
_exptl_crystal_size_min     0.070
_exptl_crystal_density_diffrn     1.398
_exptl_crystal_density_meas     ?
_exptl_crystal_density_method     'not measured'
_exptl_crystal_F_000     1488
_exptl_absorpt_coefficient_mu     0.088
_exptl_absorpt_correction_type     multi-scan
_exptl_absorpt_process_details
;
(<i>SADABS</i>; Bruker, 2014)
;
_shelx_estimated_absorpt_T_min     0.982
_shelx_estimated_absorpt_T_max     0.994
_exptl_absorpt_correction_T_min     0.77
_exptl_absorpt_correction_T_max     0.99
_exptl_special_details
;
The diffraction data were collected in three sets of 400 frames (0.5\% width in
\w) at \f = 0, 120 and 240\%. A scan time of 90 sec/frame was used.
;
_diffrn_ambient_temperature     150(2)
_diffrn_radiation_type     MoK\a
_diffrn_radiation_wavelength     0.71073
_diffrn_radiation_monochromator     graphite
_diffrn_measurement_device_type     'Bruker SMART APEX CCD'
_diffrn_measurement_method     '\f and \w scans'
_diffrn_detector_area_resol_mean     8.3660
_diffrn_reflns_number     15751
_diffrn_reflns_av_R_equivalents     0.0503
_diffrn_reflns_theta_min     1.988
_diffrn_reflns_theta_max     27.522
_diffrn_reflns_theta_full     27.500
_diffrn_measured_fraction_theta_max     0.999
_diffrn_measured_fraction_theta_full     0.999
_diffrn_reflns_limit_h_min     -46
_diffrn_reflns_limit_h_max     46
_diffrn_reflns_limit_k_min     -6
_diffrn_reflns_limit_k_max     6
_diffrn_reflns_limit_l_min     -34
_diffrn_reflns_limit_l_max     34
_refine_special_details
;
Refinement of <i>F</i>^2^ against ALL reflections. The weighted <i>R</i>-factor
<i>wR</i> and goodness of fit <i>S</i> are based on <i>F</i>^2^, conventional
<i>R</i>-factors <i>R</i> are based on <i>F</i>, with <i>F</i> set to zero for
negative <i>F</i>^2^. The threshold expression of <i>F</i>^2^ >
\s(<i>F</i>^2^) is used only for calculating <i>R</i>-factors(gt) <i>etc</i>.
and is not relevant to the choice of reflections for refinement.
<i>R</i>-factors based on <i>F</i>^2^ are statistically about twice as large
as those based on <i>F</i>, and <i>R</i>- factors based on ALL data will be
even larger. H-atoms attached to carbon were placed in calculated positions
(C---H = 0.95 - 0.98 \%A). All were included as riding contributions with
isotropic displacement parameters 1.2 - 1.5 times those of the attached atoms.
The phenyl ring attached to N1 is rotationally disordered over two sites in
approximately equal amounts. The components of the disorder were refined as
rigid hexagons.
;
_reflns_number_total     3921
_reflns_number_gt     2489
_reflns_threshold_expression     I>2\s(I)
_refine_ls_structure_factor_coef     Fsqd
_refine_ls_matrix_type     full
_refine_ls_R_factor_all     0.0941
_refine_ls_R_factor_gt     0.0534
_refine_ls_wR_factor_gt     0.1145
_refine_ls_wR_factor_ref     0.1364
_refine_ls_goodness_of_fit_ref     1.030
_refine_ls_restrained_S_all     1.030
_refine_ls_number_reflns     3921
_refine_ls_number_parameters     249
_refine_ls_number_restraints     1
_refine_ls_hydrogen_treatment     constr
_refine_ls_weighting_scheme     calc
_refine_ls_weighting_details
              'w=1/[\s^2^(Fo^2^)+(0.0537P)^2^+1.9123P] where P=(Fo^2^+2Fc^2^)/3'
_atom_sites_solution_hydrogens     geom
_atom_sites_solution_primary     direct
_atom_sites_solution_secondary     difmap
_refine_ls_shift/su_max     0.001
_refine_ls_shift/su_mean     0.000
_refine_diff_density_max     0.311
_refine_diff_density_min     -0.198
_refine_ls_extinction_method     none
_refine_ls_extinction_coef     .
loop_
    _atom_type_symbol
    _atom_type_description
    _atom_type_scat_dispersion_real
    _atom_type_scat_dispersion_imag
    _atom_type_scat_source
    'C' 'C' 0.0033 0.0016
                         'International Tables Vol C Tables 4.2.6.8 and 6.1.1.4'
    'H' 'H' 0.0000 0.0000
                         'International Tables Vol C Tables 4.2.6.8 and 6.1.1.4'
    'N' 'N' 0.0061 0.0033
                         'International Tables Vol C Tables 4.2.6.8 and 6.1.1.4'
_computing_data_collection
;
<i>APEX2</i> (Bruker, 2014)
;
_computing_cell_refinement
;
<i>SAINT</i> (Bruker, 2014)
;
_computing_data_reduction
;
<i>SAINT</i> (Bruker, 2014)
;
_computing_structure_solution
;
<i>SHELXT</i> (Sheldrick, 2008)
;
_computing_structure_refinement
;
<i>SHELXL2014</i> (Sheldrick, 2008)
;
_computing_molecular_graphics
;
<i>DIAMOND</i> (Brandenburg & Putz, 2012)
;
_computing_publication_material
;
<i>SHELXTL</i> (Sheldrick, 2008)
;
loop_
    _atom_site_type_symbol
    _atom_site_label
    _atom_site_fract_x
    _atom_site_fract_y
    _atom_site_fract_z
    _atom_site_U_iso_or_equiv
    _atom_site_adp_type
    _atom_site_calc_flag
    _atom_site_occupancy
    _atom_site_disorder_assembly
    _atom_site_disorder_group
    N N1 0.69392(6) 0.2255(4) 0.36211(8) 0.0427(4) Uani d 1 . .
    N N2 0.66369(7) 0.0716(4) 0.36798(9) 0.0482(5) Uani d 1 . .
    N N3 0.68329(6) 0.5915(3) 0.28798(8) 0.0385(4) Uani d 1 . .
    N N4 0.58234(6) 0.5174(4) 0.23053(8) 0.0418(4) Uani d 1 . .
    N N5 0.46527(7) 0.6261(5) 0.12918(10) 0.0679(6) Uani d 1 . .
    N N6 0.46809(7) 1.2638(5) 0.01592(10) 0.0657(6) Uani d 1 . .
    C C1 0.74396(18) 0.1886(11) 0.4101(2) 0.0444(5) Uani d 0.516(4) A 1
    C C2 0.7750(3) 0.2928(12) 0.4002(2) 0.0565(14) Uani d 0.516(4) A 1
    H H2 0.7624 0.3876 0.3605 0.068 Uiso calc 0.516(4) A 1
    C C3 0.8246(2) 0.2582(13) 0.4482(3) 0.0568(13) Uani d 0.516(4) A 1
    H H3 0.8458 0.3294 0.4414 0.068 Uiso calc 0.516(4) A 1
    C C4 0.84309(16) 0.1195(12) 0.5063(3) 0.0611(7) Uani d 0.516(4) A 1
    H H4 0.8770 0.0959 0.5391 0.073 Uiso calc 0.516(4) A 1
    C C5 0.81201(19) 0.0153(11) 0.5163(2) 0.0596(12) Uani d 0.516(4) A 1
    H H5 0.8246 -0.0795 0.5559 0.072 Uiso calc 0.516(4) A 1
    C C6 0.76244(18) 0.0498(11) 0.4682(2) 0.0551(11) Uani d 0.516(4) A 1
    H H6 0.7412 -0.0214 0.4750 0.066 Uiso calc 0.516(4) A 1
    C C1A 0.74487(19) 0.1788(12) 0.4091(2) 0.0444(5) Uani d 0.484(4) A 2
    C C2A 0.7774(3) 0.3742(10) 0.4168(3) 0.0565(14) Uani d 0.484(4) A 2
    H H2A 0.7660 0.5350 0.3884 0.068 Uiso calc 0.484(4) A 2
    C C3A 0.8267(3) 0.3344(11) 0.4661(4) 0.0568(13) Uani d 0.484(4) A 2
    H H3A 0.8490 0.4679 0.4714 0.068 Uiso calc 0.484(4) A 2
    C C4A 0.84344(17) 0.0991(13) 0.5077(3) 0.0611(7) Uani d 0.484(4) A 2
    H H4A 0.8771 0.0719 0.5414 0.073 Uiso calc 0.484(4) A 2
    C C5A 0.8109(2) -0.0963(11) 0.5000(2) 0.0596(12) Uani d 0.484(4) A 2
    H H5A 0.8223 -0.2571 0.5284 0.072 Uiso calc 0.484(4) A 2
    C C6A 0.76159(19) -0.0564(11) 0.4507(3) 0.0551(11) Uani d 0.484(4) A 2
    H H6A 0.7393 -0.1900 0.4454 0.066 Uiso calc 0.484(4) A 2
    C C7 0.66759(7) 0.4096(4) 0.31061(9) 0.0385(5) Uani d 1 . .
    C C8 0.61906(7) 0.3724(4) 0.28314(10) 0.0395(5) Uani d 1 . .
    C C9 0.61930(8) 0.1579(4) 0.32169(11) 0.0458(5) Uani d 1 . .
    C C10 0.57752(8) 0.0445(5) 0.31473(12) 0.0575(6) Uani d 1 . .
    H H10A 0.5884 -0.1118 0.3461 0.086 Uiso calc 1 . .
    H H10B 0.5530 -0.0286 0.2703 0.086 Uiso calc 1 . .
    H H10C 0.5636 0.1991 0.3232 0.086 Uiso calc 1 . .
    C C11 0.64643(7) 0.7328(4) 0.23600(9) 0.0360(4) Uani d 1 . .
    C C12 0.64814(7) 0.9456(4) 0.19683(9) 0.0368(4) Uani d 1 . .
    C C13 0.68659(7) 1.0487(4) 0.20208(10) 0.0424(5) Uani d 1 . .
    H H13 0.7185 0.9834 0.2359 0.051 Uiso calc 1 . .
    C C14 0.67732(8) 1.2503(5) 0.15671(10) 0.0470(5) Uani d 1 . .
    H H14 0.7032 1.3228 0.1594 0.056 Uiso calc 1 . .
    C C15 0.63093(8) 1.3466(5) 0.10772(10) 0.0480(5) Uani d 1 . .
    H H15 0.6255 1.4850 0.0774 0.058 Uiso calc 1 . .
    C C16 0.59220(7) 1.2445(4) 0.10213(10) 0.0440(5) Uani d 1 . .
    H H16 0.5604 1.3125 0.0684 0.053 Uiso calc 1 . .
    C C17 0.60064(7) 1.0419(4) 0.14650(9) 0.0387(5) Uani d 1 . .
    C C18 0.56731(7) 0.8908(4) 0.15189(9) 0.0389(5) Uani d 1 . .
    C C19 0.59741(7) 0.6983(4) 0.20825(9) 0.0379(4) Uani d 1 . .
    C C20 0.51870(7) 0.9165(4) 0.11397(10) 0.0421(5) Uani d 1 . .
    C C21 0.49030(8) 0.7526(5) 0.12444(11) 0.0499(5) Uani d 1 . .
    C C22 0.49111(8) 1.1104(5) 0.05965(11) 0.0491(5) Uani d 1 . .
loop_
    _atom_site_aniso_label
    _atom_site_aniso_U_11
    _atom_site_aniso_U_22
    _atom_site_aniso_U_33
    _atom_site_aniso_U_12
    _atom_site_aniso_U_13
    _atom_site_aniso_U_23
    N1 0.0487(10) 0.0408(9) 0.0452(10) 0.0038(8) 0.0331(9) 0.0037(8)
    N2 0.0606(12) 0.0437(10) 0.0563(11) 0.0011(9) 0.0447(11) 0.0022(9)
    N3 0.0421(9) 0.0351(9) 0.0406(9) 0.0017(7) 0.0274(8) -0.0007(7)
    N4 0.0452(10) 0.0383(9) 0.0471(10) -0.0017(8) 0.0318(9) -0.0063(8)
    N5 0.0494(12) 0.0848(16) 0.0745(15) -0.0056(11) 0.0418(12) -0.0071(12)
    N6 0.0538(12) 0.0703(14) 0.0579(13) 0.0127(11) 0.0287(11) 0.0066(12)
    C1 0.0527(13) 0.0398(12) 0.0459(12) 0.0081(10) 0.0339(11) 0.0016(9)
    C2 0.0545(17) 0.058(3) 0.060(3) 0.018(2) 0.037(2) 0.020(3)
    C3 0.0543(17) 0.058(3) 0.063(4) 0.015(2) 0.040(2) 0.006(2)
    C4 0.0583(15) 0.0649(17) 0.0510(14) 0.0200(13) 0.0306(13) 0.0071(13)
    C5 0.073(2) 0.056(3) 0.047(3) 0.017(3) 0.038(2) 0.008(2)
    C6 0.0618(18) 0.054(3) 0.050(3) 0.006(2) 0.036(2) 0.006(2)
    C1A 0.0527(13) 0.0398(12) 0.0459(12) 0.0081(10) 0.0339(11) 0.0016(9)
    C2A 0.0545(17) 0.058(3) 0.060(3) 0.018(2) 0.037(2) 0.020(3)
    C3A 0.0543(17) 0.058(3) 0.063(4) 0.015(2) 0.040(2) 0.006(2)
    C4A 0.0583(15) 0.0649(17) 0.0510(14) 0.0200(13) 0.0306(13) 0.0071(13)
    C5A 0.073(2) 0.056(3) 0.047(3) 0.017(3) 0.038(2) 0.008(2)
    C6A 0.0618(18) 0.054(3) 0.050(3) 0.006(2) 0.036(2) 0.006(2)
    C7 0.0458(11) 0.0339(10) 0.0412(11) 0.0034(9) 0.0302(10) -0.0016(9)
    C8 0.0460(12) 0.0344(10) 0.0469(12) 0.0009(9) 0.0337(10) -0.0038(9)
    C9 0.0551(13) 0.0421(11) 0.0521(13) -0.0012(10) 0.0398(12) -0.0045(10)
    C10 0.0674(15) 0.0569(14) 0.0712(16) -0.0045(12) 0.0548(14) -0.0006(12)
    C11 0.0381(11) 0.0328(10) 0.0377(10) 0.0001(8) 0.0245(9) -0.0044(8)
    C12 0.0396(11) 0.0326(10) 0.0381(10) -0.0005(8) 0.0247(9) -0.0043(8)
    C13 0.0393(11) 0.0429(11) 0.0410(11) -0.0017(9) 0.0238(10) -0.0040(9)
    C14 0.0468(12) 0.0497(12) 0.0511(13) -0.0024(10) 0.0342(11) -0.0006(10)
    C15 0.0541(13) 0.0479(12) 0.0446(12) 0.0024(10) 0.0327(11) 0.0035(10)
    C16 0.0442(12) 0.0431(11) 0.0404(11) 0.0038(10) 0.0249(10) -0.0008(9)
    C17 0.0392(11) 0.0352(10) 0.0407(11) 0.0004(8) 0.0250(9) -0.0051(9)
    C18 0.0410(11) 0.0352(10) 0.0409(11) -0.0011(8) 0.0262(10) -0.0088(9)
    C19 0.0394(11) 0.0345(10) 0.0409(11) 0.0003(8) 0.0261(10) -0.0042(8)
    C20 0.0391(11) 0.0420(11) 0.0411(11) 0.0023(9) 0.0238(10) -0.0052(9)
    C21 0.0392(12) 0.0558(13) 0.0516(13) -0.0009(11) 0.0274(11) -0.0101(11)
    C22 0.0412(12) 0.0528(13) 0.0481(13) 0.0026(11) 0.0261(11) -0.0072(11)
_geom_special_details
;
All e.s.d.'s (except the e.s.d. in the dihedral angle between two l.s. planes)
are estimated using the full covariance matrix. The cell e.s.d.'s are taken
into account individually in the estimation of e.s.d.'s in distances, angles
and torsion angles; correlations between e.s.d.'s in cell parameters are only
used when they are defined by crystal symmetry. An approximate (isotropic)
treatment of cell e.s.d.'s is used for estimating e.s.d.'s involving l.s.
planes.
;
loop_
    _geom_bond_atom_site_label_1
    _geom_bond_atom_site_label_2
    _geom_bond_site_symmetry_2
    _geom_bond_distance
    _geom_bond_publ_flag
    N1 C7 . 1.361(2) ?
    N1 N2 . 1.391(2) ?
    N1 C1 . 1.403(5) ?
    N1 C1A . 1.430(5) ?
    N2 C9 . 1.311(3) ?
    N3 C11 . 1.328(2) ?
    N3 C7 . 1.353(2) ?
    N4 C19 . 1.327(2) ?
    N4 C8 . 1.342(3) ?
    N5 C21 . 1.147(3) ?
    N6 C22 . 1.148(3) ?
    C1 C2 . 1.3900 ?
    C1 C6 . 1.3900 ?
    C2 C3 . 1.3900 ?
    C2 H2 . 0.9500 ?
    C3 C4 . 1.3900 ?
    C3 H3 . 0.9500 ?
    C4 C5 . 1.3900 ?
    C4 H4 . 0.9500 ?
    C5 C6 . 1.3900 ?
    C5 H5 . 0.9500 ?
    C6 H6 . 0.9500 ?
    C1A C2A . 1.3900 ?
    C1A C6A . 1.3900 ?
    C2A C3A . 1.3900 ?
    C2A H2A . 0.9500 ?
    C3A C4A . 1.3900 ?
    C3A H3A . 0.9500 ?
    C4A C5A . 1.3900 ?
    C4A H4A . 0.9500 ?
    C5A C6A . 1.3900 ?
    C5A H5A . 0.9500 ?
    C6A H6A . 0.9500 ?
    C7 C8 . 1.409(3) ?
    C8 C9 . 1.426(3) ?
    C9 C10 . 1.489(3) ?
    C10 H10A . 0.9800 ?
    C10 H10B . 0.9800 ?
    C10 H10C . 0.9800 ?
    C11 C19 . 1.421(3) ?
    C11 C12 . 1.466(3) ?
    C12 C13 . 1.384(3) ?
    C12 C17 . 1.413(3) ?
    C13 C14 . 1.390(3) ?
    C13 H13 . 0.9500 ?
    C14 C15 . 1.382(3) ?
    C14 H14 . 0.9500 ?
    C15 C16 . 1.387(3) ?
    C15 H15 . 0.9500 ?
    C16 C17 . 1.384(3) ?
    C16 H16 . 0.9500 ?
    C17 C18 . 1.474(3) ?
    C18 C20 . 1.356(3) ?
    C18 C19 . 1.466(3) ?
    C20 C22 . 1.434(3) ?
    C20 C21 . 1.437(3) ?
loop_
    _geom_angle_atom_site_label_1
    _geom_angle_atom_site_label_2
    _geom_angle_atom_site_label_3
    _geom_angle_site_symmetry_1
    _geom_angle_site_symmetry_3
    _geom_angle
    _geom_angle_publ_flag
    C7 N1 N2 . . 110.14(16) ?
    C7 N1 C1 . . 131.2(3) ?
    N2 N1 C1 . . 118.4(3) ?
    C7 N1 C1A . . 131.0(3) ?
    N2 N1 C1A . . 118.8(3) ?
    C9 N2 N1 . . 107.95(16) ?
    C11 N3 C7 . . 110.46(16) ?
    C19 N4 C8 . . 111.93(16) ?
    C2 C1 C6 . . 120.0 ?
    C2 C1 N1 . . 120.3(4) ?
    C6 C1 N1 . . 119.7(4) ?
    C3 C2 C1 . . 120.0 ?
    C3 C2 H2 . . 120.0 ?
    C1 C2 H2 . . 120.0 ?
    C2 C3 C4 . . 120.0 ?
    C2 C3 H3 . . 120.0 ?
    C4 C3 H3 . . 120.0 ?
    C5 C4 C3 . . 120.0 ?
    C5 C4 H4 . . 120.0 ?
    C3 C4 H4 . . 120.0 ?
    C6 C5 C4 . . 120.0 ?
    C6 C5 H5 . . 120.0 ?
    C4 C5 H5 . . 120.0 ?
    C5 C6 C1 . . 120.0 ?
    C5 C6 H6 . . 120.0 ?
    C1 C6 H6 . . 120.0 ?
    C2A C1A C6A . . 120.0 ?
    C2A C1A N1 . . 121.3(4) ?
    C6A C1A N1 . . 118.5(4) ?
    C1A C2A C3A . . 120.0 ?
    C1A C2A H2A . . 120.0 ?
    C3A C2A H2A . . 120.0 ?
    C4A C3A C2A . . 120.0 ?
    C4A C3A H3A . . 120.0 ?
    C2A C3A H3A . . 120.0 ?
    C5A C4A C3A . . 120.0 ?
    C5A C4A H4A . . 120.0 ?
    C3A C4A H4A . . 120.0 ?
    C4A C5A C6A . . 120.0 ?
    C4A C5A H5A . . 120.0 ?
    C6A C5A H5A . . 120.0 ?
    C5A C6A C1A . . 120.0 ?
    C5A C6A H6A . . 120.0 ?
    C1A C6A H6A . . 120.0 ?
    N3 C7 N1 . . 128.40(18) ?
    N3 C7 C8 . . 125.22(18) ?
    N1 C7 C8 . . 106.37(17) ?
    N4 C8 C7 . . 123.33(18) ?
    N4 C8 C9 . . 130.67(19) ?
    C7 C8 C9 . . 105.99(18) ?
    N2 C9 C8 . . 109.54(18) ?
    N2 C9 C10 . . 122.5(2) ?
    C8 C9 C10 . . 128.0(2) ?
    C9 C10 H10A . . 109.5 ?
    C9 C10 H10B . . 109.5 ?
    H10A C10 H10B . . 109.5 ?
    C9 C10 H10C . . 109.5 ?
    H10A C10 H10C . . 109.5 ?
    H10B C10 H10C . . 109.5 ?
    N3 C11 C19 . . 124.72(17) ?
    N3 C11 C12 . . 127.38(17) ?
    C19 C11 C12 . . 107.90(16) ?
    C13 C12 C17 . . 120.84(18) ?
    C13 C12 C11 . . 130.85(18) ?
    C17 C12 C11 . . 108.30(16) ?
    C12 C13 C14 . . 118.35(19) ?
    C12 C13 H13 . . 120.8 ?
    C14 C13 H13 . . 120.8 ?
    C15 C14 C13 . . 120.9(2) ?
    C15 C14 H14 . . 119.5 ?
    C13 C14 H14 . . 119.5 ?
    C14 C15 C16 . . 121.1(2) ?
    C14 C15 H15 . . 119.4 ?
    C16 C15 H15 . . 119.4 ?
    C17 C16 C15 . . 118.82(19) ?
    C17 C16 H16 . . 120.6 ?
    C15 C16 H16 . . 120.6 ?
    C16 C17 C12 . . 119.95(18) ?
    C16 C17 C18 . . 131.13(18) ?
    C12 C17 C18 . . 108.91(17) ?
    C20 C18 C19 . . 125.14(18) ?
    C20 C18 C17 . . 128.95(19) ?
    C19 C18 C17 . . 105.91(16) ?
    N4 C19 C11 . . 124.33(18) ?
    N4 C19 C18 . . 126.69(17) ?
    C11 C19 C18 . . 108.98(17) ?
    C18 C20 C22 . . 122.7(2) ?
    C18 C20 C21 . . 123.22(19) ?
    C22 C20 C21 . . 114.06(18) ?
    N5 C21 C20 . . 176.0(2) ?
    N6 C22 C20 . . 178.4(2) ?
loop_
    _geom_torsion_atom_site_label_1
    _geom_torsion_atom_site_label_2
    _geom_torsion_atom_site_label_3
    _geom_torsion_atom_site_label_4
    _geom_torsion_site_symmetry_1
    _geom_torsion_site_symmetry_2
    _geom_torsion_site_symmetry_3
    _geom_torsion_site_symmetry_4
    _geom_torsion
    _geom_torsion_publ_flag
    C7 N1 N2 C9 . . . . -0.6(2) ?
    C1 N1 N2 C9 . . . . 174.4(2) ?
    C1A N1 N2 C9 . . . . 177.4(3) ?
    C7 N1 C1 C2 . . . . -18.7(4) ?
    N2 N1 C1 C2 . . . . 167.6(2) ?
    C1A N1 C1 C2 . . . . 69(11) ?
    C7 N1 C1 C6 . . . . 160.6(3) ?
    N2 N1 C1 C6 . . . . -13.1(4) ?
    C1A N1 C1 C6 . . . . -112(11) ?
    C6 C1 C2 C3 . . . . 0.0 ?
    N1 C1 C2 C3 . . . . 179.3(4) ?
    C1 C2 C3 C4 . . . . 0.0 ?
    C2 C3 C4 C5 . . . . 0.0 ?
    C3 C4 C5 C6 . . . . 0.0 ?
    C4 C5 C6 C1 . . . . 0.0 ?
    C2 C1 C6 C5 . . . . 0.0 ?
    N1 C1 C6 C5 . . . . -179.3(4) ?
    C7 N1 C1A C2A . . . . 14.8(4) ?
    N2 N1 C1A C2A . . . . -162.6(3) ?
    C1 N1 C1A C2A . . . . -80(11) ?
    C7 N1 C1A C6A . . . . -169.9(3) ?
    N2 N1 C1A C6A . . . . 12.7(4) ?
    C1 N1 C1A C6A . . . . 95(11) ?
    C6A C1A C2A C3A . . . . 0.0 ?
    N1 C1A C2A C3A . . . . 175.2(4) ?
    C1A C2A C3A C4A . . . . 0.0 ?
    C2A C3A C4A C5A . . . . 0.0 ?
    C3A C4A C5A C6A . . . . 0.0 ?
    C4A C5A C6A C1A . . . . 0.0 ?
    C2A C1A C6A C5A . . . . 0.0 ?
    N1 C1A C6A C5A . . . . -175.3(4) ?
    C11 N3 C7 N1 . . . . 179.02(18) ?
    C11 N3 C7 C8 . . . . 0.3(3) ?
    N2 N1 C7 N3 . . . . -178.56(18) ?
    C1 N1 C7 N3 . . . . 7.3(4) ?
    C1A N1 C7 N3 . . . . 3.8(4) ?
    N2 N1 C7 C8 . . . . 0.4(2) ?
    C1 N1 C7 C8 . . . . -173.8(3) ?
    C1A N1 C7 C8 . . . . -177.2(3) ?
    C19 N4 C8 C7 . . . . -0.3(3) ?
    C19 N4 C8 C9 . . . . -179.28(19) ?
    N3 C7 C8 N4 . . . . -0.3(3) ?
    N1 C7 C8 N4 . . . . -179.24(17) ?
    N3 C7 C8 C9 . . . . 178.93(17) ?
    N1 C7 C8 C9 . . . . 0.0(2) ?
    N1 N2 C9 C8 . . . . 0.6(2) ?
    N1 N2 C9 C10 . . . . -177.98(18) ?
    N4 C8 C9 N2 . . . . 178.80(19) ?
    C7 C8 C9 N2 . . . . -0.3(2) ?
    N4 C8 C9 C10 . . . . -2.8(4) ?
    C7 C8 C9 C10 . . . . 178.1(2) ?
    C7 N3 C11 C19 . . . . 0.2(3) ?
    C7 N3 C11 C12 . . . . -179.09(17) ?
    N3 C11 C12 C13 . . . . 1.4(3) ?
    C19 C11 C12 C13 . . . . -177.97(19) ?
    N3 C11 C12 C17 . . . . -179.69(18) ?
    C19 C11 C12 C17 . . . . 0.9(2) ?
    C17 C12 C13 C14 . . . . 0.2(3) ?
    C11 C12 C13 C14 . . . . 178.95(19) ?
    C12 C13 C14 C15 . . . . 0.3(3) ?
    C13 C14 C15 C16 . . . . -0.3(3) ?
    C14 C15 C16 C17 . . . . -0.3(3) ?
    C15 C16 C17 C12 . . . . 0.8(3) ?
    C15 C16 C17 C18 . . . . -178.22(19) ?
    C13 C12 C17 C16 . . . . -0.8(3) ?
    C11 C12 C17 C16 . . . . -179.76(17) ?
    C13 C12 C17 C18 . . . . 178.45(17) ?
    C11 C12 C17 C18 . . . . -0.6(2) ?
    C16 C17 C18 C20 . . . . -0.9(3) ?
    C12 C17 C18 C20 . . . . 179.99(19) ?
    C16 C17 C18 C19 . . . . 179.1(2) ?
    C12 C17 C18 C19 . . . . 0.0(2) ?
    C8 N4 C19 C11 . . . . 0.8(3) ?
    C8 N4 C19 C18 . . . . -179.82(17) ?
    N3 C11 C19 N4 . . . . -0.8(3) ?
    C12 C11 C19 N4 . . . . 178.58(17) ?
    N3 C11 C19 C18 . . . . 179.68(17) ?
    C12 C11 C19 C18 . . . . -0.9(2) ?
    C20 C18 C19 N4 . . . . 1.1(3) ?
    C17 C18 C19 N4 . . . . -178.91(18) ?
    C20 C18 C19 C11 . . . . -179.43(18) ?
    C17 C18 C19 C11 . . . . 0.6(2) ?
    C19 C18 C20 C22 . . . . 179.49(18) ?
    C17 C18 C20 C22 . . . . -0.5(3) ?
    C19 C18 C20 C21 . . . . -0.6(3) ?
    C17 C18 C20 C21 . . . . 179.43(18) ?
loop_
    _geom_hbond_atom_site_label_D
    _geom_hbond_atom_site_label_H
    _geom_hbond_atom_site_label_A
    _geom_hbond_site_symmetry_A
    _geom_hbond_distance_DH
    _geom_hbond_distance_HA
    _geom_hbond_distance_DA
    _geom_hbond_angle_DHA
    _geom_hbond_publ_flag
    C10 H10A N5 2_645 0.98 2.69 3.362(3) 126 yes
_shelx_hkl_file
;
   4   0   0  961.20   25.90
  -4   0   0  917.01   25.90
  -4   0   0  972.40   25.90
   4   0   0  938.71   25.70
   6   0   0 1172.78   32.00
  -6   0   0 1171.28   32.20
   8   0   0   75.29    3.10
  -8   0   0   77.49    3.10
  -8   0   0   79.29    3.20
   8   0   0   81.99    3.00
  10   0   0   87.49    3.50
  10   0   0   86.79    3.30
 -10   0   0   82.89    3.50
 -10   0   0   84.49    3.50
  12   0   0 1018.70   28.10
  12   0   0 1012.30   28.40
 -12   0   0 1002.70   28.50
 -12   0   0  984.10   28.50
  14   0   0  380.76   11.50
 -14   0   0  378.76   12.00
 -14   0   0  379.46   12.00
  14   0   0  375.66   11.90
  16   0   0    4.90    1.10
 -16   0   0    3.90    1.30
 -16   0   0    6.80    1.70
  16   0   0    3.70    1.40
 -18   0   0   66.99    3.70
  18   0   0   75.09    3.40
  18   0   0   69.59    3.80
 -18   0   0   71.29    3.90
  20   0   0   37.90    2.40
 -20   0   0   31.10    2.60
  20   0   0   38.80    3.00
 -20   0   0   36.60    2.90
  22   0   0   13.30    2.00
 -22   0   0   12.80    2.50
  22   0   0   17.30    2.40
  24   0   0   10.20    2.20
 -24   0   0    9.20    2.20
 -26   0   0    9.30    2.20
  26   0   0    6.40    2.00
 -28   0   0    0.90    1.60
  28   0   0   -2.80    1.40
  30   0   0    4.20    2.00
 -30   0   0    2.90    1.70
  32   0   0   13.30    2.70
 -32   0   0   13.50    3.20
 -34   0   0   -0.90    1.20
 -36   0   0    9.40    2.40
  -1  -1   0  130.69    4.30
   1  -1   0  122.29    4.20
   1  -1   0  126.09    4.20
  -1   1   0  125.89    3.90
   1   1   0  127.89    4.30
  -1   1   0  129.29    4.20
   3  -1   0  163.88    5.20
   3  -1   0  163.68    5.20
  -3  -1   0  168.38    5.40
  -3   1   0  161.48    5.10
   3   1   0  160.58    5.30
  -5  -1   0    3.50    1.00
  -5  -1   0    4.40    0.60
   5  -1   0    5.10    0.90
   5  -1   0    4.80    1.10
   5   1   0    5.00    1.00
  -5   1   0    3.10    0.90
   7  -1   0    0.90    0.70
  -7  -1   0    0.70    0.60
   7  -1   0    1.40    0.90
  -7  -1   0    0.50    0.90
   7   1   0    1.10    0.80
  -7   1   0    0.10    0.90
   9  -1   0   21.30    1.40
  -9  -1   0   21.10    1.80
   9  -1   0   24.40    1.70
  -9  -1   0   25.40    1.50
  -9   1   0   21.90    1.80
   9   1   0   19.80    1.60
  11  -1   0    6.70    0.90
 -11  -1   0    8.50    1.60
 -11  -1   0    8.70    1.20
  11  -1   0    8.80    1.50
 -11   1   0    9.30    1.60
  11   1   0    8.90    1.30
  13  -1   0  163.88    5.50
 -13  -1   0  168.48    5.70
  13  -1   0  160.88    5.90
 -13  -1   0  164.58    6.30
  13   1   0  159.48    5.90
 -13   1   0  152.78    6.20
  15  -1   0   20.50    1.90
 -15  -1   0   23.00    1.90
  15  -1   0   19.90    1.50
 -15  -1   0   20.80    2.10
  15   1   0   17.10    1.90
 -15   1   0   17.50    2.10
  17  -1   0    1.30    1.00
 -17  -1   0    1.10    1.10
 -17  -1   0   -0.10    1.00
  17  -1   0    0.40    0.60
 -17   1   0    0.20    1.20
  17   1   0    1.60    1.20
  19  -1   0   51.19    2.60
  19  -1   0   50.79    3.30
 -19  -1   0   47.10    3.30
 -19  -1   0   53.79    3.20
 -19   1   0   48.60    3.60
  19   1   0   53.09    3.20
 -21  -1   0    0.00    0.90
 -21  -1   0    1.10    1.40
  21  -1   0    2.70    1.40
 -21   1   0   -1.20    1.50
  21   1   0    1.80    1.20
  21   1   0    1.70    1.50
 -23  -1   0   28.20    2.90
  23  -1   0   32.00    2.90
 -23  -1   0   27.10    2.70
 -23   1   0   28.40    3.10
  23   1   0   26.90    2.80
  23   1   0   31.30    2.80
  25  -1   0   26.80    2.90
 -25  -1   0   24.30    2.70
 -25  -1   0   21.50    2.90
 -25   1   0   25.40    3.10
  25   1   0   23.00    2.90
 -27  -1   0    1.10    1.40
  27  -1   0    1.20    1.50
 -27  -1   0   -1.60    1.20
 -27   1   0    0.80    1.80
  27   1   0   -1.30    1.40
  29  -1   0   -0.20    1.10
 -29  -1   0    1.70    1.40
 -29  -1   0    0.20    1.60
 -29   1   0    0.70    1.50
  29   1   0    2.90    1.90
 -31  -1   0   -1.10    1.00
 -31  -1   0   -3.00    1.20
 -31   1   0   -0.40    1.40
  31   1   0    0.10    1.70
 -33  -1   0    4.10    1.70
  33   1   0    5.80    2.00
 -33   1   0    5.10    2.20
 -35   1   0    2.50    1.20
  35   1   0    3.50    1.20
   0  -2   0    6.90    1.40
   0  -2   0    7.60    1.50
   0   2   0    7.70    0.80
   0   2   0    7.40    1.40
   2  -2   0    2.40    1.30
  -2  -2   0    3.20    1.20
   2  -2   0    3.90    1.20
  -2   2   0    3.80    0.80
  -2   2   0    3.40    1.20
   2   2   0    4.30    1.30
  -4  -2   0   44.50    2.70
   4  -2   0   44.50    2.70
   4  -2   0   43.20    2.50
   4   2   0   42.60    2.60
  -4   2   0   44.80    2.50
  -4   2   0   45.20    2.30
   6  -2   0   21.80    2.00
   6  -2   0   20.50    1.80
  -6  -2   0   24.30    2.10
  -6   2   0   25.40    1.90
  -6   2   0   25.30    2.00
   6   2   0   23.50    2.10
   8  -2   0   68.49    3.20
  -8  -2   0   72.79    3.70
   8  -2   0   72.19    3.50
  -8   2   0   72.39    3.50
   8   2   0   67.29    3.60
 -10  -2   0    6.50    1.60
  10  -2   0    6.10    1.20
 -10  -2   0    4.80    0.60
  10  -2   0    6.20    1.50
  10   2   0    3.90    1.30
 -10   2   0    6.40    1.40
  12  -2   0   73.79    3.40
 -12  -2   0   76.09    2.80
  12  -2   0   75.79    3.80
 -12  -2   0   75.09    4.10
  12   2   0   75.39    3.90
 -12   2   0   73.69    3.90
 -14  -2   0   18.50    2.40
  14  -2   0   24.10    2.40
  14  -2   0   22.00    1.70
 -14  -2   0   20.30    1.40
  14   2   0   20.30    2.40
 -14   2   0   23.00    2.30
  16  -2   0    1.50    1.50
 -16  -2   0    0.60    1.20
 -16  -2   0    0.80    0.60
  16  -2   0    0.50    0.70
 -16   2   0    1.00    1.40
  16   2   0   -0.20    1.20
 -18  -2   0    1.00    1.50
  18  -2   0    1.30    1.50
  18   2   0    1.00    1.30
 -18   2   0    0.40    1.50
 -20  -2   0   11.50    2.50
  20  -2   0   13.40    2.10
 -20   2   0   12.00    2.50
  20   2   0   13.50    2.50
  22  -2   0    9.90    2.40
 -22  -2   0    8.40    2.40
 -22   2   0    7.50    2.30
  22   2   0   10.50    2.40
  24  -2   0    2.00    1.70
 -24  -2   0   -2.20    1.30
 -24   2   0   -1.20    1.50
  24   2   0   -2.10    1.60
  26  -2   0    5.20    2.00
 -26  -2   0    5.20    2.20
  26   2   0    7.00    2.40
 -26   2   0    6.10    2.30
 -28  -2   0   -3.50    1.50
  28   2   0    3.60    2.10
 -28   2   0    0.40    1.90
 -30  -2   0    2.10    1.80
  30   2   0    1.00    1.50
 -30   2   0    2.20    2.00
 -32  -2   0    0.50    1.60
 -32   2   0    1.60    1.30
  32   2   0    1.00    1.70
 -34   2   0    7.00    2.20
   1  -3   0   22.10    2.20
  -1  -3   0   21.70    2.30
   1   3   0   21.90    2.30
  -1   3   0   20.30    2.30
  -1   3   0   21.70    1.30
  -3  -3   0   15.90    2.10
   3  -3   0   17.20    2.10
   3  -3   0   14.70    1.90
  -3   3   0   16.10    1.30
  -3   3   0   20.10    2.20
   3   3   0   17.10    2.10
   5  -3   0   20.60    2.10
   5  -3   0   25.00    2.30
  -5  -3   0   26.70    2.50
  -5   3   0   25.00    1.90
   5   3   0   25.20    2.60
  -5   3   0   27.60    2.30
   7  -3   0   57.69    3.50
   7  -3   0   62.99    3.60
  -7  -3   0   62.99    3.90
  -7   3   0   62.99    3.30
   7   3   0   60.19    3.80
  -7   3   0   68.79    3.60
  -9  -3   0    4.70    1.60
   9  -3   0    6.00    1.80
   9  -3   0    5.20    1.40
   9   3   0    3.40    1.50
  -9   3   0    3.00    1.20
  -9   3   0    5.70    1.40
  11  -3   0    4.10    1.70
  11  -3   0    4.20    1.30
 -11  -3   0    2.80    1.50
 -11   3   0    2.90    1.40
 -11   3   0    4.20    1.40
  11   3   0    5.40    1.90
  13  -3   0   21.90    2.10
  13  -3   0   24.40    2.80
 -13  -3   0   22.00    2.70
  13   3   0   24.80    2.80
 -13   3   0   20.80    2.50
 -13   3   0   24.00    2.20
  15  -3   0    4.30    1.10
  15  -3   0    2.80    1.70
 -15  -3   0    5.50    2.00
 -15   3   0    5.00    2.00
 -15   3   0    5.20    1.40
  15   3   0    0.60    1.70
  17  -3   0   37.10    3.20
 -17  -3   0   41.50    3.70
 -17   3   0   39.30    3.50
  17   3   0   34.70    3.80
  19  -3   0   10.10    2.40
 -19  -3   0    8.60    2.70
  19   3   0   12.80    2.80
 -19   3   0    5.20    2.10
  21  -3   0    4.10    1.80
 -21  -3   0    6.60    2.30
  21   3   0   -0.50    1.80
 -21   3   0    2.80    1.80
 -23  -3   0    1.90    2.00
  23  -3   0    1.90    1.80
  23   3   0    0.90    2.30
 -23   3   0    1.30    1.90
 -25  -3   0    6.60    2.60
 -25   3   0    7.60    2.40
  25   3   0    9.70    3.00
 -27  -3   0   -1.80    1.10
  27   3   0   -4.80    1.50
 -27   3   0    1.80    2.00
 -29  -3   0    1.00    1.60
 -29   3   0   -1.30    1.60
 -31  -3   0    3.10    1.40
 -31   3   0    8.70    2.60
   0  -4   0    1.80    1.60
   0   4   0    0.60    1.50
  -2  -4   0    2.10    1.70
   2  -4   0    0.50    1.30
  -2   4   0   -0.50    1.20
   2   4   0    1.70    1.60
  -4  -4   0    0.00    1.30
   4  -4   0    0.20    1.20
  -4   4   0    1.10    1.50
   4   4   0   -1.30    1.30
  -6  -4   0    9.90    2.30
   6  -4   0    9.10    2.10
  -6   4   0   10.20    2.10
   6   4   0   14.30    2.70
   8  -4   0   14.90    2.30
   8  -4   0   17.10    2.40
  -8  -4   0   14.90    2.80
   8   4   0   10.60    2.60
  -8   4   0   12.10    2.00
  10  -4   0   17.90    2.40
  10  -4   0   15.70    2.20
 -10  -4   0   14.90    2.80
 -10   4   0   16.10    2.30
  10   4   0   15.30    3.00
 -12  -4   0   14.00    2.80
  12  -4   0   20.80    2.60
  12  -4   0   18.20    2.40
  12   4   0   25.30    3.20
 -12   4   0   14.00    2.10
  14  -4   0    0.60    1.10
  14  -4   0    0.50    1.50
 -14  -4   0   -2.90    1.30
 -14   4   0   -0.90    1.10
  14   4   0    0.00    1.80
 -14   4   0    1.30    1.00
  16  -4   0   15.00    2.40
 -16  -4   0   14.50    3.10
  16   4   0   16.00    3.30
 -16   4   0   12.70    2.60
 -18  -4   0   25.70    3.50
  18  -4   0   37.20    3.50
 -18   4   0   40.00    3.80
  18   4   0   40.70    4.20
  20  -4   0   16.80    2.40
 -20  -4   0   19.90    3.70
 -20   4   0   20.30    3.10
  20   4   0    9.60    2.80
 -22  -4   0   28.30    3.70
 -22   4   0   19.80    3.00
  22   4   0   16.70    3.60
 -24  -4   0    5.10    2.20
 -24   4   0    3.80    1.90
  24   4   0   -1.50    1.70
 -26  -4   0   -0.40    1.50
 -26   4   0    1.90    1.50
  26   4   0   -2.50    1.80
  -1  -5   0    7.20    2.30
   1  -5   0    4.30    1.90
   1   5   0    7.40    2.30
  -1   5   0    1.00    1.60
   3  -5   0   26.30    3.10
  -3  -5   0   23.80    3.00
   3   5   0   26.50    3.40
  -3   5   0   33.80    3.60
   5  -5   0    7.90    2.30
  -5  -5   0    6.20    2.20
  -5   5   0   11.00    2.50
   5   5   0    4.10    2.20
  -7  -5   0   -1.60    1.50
   7  -5   0    0.90    1.70
  -7   5   0    2.40    1.80
   7   5   0    0.40    1.80
   9  -5   0    1.10    1.50
  -9  -5   0    3.60    1.90
  -9   5   0    0.90    1.40
   9   5   0    0.00    1.30
 -11  -5   0   -1.60    1.20
  11  -5   0   -1.90    1.10
  11   5   0   -0.40    1.50
 -11   5   0    0.40    1.30
  13  -5   0   10.20    2.60
 -13  -5   0   11.80    2.80
  13   5   0   21.10    3.50
 -15  -5   0    2.60    1.80
  15  -5   0    2.90    1.30
  15   5   0   -1.80    1.40
 -17  -5   0    8.80    2.50
  17   5   0    7.80    2.80
 -19  -5   0    0.40    1.40
  19   5   0   -0.50    1.70
   0  -6   0   27.10    3.00
   0   6   0   29.50    3.30
  -2  -6   0    0.80    1.10
   2  -6   0    3.90    1.30
   2   6   0    2.30    1.50
  -2   6   0    1.60    1.70
  -4  -6   0   -0.20    0.80
   4  -6   0    1.40    1.20
  -4   6   0    1.20    1.30
   4   6   0    0.90    1.00
 -36   0   1    1.40    1.70
 -34   0   1    1.60    1.70
 -32   0   1   -1.20    1.20
  32   0  -1    1.30    1.40
 -30   0   1   -1.00    1.20
  30   0  -1    0.10    1.60
 -28   0   1   -1.80    1.40
  28   0  -1   -1.60    1.20
  26   0  -1   -0.70    1.30
 -26   0   1   -0.30    1.40
 -24   0   1   -3.10    1.00
  24   0  -1    0.80    1.30
 -22   0   1   -1.10    1.10
 -22   0   1    0.40    0.90
  22   0  -1   -0.30    1.10
  22   0  -1    1.60    1.00
  20   0  -1    0.70    1.00
 -20   0   1   -1.00    1.00
 -20   0   1   -0.70    0.80
  20   0  -1    1.00    0.90
  18   0  -1   -0.50    1.00
  18   0  -1    1.10    0.90
 -18   0   1    0.70    1.00
 -18   0   1   -0.60    1.00
 -16   0   1   -0.80    0.90
  16   0  -1   -0.20    0.90
 -16   0   1   -0.20    0.90
  16   0  -1   -0.40    0.80
  14   0  -1   -0.50    0.90
 -14   0   1   -0.10    0.90
 -14   0   1   -0.40    1.00
  14   0  -1   -0.60    0.70
 -12   0   1    0.50    1.10
  12   0  -1    0.00    0.80
 -12   0   1   -0.20    0.80
  12   0  -1   -0.50    0.90
  10   0  -1   -0.10    0.70
 -10   0   1   -0.60    0.80
  10   0  -1    0.40    0.80
 -10   0   1   -0.10    0.70
   8   0  -1    0.20    0.70
  -8   0   1    0.00    0.70
   8   0  -1   -0.70    0.70
  -6   0   1   -1.10    0.60
   6   0  -1   -0.40    0.60
  -6   0   1   -0.30    0.50
   4   0  -1   -0.30    0.40
  -4   0   1   -0.20    0.40
  -2   0  -1   -2.30    0.40
   2   0   1   -2.90    0.40
  -2   0  -1   -2.40    0.40
   4   0   1   -1.80    0.70
  -4   0  -1   -1.90    0.70
   4   0   1   -1.30    0.60
  -4   0  -1   -1.80    0.60
   6   0   1    0.20    0.80
  -6   0  -1   -0.20    0.70
   6   0   1    0.30    0.60
  -6   0  -1    0.70    0.90
  -8   0  -1   -0.90    0.70
   8   0   1    0.00    0.80
  -8   0  -1    1.20    1.00
   8   0   1    0.20    0.60
 -10   0  -1    0.70    1.00
  10   0   1    0.20    1.00
 -10   0  -1   -0.10    0.90
  10   0   1    0.70    0.60
 -12   0  -1   -1.10    0.90
  12   0   1   -1.00    0.60
  12   0   1    0.10    1.10
 -12   0  -1   -0.20    1.10
  14   0   1    0.50    1.10
 -14   0  -1   -0.40    0.90
  14   0   1    0.00    0.70
 -14   0  -1   -0.10    1.10
  16   0   1    0.80    1.20
  16   0   1    1.30    0.70
 -16   0  -1    0.20    1.10
 -16   0  -1   -0.90    0.80
  18   0   1    0.90    1.10
  18   0   1   -1.20    0.60
 -18   0  -1    1.10    1.00
 -18   0  -1    0.00    1.20
 -20   0  -1    1.00    1.40
  20   0   1    0.10    0.70
 -20   0  -1    0.20    1.20
  20   0   1   -0.90    1.20
 -22   0  -1    0.60    1.30
  22   0   1    0.30    1.10
 -24   0  -1   -2.00    1.20
  24   0   1    1.40    1.50
 -26   0  -1   -1.40    1.30
  26   0   1   -0.30    1.40
  28   0   1    2.20    1.90
 -28   0  -1   -0.30    1.50
  30   0   1    0.10    1.60
 -30   0  -1    1.00    1.60
  32   0   1   -3.00    1.20
 -32   0  -1    0.40    1.40
 -34   0  -1    0.70    1.30
  35   1  -1    1.00    1.50
 -35   1   1   -1.40    0.80
 -33  -1   1   -2.40    0.80
  33   1  -1    2.20    1.50
 -33   1   1    1.60    1.80
 -31  -1   1    1.60    1.20
 -31  -1   1   -0.30    1.30
 -31   1   1    1.30    1.80
  31   1  -1   -1.40    1.20
 -29  -1   1    4.30    2.00
  29  -1  -1    1.30    1.30
 -29  -1   1    3.00    1.60
 -29   1   1    0.60    1.60
  29   1  -1    2.00    1.70
  27  -1  -1   13.20    2.10
 -27  -1   1   12.10    2.30
 -27  -1   1   12.40    2.60
 -27   1   1   12.70    2.80
  27   1  -1   16.00    2.60
 -25  -1   1    4.10    1.80
  25  -1  -1    5.70    1.80
 -25  -1   1    3.90    1.60
  25   1  -1    6.70    2.10
  25   1  -1    5.70    1.70
 -25   1   1    3.30    1.80
  23  -1  -1    7.20    1.80
 -23  -1   1    3.50    1.50
 -23  -1   1    6.80    2.10
  23   1  -1    3.20    1.40
 -23   1   1    3.50    1.80
  23   1  -1    8.90    2.20
  21  -1  -1    0.40    0.70
  21  -1  -1    2.90    1.20
 -21  -1   1    3.10    1.40
 -21  -1   1    0.70    1.00
 -21   1   1    0.20    1.50
  21   1  -1    1.40    1.30
  19  -1  -1    0.20    1.00
 -19  -1   1    0.40    1.00
 -19  -1   1    1.20    1.10
  19  -1  -1    1.00    0.70
 -19   1   1    0.70    1.30
  19   1  -1    1.50    1.10
  17  -1  -1   70.09    3.50
 -17  -1   1   65.49    3.70
  17  -1  -1   71.19    3.20
 -17  -1   1   68.79    3.40
  17   1  -1   65.39    3.50
 -17   1   1   66.99    3.90
  15  -1  -1   11.00    1.60
  15  -1  -1   10.80    1.30
 -15  -1   1   11.40    1.60
 -15  -1   1   10.90    1.60
 -15   1   1    8.50    1.60
  15   1  -1   11.90    1.80
 -13  -1   1   95.29    4.20
 -13  -1   1   96.89    3.80
  13  -1  -1   97.99    4.00
  13  -1  -1   99.49    3.80
  13   1  -1   98.29    4.20
 -13   1   1   95.69    4.30
  11  -1  -1    2.90    1.10
 -11  -1   1    1.60    1.00
  11  -1  -1    1.60    0.80
 -11  -1   1    2.90    0.90
  11   1  -1    0.90    1.00
 -11   1   1    0.80    1.00
   9  -1  -1  190.78    6.20
  -9  -1   1  190.28    6.50
  -9  -1   1  200.48    6.00
   9  -1  -1  192.48    6.30
  -9   1   1  184.18    6.50
   9   1  -1  193.68    6.40
   7  -1  -1   58.09    2.40
   7  -1  -1   56.39    2.50
  -7  -1   1   51.19    2.60
  -7  -1   1   59.19    2.10
   7   1  -1   55.69    2.60
  -7   1   1   54.19    2.70
  -5  -1   1    0.90    0.90
   5  -1  -1    3.60    1.00
   5  -1  -1    0.90    0.80
   5   1  -1    1.30    0.90
  -5   1   1    0.30    0.70
   3  -1  -1 1107.19   30.40
  -3  -1   1 1136.79   30.60
   3  -1  -1 1097.49   30.40
   3   1  -1 1128.99   30.50
  -3   1   1 1063.49   30.20
   1  -1  -1  557.14   15.10
  -1  -1   1  534.55   15.10
   1  -1  -1  530.85   15.10
  -1   1   1  522.85   15.10
  -1   1   1  503.35   14.60
   1   1  -1  549.85   15.10
  -1  -1  -1  633.04   17.00
   1  -1   1  579.74   16.90
  -1  -1  -1  605.84   17.00
   1  -1   1  585.84   16.80
   1   1   1  583.54   16.90
  -1   1  -1  598.74   16.80
  -1   1  -1  612.04   16.70
   3  -1   1  183.68    5.60
  -3  -1  -1  188.28    6.00
   3  -1   1  179.88    5.80
   3   1   1  180.78    5.80
  -3   1  -1  181.48    5.80
  -5  -1  -1   77.79    3.30
   5  -1   1   78.69    2.90
  -5  -1  -1   84.39    2.70
   5  -1   1   79.49    3.20
  -5   1  -1   77.89    3.20
   5   1   1   80.09    3.20
   7  -1   1  109.79    4.20
   7  -1   1  101.59    3.60
  -7  -1  -1  112.19    3.70
  -7  -1  -1  105.79    4.30
   7   1   1  104.79    4.00
  -7   1  -1  108.89    4.30
   9  -1   1   66.69    2.60
  -9  -1  -1   59.59    3.10
   9  -1   1   64.09    3.00
  -9  -1  -1   72.09    2.80
   9   1   1   62.39    2.90
  -9   1  -1   64.79    3.30
 -11  -1  -1   96.09    4.30
  11  -1   1   96.49    3.60
 -11  -1  -1  104.99    4.00
  11  -1   1  102.79    4.20
  11   1   1   98.59    4.10
 -11   1  -1   94.29    4.40
 -13  -1  -1  262.67    8.50
  13  -1   1  255.67    8.00
  13  -1   1  261.97    8.80
 -13  -1  -1  256.47    8.90
  13   1   1  261.37    8.60
 -13   1  -1  251.97    9.00
 -15  -1  -1    1.50    0.90
 -15  -1  -1   -0.30    1.00
  15  -1   1    0.40    0.50
  15  -1   1    0.70    1.10
  15   1   1   -0.60    0.80
 -15   1  -1    1.80    1.20
  17  -1   1   82.19    3.40
  17  -1   1   76.29    4.10
 -17  -1  -1   83.49    4.00
 -17  -1  -1   78.19    4.40
 -17   1  -1   84.59    4.50
  17   1   1   83.59    4.00
 -19  -1  -1   25.40    2.40
 -19  -1  -1   24.50    2.50
  19  -1   1   26.90    2.50
  19   1   1   30.40    2.50
 -19   1  -1   23.90    2.80
 -21  -1  -1   45.90    3.50
 -21  -1  -1   44.40    3.20
  21  -1   1   45.30    3.30
  21   1   1   39.80    3.30
  21   1   1   44.00    3.10
 -21   1  -1   40.70    3.50
  23  -1   1   37.20    3.10
 -23  -1  -1   38.20    3.40
 -23  -1  -1   35.20    2.90
 -23   1  -1   39.00    3.60
  23   1   1   37.10    3.30
 -25  -1  -1   68.59    4.30
  25  -1   1   60.39    4.10
 -25  -1  -1   58.89    4.40
 -25   1  -1   55.99    4.40
  25   1   1   64.19    4.40
 -27  -1  -1   13.00    2.80
 -27  -1  -1   13.30    2.40
  27  -1   1   13.50    2.70
 -27   1  -1   10.50    2.60
  27   1   1   11.50    2.70
 -29  -1  -1    0.90    1.50
 -29  -1  -1    1.60    1.50
  29  -1   1    2.50    1.60
 -29   1  -1   -0.40    1.40
  29   1   1    2.00    1.70
 -31  -1  -1    2.40    1.40
  31  -1   1    1.00    1.50
 -31  -1  -1   -0.60    1.30
  31   1   1   -0.50    1.30
 -31   1  -1    0.20    1.40
 -33   1  -1    2.70    1.60
  33   1   1   -1.30    1.10
 -34  -2   1   -1.80    0.80
  34   2  -1    0.60    1.30
 -34   2   1    1.40    1.30
 -32  -2   1   13.70    2.90
  32   2  -1   12.40    3.00
 -32   2   1   11.00    2.70
 -30  -2   1    1.10    1.70
 -30   2   1    0.40    1.70
  30   2  -1   -1.80    1.60
 -28  -2   1    5.40    2.10
 -28   2   1    4.30    2.30
 -26  -2   1    5.80    2.30
  26  -2  -1    5.00    1.90
  26   2  -1    3.70    2.20
 -26   2   1    4.00    2.00
 -24  -2   1    2.20    1.80
  24  -2  -1   -2.60    1.20
 -24   2   1   -0.40    1.50
  24   2  -1   -1.90    1.70
  22  -2  -1   22.10    2.60
 -22  -2   1   19.20    2.80
  22   2  -1   17.10    2.70
 -22   2   1   18.80    3.30
 -20  -2   1   17.30    2.50
  20  -2  -1   14.40    2.40
  20   2  -1   16.50    2.70
 -20   2   1   14.90    2.70
  18  -2  -1   13.70    2.20
  18  -2  -1    9.40    1.20
 -18  -2   1   10.80    2.20
 -18   2   1   11.60    2.30
  18   2  -1   12.10    2.30
 -16  -2   1   11.00    2.10
 -16  -2   1   14.00    1.20
  16  -2  -1    9.70    1.30
  16  -2  -1   11.50    1.90
 -16   2   1    9.60    1.90
  16   2  -1   12.30    1.90
 -14  -2   1  128.49    4.30
  14  -2  -1  113.89    4.80
 -14  -2   1  121.99    5.50
  14  -2  -1  126.09    5.20
  14   2  -1  123.79    5.40
 -14   2   1  115.79    5.40
  12  -2  -1   21.10    1.80
 -12  -2   1   22.40    2.20
  12  -2  -1   24.50    2.10
 -12  -2   1   25.70    1.30
 -12   2   1   22.40    2.10
  12   2  -1   21.00    2.20
  10  -2  -1  226.28    7.70
  10  -2  -1  237.18    7.90
 -10  -2   1  238.48    6.60
 -10  -2   1  235.18    8.30
 -10   2   1  218.98    8.00
  10   2  -1  227.78    8.10
  -8  -2   1    9.60    1.70
   8  -2  -1    9.90    1.40
   8  -2  -1   10.70    1.60
   8   2  -1   10.80    1.60
  -8   2   1   10.60    1.40
  -6  -2   1  121.59    4.90
   6  -2  -1  122.79    4.70
   6  -2  -1  113.39    4.70
  -6   2   1  119.19    4.50
   6   2  -1  118.09    4.90
   4  -2  -1    2.80    1.00
  -4  -2   1    2.70    1.20
   4  -2  -1    2.40    1.10
  -4   2   1    2.90    1.10
  -4   2   1    2.60    0.90
   4   2  -1    2.50    1.20
  -2  -2   1   91.59    3.90
   2  -2  -1   81.79    3.70
   2  -2  -1   89.59    3.90
   2   2  -1   92.79    3.90
  -2   2   1   89.79    3.20
  -2   2   1   85.69    3.80
   2   2  -1   91.29    2.80
   0  -2  -1   64.69    3.20
   0  -2  -1   59.69    3.20
   0  -2   1   67.19    3.30
   0   2   1   68.39    2.30
   0   2   1   63.39    3.20
   0   2  -1   67.89    3.20
   0   2  -1   71.19    2.60
  -2  -2  -1  156.18    5.80
   2  -2   1  145.19    5.50
   2  -2   1  149.49    5.60
  -2   2  -1  157.28    5.50
  -2   2  -1  157.68    5.10
   2   2   1  149.39    5.60
   4  -2   1    4.20    1.20
   4  -2   1    3.40    1.30
  -4  -2  -1    6.00    1.50
  -4   2  -1    4.70    1.10
  -4   2  -1    6.10    1.30
   4   2   1    3.90    1.20
   6  -2   1  120.29    5.00
  -6  -2  -1  128.19    5.20
   6  -2   1  129.89    4.80
  -6   2  -1  125.59    4.90
   6   2   1  116.89    5.00
  -6   2  -1  134.49    4.80
   8  -2   1  128.29    4.90
  -8  -2  -1  137.39    4.00
  -8  -2  -1  126.69    5.40
   8  -2   1  130.19    5.30
  -8   2  -1  131.39    5.30
   8   2   1  133.09    5.40
 -10  -2  -1    9.60    1.80
  10  -2   1    8.10    1.10
 -10  -2  -1    9.00    0.90
  10  -2   1   10.30    1.70
 -10   2  -1   10.10    1.70
  10   2   1    8.00    1.60
 -12  -2  -1   13.00    2.30
  12  -2   1   12.40    1.90
 -12  -2  -1   11.90    1.10
  12  -2   1   10.10    1.30
 -12   2  -1   13.50    1.90
  12   2   1   10.40    1.70
  14  -2   1   84.79    3.70
 -14  -2  -1   91.69    3.50
  14  -2   1   92.99    4.60
 -14  -2  -1   87.89    4.60
 -14   2  -1   87.79    4.60
  14   2   1   83.59    4.40
  16  -2   1    3.60    1.70
 -16  -2  -1    8.10    1.40
  16  -2   1    6.80    1.00
 -16  -2  -1    8.70    2.00
  16   2   1    6.40    1.80
 -16   2  -1    2.10    1.50
 -18  -2  -1  122.29    6.20
  18  -2   1  125.59    5.80
 -18   2  -1  119.19    6.10
  18   2   1  128.49    6.00
  20  -2   1   16.30    2.60
 -20  -2  -1   14.50    2.90
  20   2   1   14.80    2.40
 -20   2  -1    8.70    2.40
 -22  -2  -1   24.60    3.00
  22  -2   1   21.50    2.90
 -22   2  -1   20.70    3.00
  22   2   1   20.90    3.00
 -24  -2  -1    0.70    1.60
  24  -2   1   -0.10    1.80
  24   2   1    4.80    2.10
 -24   2  -1   -0.80    1.70
 -26  -2  -1   -1.50    1.20
  26  -2   1   -1.10    1.20
 -26   2  -1   -0.50    1.60
  28  -2   1    2.20    1.60
 -28  -2  -1    2.80    2.00
 -28   2  -1    4.30    2.00
  28   2   1    1.80    2.00
 -30  -2  -1    1.70    1.80
 -30   2  -1    3.30    2.00
  30   2   1    8.70    2.30
 -32  -2  -1    0.70    1.00
  32   2   1   -1.30    1.40
 -32   2  -1    0.10    1.10
 -31  -3   1   -0.10    1.20
 -31   3   1    2.60    1.90
 -29  -3   1    0.00    1.40
  29   3  -1    0.00    1.90
 -29   3   1    5.90    2.40
 -27  -3   1   -0.80    1.70
  27   3  -1    2.50    2.40
 -27   3   1    1.50    1.80
 -25  -3   1   37.60    4.20
 -25   3   1   38.20    4.00
  25   3  -1   40.50    4.40
 -23  -3   1   -0.30    1.60
  23  -3  -1    3.50    1.80
  23   3  -1    2.30    2.40
 -23   3   1    2.70    2.10
 -21  -3   1   15.10    3.20
  21  -3  -1   12.70    2.50
  21   3  -1   13.80    3.20
 -21   3   1   14.00    3.00
  19  -3  -1  168.38    7.30
 -19  -3   1  161.48    7.80
  19   3  -1  176.68    8.10
 -19   3   1  171.18    7.80
 -17  -3   1    3.00    2.10
  17  -3  -1    5.60    2.00
  17  -3  -1    4.40    1.20
  17   3  -1    1.90    1.90
 -17   3   1    3.80    1.80
  15  -3  -1   33.10    3.00
  15  -3  -1   28.40    2.40
 -15  -3   1   35.00    3.20
 -15   3   1   34.70    3.10
  15   3  -1   31.40    3.20
 -13  -3   1   47.20    3.60
  13  -3  -1   44.00    2.90
  13  -3  -1   44.20    3.30
 -13   3   1   48.60    3.10
 -13   3   1   43.20    3.10
  13   3  -1   42.70    3.50
  11  -3  -1   42.00    2.80
 -11  -3   1   36.20    3.10
  11  -3  -1   42.10    3.10
 -11   3   1   40.50    2.80
  11   3  -1   39.50    3.20
 -11   3   1   40.30    2.90
  -9  -3   1   31.90    2.90
   9  -3  -1   31.20    2.50
   9  -3  -1   33.80    2.60
  -9   3   1   37.20    2.70
   9   3  -1   27.60    2.60
  -9   3   1   36.00    2.50
   7  -3  -1   76.59    4.00
   7  -3  -1   74.49    4.00
  -7  -3   1   77.89    4.30
   7   3  -1   79.39    4.40
  -7   3   1   83.39    3.70
  -7   3   1   82.59    4.10
   5  -3  -1   87.89    4.30
   5  -3  -1   73.99    4.10
  -5  -3   1   80.29    4.40
  -5   3   1   88.59    3.60
   5   3  -1   75.19    4.20
  -5   3   1   83.59    4.20
   3  -3  -1    3.10    1.40
   3  -3  -1    2.50    1.20
  -3  -3   1    2.50    1.30
   3   3  -1    3.90    1.70
  -3   3   1    3.30    0.70
  -3   3   1    6.30    1.80
   1  -3  -1   10.80    2.10
  -1  -3   1    7.10    1.70
  -1   3   1    9.30    1.80
   1   3  -1    9.80    1.90
  -1  -3  -1   -0.80    0.90
   1  -3   1   -0.90    1.00
  -1   3  -1   -0.50    1.10
  -1   3  -1   -0.10    0.40
   1   3   1   -0.70    1.00
  -3  -3  -1   84.79    4.40
   3  -3   1   86.79    4.30
  -3   3  -1   81.79    4.10
  -3   3  -1   85.99    3.60
   3   3   1   78.89    4.30
   5  -3   1    0.50    1.10
   5  -3   1    3.10    1.40
  -5  -3  -1    1.30    1.30
   5   3   1    1.70    1.30
  -5   3  -1    0.20    0.70
  -5   3  -1    3.20    1.30
   7  -3   1   51.59    3.30
  -7  -3  -1   50.79    3.50
   7  -3   1   47.80    3.10
  -7   3  -1   54.29    3.20
   7   3   1   46.00    3.40
  -7   3  -1   48.10    2.90
  -9  -3  -1    5.60    1.80
   9  -3   1    6.50    1.40
   9  -3   1    3.90    1.70
  -9   3  -1    5.00    1.40
   9   3   1    4.50    1.70
  -9   3  -1    4.10    1.30
 -11  -3  -1   22.00    2.70
  11  -3   1   26.10    2.20
  11  -3   1   27.00    2.70
 -11   3  -1   23.40    2.40
  11   3   1   20.80    2.60
 -11   3  -1   23.90    2.10
 -13  -3  -1   -0.40    1.40
  13  -3   1    1.20    1.50
  13  -3   1    0.40    0.70
 -13   3  -1    1.30    1.00
  13   3   1   -1.50    1.40
 -13   3  -1    1.80    1.30
 -15  -3  -1  112.99    6.10
  15  -3   1  111.99    5.60
 -15   3  -1  111.49    5.80
  15   3   1  107.39    5.90
 -17  -3  -1    8.00    2.50
  17  -3   1    6.40    2.20
 -17   3  -1   10.50    2.60
  17   3   1    5.70    2.20
 -19  -3  -1    1.40    1.90
  19  -3   1    4.30    2.10
 -19   3  -1    3.20    1.90
  19   3   1    2.30    2.00
 -21  -3  -1   25.50    3.40
  21  -3   1   24.80    3.20
  21   3   1   24.20    3.50
 -21   3  -1   21.30    3.10
  23  -3   1   -1.50    1.80
 -23  -3  -1    0.60    1.80
  23   3   1    0.20    2.20
 -23   3  -1    1.00    1.80
 -25  -3  -1    1.90    1.80
  25  -3   1    0.80    1.80
  25   3   1    1.70    2.10
 -25   3  -1    1.40    1.70
 -27  -3  -1   14.50    3.10
 -27   3  -1   15.20    3.40
 -29  -3  -1   -2.00    1.10
 -29   3  -1   -0.60    1.40
 -26  -4   1    1.30    1.80
  26   4  -1    0.90    2.00
 -26   4   1    2.80    2.00
 -24  -4   1    4.20    2.30
  24   4  -1    1.20    2.00
 -24   4   1   -2.20    1.30
 -22  -4   1    6.70    2.50
 -22   4   1    5.80    2.20
  22   4  -1    8.20    3.00
 -20  -4   1    3.40    2.20
  20  -4  -1    3.00    1.40
  20   4  -1    2.40    2.40
 -20   4   1    4.80    2.10
  18  -4  -1    0.30    1.30
 -18  -4   1    0.90    1.70
 -18   4   1   -0.20    1.50
  18   4  -1   -3.10    1.70
  16  -4  -1   26.30    2.90
 -16  -4   1   27.00    3.40
  16   4  -1   27.40    3.60
 -16   4   1   25.00    2.50
 -16   4   1   28.10    3.00
 -14  -4   1    2.00    1.80
  14  -4  -1   -0.50    1.20
  14  -4  -1    1.70    1.50
  14   4  -1   -0.70    1.70
 -14   4   1    1.10    1.20
  12  -4  -1    3.90    1.80
  12  -4  -1    0.40    1.40
 -12  -4   1    0.00    1.70
  12   4  -1    0.80    1.70
 -12   4   1    3.50    1.50
  10  -4  -1    8.60    2.00
  10  -4  -1    8.90    2.20
 -10  -4   1    9.70    2.40
 -10   4   1   11.70    1.90
  10   4  -1    6.50    2.20
   8  -4  -1    3.10    1.60
   8  -4  -1    3.40    1.60
  -8  -4   1    2.20    1.90
  -8   4   1    4.00    1.60
   8   4  -1    4.70    2.10
  -6  -4   1    2.40    1.60
   6  -4  -1    2.30    1.40
   6  -4  -1    2.40    1.70
   6   4  -1    2.70    1.80
  -6   4   1    1.20    1.30
   4  -4  -1   11.30    2.30
  -4  -4   1    3.40    1.70
  -4   4   1    8.10    1.80
   4   4  -1    7.80    2.10
   2  -4  -1    1.40    1.40
  -2  -4   1    2.50    1.50
  -2   4   1    0.80    1.30
   2   4  -1    2.40    1.60
   0  -4   1   -0.40    1.30
   0  -4  -1    0.10    1.30
   0   4  -1   -0.20    1.20
   0   4   1    0.70    1.70
  -2  -4  -1    0.10    1.40
   2  -4   1    1.00    1.40
   2   4   1   -0.50    1.30
  -2   4  -1    2.10    1.40
  -4  -4  -1    4.40    1.80
   4  -4   1    4.30    1.80
  -4   4  -1    4.60    1.80
   4   4   1    2.80    1.70
  -6  -4  -1    1.00    1.50
   6  -4   1    0.70    1.60
  -6   4  -1    1.70    1.40
   6   4   1    0.90    1.60
  -8  -4  -1   50.89    4.00
   8  -4   1   57.09    4.00
  -8   4  -1   59.09    3.80
   8   4   1   52.69    4.20
  10  -4   1   13.70    2.50
 -10  -4  -1    9.80    2.40
  10  -4   1   12.20    2.50
 -10   4  -1    6.70    1.90
  10   4   1   10.40    2.60
  12  -4   1   -1.20    1.30
 -12  -4  -1   -2.00    1.20
  12  -4   1    0.40    1.20
  12   4   1    1.20    1.80
 -12   4  -1    2.20    1.30
 -14  -4  -1    8.40    2.60
  14  -4   1   11.40    2.50
 -14   4  -1    6.20    2.00
  14   4   1    7.20    2.60
 -16  -4  -1    1.10    1.90
  16  -4   1    8.50    2.30
  16   4   1    4.20    2.30
 -16   4  -1    1.40    1.40
  18  -4   1    1.90    1.80
 -18  -4  -1   -1.50    1.20
  18   4   1   -3.80    1.80
 -18   4  -1   -0.90    1.50
  20  -4   1   18.50    2.90
 -20  -4  -1   15.30    3.20
 -20   4  -1   22.20    3.30
  20   4   1   16.70    3.30
  22  -4   1    5.80    2.80
 -22  -4  -1    7.80    2.60
  22   4   1    3.20    2.30
 -22   4  -1    1.40    1.60
 -24  -4  -1   -1.00    1.30
 -24   4  -1    3.40    1.70
  24   4   1    3.40    2.10
 -26  -4  -1    4.90    2.00
  26   4   1    3.50    1.80
 -26   4  -1    3.70    1.70
 -21  -5   1    0.70    1.30
  21   5  -1   -0.50    1.80
 -19  -5   1    0.70    1.60
  19   5  -1    2.50    2.10
  17  -5  -1    1.40    1.20
 -17  -5   1   -1.00    1.10
  17   5  -1    2.50    2.50
 -15  -5   1    3.00    2.00
  15  -5  -1    3.80    1.60
  15   5  -1   -0.20    1.90
 -13  -5   1   13.40    2.80
  13  -5  -1   11.80    2.40
 -13   5   1   13.80    2.10
  13   5  -1   13.30    3.00
  11  -5  -1   21.00    2.70
 -11  -5   1   18.20    2.80
 -11   5   1   24.60    2.90
  11   5  -1   21.20    3.10
   9  -5  -1   -1.10    1.20
  -9  -5   1   -0.40    1.30
   9   5  -1   -2.80    1.40
  -9   5   1    2.90    1.70
  -7  -5   1    4.50    2.10
   7  -5  -1    4.10    2.20
  -7   5   1    5.30    2.00
   7   5  -1    3.70    2.00
  -5  -5   1   -2.20    1.30
   5  -5  -1    0.30    1.40
   5   5  -1   -0.40    1.70
  -5   5   1    1.50    1.70
  -3  -5   1   -1.10    1.40
   3  -5  -1    2.10    1.60
   3   5  -1   -1.80    1.30
  -3   5   1   -1.80    1.20
   1  -5  -1    2.00    1.70
  -1  -5   1    0.10    1.30
   1   5  -1    2.80    1.70
  -1   5   1    1.30    1.70
   1  -5   1    1.00    1.40
  -1  -5  -1    2.20    1.70
  -1   5  -1   -2.20    1.10
   1   5   1   -3.20    1.20
   3  -5   1    0.30    1.50
  -3  -5  -1    0.80    1.50
   3   5   1   -0.70    1.30
  -3   5  -1   -0.70    1.50
   5  -5   1    6.80    2.10
  -5  -5  -1    7.00    2.30
  -5   5  -1    1.70    1.80
   5   5   1    3.60    2.20
  -7  -5  -1   63.29    4.70
   7  -5   1   59.29    4.60
   7   5   1   63.89    5.10
  -7   5  -1   68.69    4.70
  -9  -5  -1   18.10    3.00
   9  -5   1   19.30    2.90
  -9   5  -1   13.20    2.20
   9   5   1   11.90    3.20
  11  -5   1   17.30    2.70
 -11  -5  -1   28.30    3.20
  11   5   1   24.80    3.60
 -13  -5  -1   -0.40    1.20
  13  -5   1    2.90    1.90
  13   5   1   -2.90    1.40
  15  -5   1   11.00    2.60
 -15  -5  -1   10.60    2.40
  15   5   1    8.60    2.70
 -17  -5  -1    0.20    1.60
  17  -5   1    0.80    1.10
 -19  -5  -1   -3.20    1.20
  19   5   1    5.30    2.10
   4  -6  -1   22.90    2.80
  -4   6   1   19.10    2.60
   2  -6  -1   -0.20    0.90
  -2  -6   1    0.00    0.80
  -2   6   1    0.90    1.30
   2   6  -1   -0.10    1.20
   0  -6   1   17.40    2.40
   0  -6  -1   21.50    2.80
   0   6   1   20.90    2.90
   0   6  -1   24.20    3.10
  -2  -6  -1   -2.60    0.70
   2  -6   1    1.60    1.20
  -2   6  -1    0.30    1.40
   2   6   1   -1.10    1.00
 -36   0   2   -0.30    1.30
 -34   0   2   -1.50    1.20
 -32   0   2    4.20    1.80
  32   0  -2    1.50    1.50
  30   0  -2    8.30    2.30
 -30   0   2    4.20    1.80
 -28   0   2   56.99    4.20
  28   0  -2   60.69    4.20
 -26   0   2  134.19    6.60
  26   0  -2  147.19    6.50
 -24   0   2  162.88    7.20
 -24   0   2  165.48    7.00
  24   0  -2  169.78    6.70
  24   0  -2  170.58    7.00
  22   0  -2    3.80    1.40
 -22   0   2    4.10    1.60
  22   0  -2    5.00    1.40
 -22   0   2    4.70    1.50
  20   0  -2   17.50    1.90
 -20   0   2   19.00    2.00
  20   0  -2   17.40    2.00
 -20   0   2   17.70    2.20
  18   0  -2    0.90    1.00
  18   0  -2   -0.60    0.90
 -18   0   2   -0.20    1.10
 -18   0   2    0.80    0.90
  16   0  -2    1.50    1.10
 -16   0   2    1.40    0.90
  16   0  -2    1.80    1.00
 -16   0   2    1.60    1.10
  14   0  -2    1.10    0.80
 -14   0   2    1.50    1.10
  14   0  -2    2.40    1.00
 -14   0   2    1.70    0.90
 -12   0   2  256.57    8.40
 -12   0   2  261.37    8.20
  12   0  -2  272.47    8.20
  12   0  -2  258.17    8.30
  10   0  -2  298.57    8.80
  10   0  -2  285.87    8.90
 -10   0   2  292.07    9.00
 -10   0   2  290.57    8.70
  -8   0   2  100.99    3.60
  -8   0   2  101.49    3.40
  -6   0   2    4.30    0.60
  -6   0   2    5.20    0.90
   6   0  -2    5.30    0.80
   4   0  -2 4248.17  112.29
  -4   0   2 4114.49  112.29
   0   0  -2  669.23   18.60
   0   0   2  665.93   18.60
   0   0  -2  707.43   18.70
  -2   0  -2  383.16   10.80
   2   0   2  380.06   10.80
  -2   0  -2  377.06   10.90
   4   0   2 2315.37   63.09
  -4   0  -2 2324.37   62.99
  -4   0  -2 2332.67   63.09
  -6   0  -2  557.34   16.20
  -6   0  -2  578.34   16.20
   6   0   2  561.04   16.20
   6   0   2  550.14   15.50
  -8   0  -2 1651.33   46.80
  -8   0  -2 1710.53   46.70
   8   0   2 1668.83   46.70
   8   0   2 1743.33   46.10
  10   0   2  120.19    4.70
  10   0   2  115.89    4.00
 -10   0  -2  115.79    4.70
 -10   0  -2  113.49    4.70
  12   0   2   43.30    2.20
  12   0   2   44.20    2.70
 -12   0  -2   42.60    2.90
 -12   0  -2   40.00    2.60
  14   0   2  119.19    4.40
 -14   0  -2  117.69    5.10
  14   0   2  118.79    5.20
 -14   0  -2  116.99    5.10
 -16   0  -2   14.50    1.90
  16   0   2   13.40    2.00
  16   0   2   15.30    1.40
 -16   0  -2   14.30    2.00
  18   0   2   19.40    1.60
 -18   0  -2   21.80    2.30
 -18   0  -2   18.60    2.50
  18   0   2   20.80    2.50
  20   0   2   23.30    2.60
 -20   0  -2   18.10    2.60
  22   0   2   32.50    3.10
 -22   0  -2   32.30    3.10
  24   0   2   26.50    3.20
 -24   0  -2   24.20    3.00
  26   0   2   27.50    3.10
 -26   0  -2   16.10    2.50
  28   0   2    1.80    1.90
 -28   0  -2    6.20    2.10
 -30   0  -2   33.20    3.60
  30   0   2   45.40    4.10
 -32   0  -2    3.50    1.80
  32   0   2    0.60    1.50
  34   0   2    0.40    1.50
 -34   0  -2    3.40    1.70
 -37   1   2    1.20    1.10
 -35   1   2    4.30    1.70
 -33  -1   2    1.00    1.20
 -33  -1   2   -2.10    0.80
  33   1  -2    1.40    1.40
 -33   1   2   -0.20    1.40
 -31  -1   2   10.20    2.60
 -31  -1   2    9.30    2.20
 -31   1   2   12.40    2.80
  31   1  -2   10.70    2.40
 -29  -1   2    1.00    1.20
 -29  -1   2   -1.50    1.20
  29  -1  -2   -0.40    1.10
 -29   1   2   -2.80    1.40
  29   1  -2    2.70    1.50
  27  -1  -2   52.29    3.70
 -27  -1   2   49.00    3.80
 -27  -1   2   51.79    3.70
  27   1  -2   56.69    3.90
  27   1  -2   50.79    3.80
 -27   1   2   49.10    4.30
 -25  -1   2   32.70    2.90
 -25  -1   2   39.70    3.40
  25  -1  -2   35.00    2.90
  25   1  -2   39.40    3.20
  25   1  -2   33.70    3.20
 -25   1   2   34.80    3.60
 -23  -1   2  146.19    6.50
  23  -1  -2  147.59    6.30
  23  -1  -2  153.98    6.00
 -23  -1   2  150.78    6.30
 -23   1   2  149.19    7.00
  23   1  -2  155.68    6.70
 -21  -1   2   18.90    2.10
  21  -1  -2   17.10    2.00
 -21  -1   2   14.00    1.90
  21  -1  -2   16.00    1.70
 -21   1   2   13.20    2.20
  21   1  -2   15.00    2.10
  19  -1  -2   -0.60    0.90
 -19  -1   2   -0.50    0.80
  19  -1  -2   -0.50    0.70
 -19  -1   2    0.50    0.90
 -19   1   2   -1.70    0.90
  19   1  -2   -0.70    1.10
 -17  -1   2   10.10    1.80
 -17  -1   2    8.50    1.50
  17  -1  -2    8.90    1.40
  17  -1  -2   11.60    1.50
 -17   1   2    8.10    1.80
  17   1  -2   11.40    1.90
  15  -1  -2   11.10    1.50
 -15  -1   2   10.70    1.70
 -15  -1   2   10.60    1.40
  15  -1  -2   11.60    1.40
 -15   1   2   10.80    1.80
  15   1  -2   13.50    1.90
  13  -1  -2   25.80    1.80
 -13  -1   2   24.30    1.70
  13  -1  -2   27.70    1.90
 -13  -1   2   26.80    2.00
  13   1  -2   25.90    2.10
 -13   1   2   27.00    2.20
  11  -1  -2  524.25   15.00
 -11  -1   2  537.75   14.80
 -11  -1   2  496.15   15.30
  11  -1  -2  525.15   15.10
  11   1  -2  510.45   15.30
 -11   1   2  513.65   15.50
  -9  -1   2   23.60    1.70
   9  -1  -2   23.20    1.60
  -9  -1   2   23.90    1.40
   9  -1  -2   25.10    1.60
   9   1  -2   22.80    1.80
  -9   1   2   24.40    1.80
   7  -1  -2  412.46   12.20
  -7  -1   2  423.16   12.40
   7  -1  -2  440.86   12.10
  -7  -1   2  412.06   11.70
   7   1  -2  415.86   12.40
  -7   1   2  411.66   12.30
  -5  -1   2   -0.10    0.80
   5  -1  -2    0.00    0.70
   5  -1  -2    2.30    0.80
  -5   1   2    0.40    0.70
   5   1  -2    1.10    0.90
  -3  -1   2  425.76   12.30
   3  -1  -2  424.66   12.30
   3  -1  -2  436.86   12.20
  -3   1   2  403.26   12.00
   3   1  -2  442.16   12.30
   1  -1  -2   20.80    1.50
  -1  -1   2   21.50    1.70
   1  -1  -2   20.80    1.50
   1   1  -2   21.80    1.40
  -1   1   2   19.60    1.10
   1   1  -2   20.30    1.10
  -1   1   2   16.80    1.40
  -1  -1  -2   33.10    1.90
   1  -1   2   37.00    1.70
  -1  -1  -2   38.00    2.00
  -1  -1  -2   36.90    1.40
   1  -1   2   35.40    2.00
   1   1   2   34.50    1.80
  -1   1  -2   36.20    1.70
  -1   1  -2   35.50    1.80
  -3  -1  -2   56.09    2.00
   3  -1   2   54.99    2.20
  -3  -1  -2   52.49    2.60
   3  -1   2   51.79    2.60
  -3   1  -2   57.59    2.60
  -3   1  -2   56.89    2.20
   3   1   2   55.89    2.50
  -5  -1  -2   24.00    1.80
   5  -1   2   25.70    1.40
  -5  -1  -2   30.70    1.50
   5  -1   2   27.30    1.90
   5   1   2   25.20    1.60
  -5   1  -2   27.20    1.90
   7  -1   2  193.98    6.50
  -7  -1  -2  179.98    6.60
   7  -1   2  188.18    5.80
  -7  -1  -2  206.58    6.10
   7   1   2  183.88    6.20
  -7   1  -2  191.58    6.60
  -9  -1  -2   29.50    2.30
   9  -1   2   32.10    1.60
  -9  -1  -2   35.00    2.00
   9  -1   2   33.60    2.30
  -9   1  -2   30.80    2.30
   9   1   2   29.90    2.00
 -11  -1  -2    0.30    1.00
  11  -1   2    0.80    0.50
  11  -1   2    0.70    1.00
 -11  -1  -2    0.60    0.90
  11   1   2    0.80    1.00
 -11   1  -2    0.00    1.00
  13  -1   2    9.10    1.80
 -13  -1  -2    8.60    1.40
  13  -1   2    8.10    0.80
 -13  -1  -2    8.60    1.80
 -13   1  -2   10.60    1.90
  13   1   2   10.20    1.60
 -15  -1  -2    3.50    1.50
 -15  -1  -2    4.20    1.30
  15  -1   2    3.80    0.60
  15  -1   2    3.30    1.50
  15   1   2    4.50    1.40
 -15   1  -2    4.60    1.60
 -17  -1  -2   18.40    2.20
  17  -1   2   18.30    2.10
 -17  -1  -2   17.50    2.00
 -17   1  -2   19.80    2.40
  17   1   2   20.60    2.00
 -19  -1  -2   -0.50    1.00
 -19  -1  -2   -0.20    1.30
  19  -1   2   -0.50    1.20
 -19   1  -2   -0.10    1.30
  19   1   2   -0.70    1.30
  19   1   2    0.10    1.00
  21  -1   2   12.00    2.30
 -21  -1  -2    7.90    2.00
 -21  -1  -2    9.90    2.30
 -21   1  -2   11.40    2.50
  21   1   2   11.00    2.30
 -23  -1  -2    3.70    1.80
  23  -1   2    5.40    1.80
 -23  -1  -2    3.40    1.50
  23   1   2    5.30    2.00
 -23   1  -2    3.70    1.90
  25  -1   2   17.20    2.70
 -25  -1  -2   23.60    2.80
 -25  -1  -2   23.30    3.00
  25   1   2   15.30    2.90
 -25   1  -2   15.10    3.00
 -27  -1  -2    0.80    1.30
  27  -1   2    0.30    1.40
 -27  -1  -2    7.20    2.30
 -27   1  -2    3.90    2.00
  27   1   2    5.20    1.90
 -29  -1  -2    0.80    1.30
  29  -1   2    0.00    1.40
 -29  -1  -2   -2.00    1.20
 -29   1  -2   -2.70    1.20
  29   1   2   -1.40    1.20
  31  -1   2   -2.10    1.30
 -31  -1  -2    0.40    1.60
 -31   1  -2   -1.70    1.30
  31   1   2   -2.70    1.30
 -33   1  -2    1.90    1.50
  33   1   2   -0.30    1.50
 -34   2   2    2.50    1.30
  34   2  -2    2.00    1.30
 -32  -2   2   -2.30    1.00
  32   2  -2   -0.30    1.20
 -32   2   2    0.90    1.60
 -30  -2   2    1.50    1.90
 -30   2   2    2.90    2.30
 -28  -2   2    0.20    1.60
  28   2  -2   -1.30    1.60
 -28   2   2    0.20    1.80
 -26  -2   2    2.10    1.70
  26  -2  -2   -1.50    1.20
 -26   2   2   -2.70    1.60
  26   2  -2    0.30    2.10
 -24  -2   2   55.19    4.40
  24  -2  -2   59.89    3.80
 -24   2   2   51.89    4.30
  24   2  -2   62.59    4.60
 -22  -2   2   57.59    4.30
  22  -2  -2   51.49    3.50
  22   2  -2   52.19    4.00
 -22   2   2   54.19    4.10
  20  -2  -2   39.40    2.60
  20  -2  -2   40.20    3.00
 -20  -2   2   42.50    3.40
  20   2  -2   38.40    3.20
 -20   2   2   48.80    3.80
  18  -2  -2   32.60    2.30
 -18  -2   2   33.60    2.90
  18  -2  -2   34.90    2.60
 -18   2   2   33.70    2.90
  18   2  -2   32.70    2.90
 -16  -2   2   80.79    4.50
  16  -2  -2   90.59    4.20
 -16  -2   2   92.09    3.50
  16  -2  -2   90.29    4.00
  16   2  -2   88.59    4.60
 -16   2   2   88.99    4.60
  14  -2  -2   12.10    1.80
  14  -2  -2   11.60    1.50
 -14  -2   2   12.70    1.90
 -14  -2   2   12.30    1.00
  14   2  -2   12.50    2.10
 -14   2   2   14.10    2.00
 -12  -2   2    1.10    1.10
  12  -2  -2    2.90    1.30
  12  -2  -2    1.80    0.80
 -12  -2   2    0.80    0.50
 -12   2   2    1.60    1.20
  12   2  -2    1.40    1.20
 -10  -2   2  158.78    6.30
  10  -2  -2  168.08    6.10
 -10  -2   2  162.28    4.80
  10  -2  -2  172.98    6.00
 -10   2   2  165.38    6.10
  10   2  -2  162.68    6.40
   8  -2  -2  125.09    4.70
  -8  -2   2  117.79    4.90
   8  -2  -2  115.39    4.70
   8   2  -2  125.29    5.10
  -8   2   2  119.09    4.70
   6  -2  -2   73.39    3.30
  -6  -2   2   66.39    3.40
   6  -2  -2   69.09    3.30
   6   2  -2   70.89    3.50
  -6   2   2   69.59    3.00
  -4  -2   2    9.90    1.60
   4  -2  -2    8.10    1.30
   4  -2  -2    8.70    1.50
  -4   2   2    7.00    1.00
   4   2  -2    9.30    1.50
  -4   2   2    7.20    1.40
   2  -2  -2  159.88    5.70
   2  -2  -2  150.38    5.70
  -2  -2   2  155.88    5.80
   2   2  -2  158.58    5.70
  -2   2   2  156.08    5.00
  -2   2   2  155.58    5.70
   2   2  -2  165.18    4.80
   0  -2  -2  136.69    5.30
   0  -2  -2  134.79    5.30
   0  -2   2  134.99    5.20
   0   2  -2  143.49    5.10
   0   2  -2  146.19    4.60
   0   2   2  138.49    5.30
   0   2   2  134.49    4.20
   2  -2   2    8.50    1.40
  -2  -2  -2   10.20    1.60
   2  -2   2    9.70    1.70
  -2   2  -2    8.60    1.10
   2   2   2    6.20    0.60
  -2   2  -2    9.80    1.50
   2   2   2    6.60    1.40
   4  -2   2   20.80    2.10
  -4  -2  -2   19.60    2.00
   4  -2   2   20.10    1.60
  -4   2  -2   22.90    1.80
  -4   2  -2   22.30    1.70
   4   2   2   18.20    1.80
  -6  -2  -2    6.60    0.60
   6  -2   2    7.10    1.80
  -6  -2  -2    4.60    1.40
   6  -2   2    4.20    1.00
  -6   2  -2    5.90    1.20
  -6   2  -2    4.70    1.30
   6   2   2    5.30    1.40
  -8  -2  -2  107.69    4.90
   8  -2   2  110.79    4.90
  -8  -2  -2  116.59    3.70
   8  -2   2  110.69    4.30
  -8   2  -2  120.59    4.40
   8   2   2  113.59    4.80
  -8   2  -2  110.39    4.80
 -10  -2  -2  117.19    5.40
  10  -2   2  118.69    4.60
  10  -2   2  129.19    5.30
 -10  -2  -2  127.39    4.20
  10   2   2  124.79    5.30
 -10   2  -2  121.39    5.40
 -12  -2  -2   52.89    3.50
  12  -2   2   55.89    3.40
  12  -2   2   55.49    2.60
 -12  -2  -2   54.69    2.50
  12   2   2   54.79    3.30
 -12   2  -2   47.00    3.30
  14  -2   2   32.90    1.90
 -14  -2  -2   28.10    1.90
  14  -2   2   33.30    2.90
 -14  -2  -2   29.20    2.90
  14   2   2   31.40    2.60
 -14   2  -2   30.70    2.80
 -16  -2  -2   11.60    2.50
  16  -2   2   12.30    2.40
 -16   2  -2   10.10    2.40
  16   2   2   11.20    2.10
 -18  -2  -2    6.10    2.10
  18  -2   2    4.50    1.90
 -18   2  -2    3.00    1.80
  18   2   2    4.80    1.80
  20  -2   2   13.70    2.60
 -20  -2  -2   17.00    3.10
 -20   2  -2   14.60    2.80
  20   2   2   18.60    2.90
  22  -2   2   63.69    4.30
 -22  -2  -2   56.39    4.50
  22   2   2   65.99    4.40
 -22   2  -2   66.19    4.90
  24  -2   2    0.10    1.60
 -24  -2  -2    3.70    2.20
 -24   2  -2    0.70    1.60
 -26  -2  -2    2.10    2.20
  26  -2   2    0.60    1.60
  26   2   2    1.70    2.00
 -26   2  -2   -1.20    1.70
  28  -2   2    6.50    2.40
 -28  -2  -2   10.60    2.50
  28   2   2    6.10    2.30
 -28   2  -2   12.30    2.90
 -30  -2  -2    0.20    1.40
  30   2   2   -1.50    1.20
 -30   2  -2    1.20    1.30
 -32  -2  -2    3.10    1.70
 -32   2  -2    0.90    1.30
  32   2   2   -0.40    1.70
 -31  -3   2   -0.40    1.40
 -31   3   2    0.00    1.60
 -29  -3   2    4.70    1.90
 -29   3   2   -0.60    1.80
  29   3  -2   -0.70    1.90
 -27  -3   2    2.60    1.90
 -27   3   2    1.90    2.00
  27   3  -2    1.20    2.20
 -25  -3   2   10.00    2.90
 -25   3   2   12.90    3.10
  25   3  -2   11.50    3.00
  23  -3  -2   15.50    2.70
 -23  -3   2   14.90    3.10
 -23   3   2   18.20    3.40
  23   3  -2   20.50    3.70
 -21  -3   2   -0.90    1.50
  21  -3  -2   -0.80    1.50
  21   3  -2   -1.70    1.70
 -21   3   2    1.10    2.10
 -19  -3   2   17.40    3.10
  19  -3  -2   18.20    2.40
  19  -3  -2   11.40    1.60
  19   3  -2   18.30    2.90
 -19   3   2   20.70    2.80
  17  -3  -2    1.30    1.50
 -17  -3   2   -1.30    1.30
  17  -3  -2   -0.50    0.80
 -17   3   2    0.30    1.50
  17   3  -2   -0.10    1.60
  15  -3  -2   -0.60    1.10
  15  -3  -2    0.90    1.10
 -15  -3   2    2.10    1.60
  15   3  -2    1.80    1.60
 -15   3   2    0.60    1.30
 -13  -3   2    4.20    1.60
  13  -3  -2    3.60    1.50
  13  -3  -2    2.20    1.20
  13   3  -2    5.00    1.90
 -13   3   2    2.70    1.30
  11  -3  -2    7.90    1.80
  11  -3  -2   10.00    1.80
 -11  -3   2    9.10    2.10
 -11   3   2    8.70    1.90
  11   3  -2    8.50    2.10
 -11   3   2   10.60    1.60
   9  -3  -2    1.40    1.10
  -9  -3   2   -0.20    1.10
   9  -3  -2   -0.50    0.90
  -9   3   2    0.50    1.20
  -9   3   2    1.40    0.90
   9   3  -2    0.00    1.20
   7  -3  -2   45.90    2.90
  -7  -3   2   40.80    3.10
   7  -3  -2   43.40    3.10
  -7   3   2   45.30    2.60
  -7   3   2   47.50    3.10
   7   3  -2   41.80    3.20
  -5  -3   2   84.49    4.50
   5  -3  -2   95.69    4.60
   5  -3  -2   88.79    4.30
  -5   3   2   96.69    3.80
  -5   3   2   96.89    4.50
   5   3  -2   96.69    4.70
  -3  -3   2   38.20    2.90
   3  -3  -2   43.60    2.90
   3  -3  -2   34.50    2.80
  -3   3   2   39.50    2.00
  -3   3   2   40.70    2.90
   3   3  -2   42.40    3.10
  -1  -3   2    7.20    1.70
   1  -3  -2    5.00    1.60
   1  -3  -2    4.80    1.50
   1   3  -2    6.90    1.70
  -1   3   2    7.90    1.90
  -1  -3  -2   59.49    3.60
   1  -3   2   53.99    3.40
  -1   3  -2   61.29    2.70
  -1   3  -2   58.79    3.40
   1   3   2   57.59    3.50
  -3  -3  -2   31.20    2.90
   3  -3   2   34.50    2.70
   3   3   2   29.70    2.60
  -3   3  -2   39.00    2.70
  -3   3  -2   35.50    2.20
   5  -3   2    1.50    1.20
   5  -3   2   -0.20    1.20
  -5  -3  -2    2.10    1.50
   5   3   2   -1.20    1.00
  -5   3  -2   -0.20    1.00
  -5   3  -2    0.80    0.90
   7  -3   2   17.40    2.30
  -7  -3  -2   17.40    2.30
   7  -3   2   15.40    1.70
  -7   3  -2   19.00    2.00
  -7   3  -2   21.70    1.90
   7   3   2   16.80    2.20
   9  -3   2   11.90    1.60
  -9  -3  -2   10.40    2.30
   9  -3   2   14.50    2.50
  -9   3  -2   14.40    1.90
  -9   3  -2   14.50    1.70
   9   3   2   15.70    2.30
  11  -3   2   25.20    2.70
  11  -3   2   26.30    2.10
 -11  -3  -2   27.00    2.80
 -11   3  -2   22.90    2.00
  11   3   2   22.90    2.70
 -11   3  -2   23.30    2.50
  13  -3   2    1.80    1.70
 -13  -3  -2    0.80    1.50
  13   3   2   -1.00    1.40
 -13   3  -2    0.80    0.70
 -13   3  -2    2.00    1.70
 -15  -3  -2   43.40    3.80
  15  -3   2   40.60    3.50
  15   3   2   39.50    3.50
 -15   3  -2   38.20    3.50
  17  -3   2   23.80    2.90
 -17  -3  -2   21.40    3.20
 -17   3  -2   22.90    3.00
  17   3   2   28.90    3.20
 -19  -3  -2    6.40    2.40
  19  -3   2    2.90    2.10
  19   3   2    2.20    2.00
 -19   3  -2    4.70    2.20
 -21  -3  -2   29.30    3.70
  21  -3   2   35.10    3.50
 -21   3  -2   31.90    3.60
  21   3   2   31.60    3.80
 -23  -3  -2    2.70    2.10
  23  -3   2    2.40    1.80
 -23   3  -2    1.00    1.90
  23   3   2    4.90    2.30
 -25  -3  -2   -1.20    1.50
  25  -3   2    0.90    1.90
 -25   3  -2    1.10    1.60
 -27  -3  -2   -0.90    1.40
 -27   3  -2    3.20    1.90
 -29  -3  -2   -2.40    1.10
 -29   3  -2   -1.40    1.20
 -28  -4   2   -1.60    1.10
  28   4  -2    1.40    1.90
 -28   4   2    2.20    1.40
 -26  -4   2   -0.10    1.30
 -26   4   2    0.00    1.50
  26   4  -2   -1.00    1.80
 -24  -4   2    5.20    2.10
  24   4  -2    3.30    2.50
 -24   4   2    2.90    2.00
 -22  -4   2    3.50    2.00
 -22   4   2   10.30    2.70
  22   4  -2   10.00    2.80
  20  -4  -2   31.80    3.20
 -20  -4   2   31.90    3.90
  20   4  -2   32.90    3.90
 -20   4   2   27.00    3.50
 -18  -4   2    1.70    1.80
  18  -4  -2   -0.10    1.10
  18   4  -2   -0.90    1.80
 -18   4   2   -0.90    1.30
  16  -4  -2    9.10    2.00
  16  -4  -2    4.60    1.90
 -16  -4   2    9.20    2.50
 -16   4   2   11.90    2.30
 -16   4   2   10.90    2.30
  16   4  -2   11.40    2.80
  14  -4  -2    7.80    1.90
  14  -4  -2    5.80    1.90
 -14  -4   2    9.50    2.60
 -14   4   2   11.30    2.20
  14   4  -2    6.90    2.40
 -12  -4   2   -1.20    1.60
  12  -4  -2    0.90    1.50
  12  -4  -2    2.80    1.60
 -12   4   2    2.20    1.40
  12   4  -2    4.20    2.10
  10  -4  -2    3.20    1.60
  10  -4  -2    2.70    1.60
 -10  -4   2    0.40    1.70
 -10   4   2   -1.70    1.00
  10   4  -2    2.70    1.80
   8  -4  -2   -0.20    1.40
  -8  -4   2    0.80    1.40
   8  -4  -2    0.10    1.30
   8   4  -2   -0.30    1.40
  -8   4   2   -1.00    1.20
   6  -4  -2   15.20    2.40
   6  -4  -2   15.20    2.40
  -6  -4   2   12.80    2.60
  -6   4   2   16.90    2.30
   6   4  -2   14.70    2.40
   4  -4  -2   -0.50    1.00
  -4  -4   2    1.70    1.50
  -4   4   2    2.50    1.50
   4   4  -2    0.60    1.70
   2  -4  -2   20.50    2.30
  -2  -4   2   18.20    2.60
  -2   4   2   22.50    2.70
   2   4  -2   20.60    2.60
   0  -4  -2    2.00    1.40
   0  -4   2    0.20    1.50
   0   4  -2    3.00    1.90
   0   4   2    0.40    1.40
   2  -4   2   18.70    2.60
  -2  -4  -2   20.70    2.60
   2   4   2   26.60    3.10
  -2   4  -2   25.60    2.60
  -4  -4  -2    3.90    1.90
   4  -4   2    2.80    1.70
  -4   4  -2    4.50    1.70
   4   4   2    5.40    1.90
  -6  -4  -2    8.40    2.20
   6  -4   2    6.70    1.90
   6   4   2    5.50    2.20
  -6   4  -2    9.90    2.10
   8  -4   2    0.00    1.50
  -8  -4  -2    1.50    1.50
   8   4   2   -0.80    1.50
  -8   4  -2    0.50    1.10
  10  -4   2    3.90    1.90
 -10  -4  -2    1.90    1.80
  10   4   2    5.30    2.10
 -10   4  -2    6.60    1.70
 -12  -4  -2   41.30    3.80
  12  -4   2   49.90    4.00
  12   4   2   45.10    4.20
  14  -4   2   68.69    4.80
 -14  -4  -2   54.89    4.70
  14   4   2   67.89    5.00
 -14   4  -2   73.09    4.70
 -16  -4  -2   58.99    4.90
  16  -4   2   71.69    4.90
  16   4   2   59.89    4.80
 -16   4  -2   63.29    4.60
 -18  -4  -2   15.10    3.30
  18  -4   2   13.30    2.80
 -18   4  -2   13.60    2.90
  18   4   2   18.70    3.70
 -20  -4  -2    2.00    2.10
  20  -4   2    1.50    1.60
 -20   4  -2    1.30    1.80
  20   4   2    0.50    1.90
 -22  -4  -2   -1.50    1.50
  22  -4   2    1.30    1.60
 -22   4  -2    1.30    1.60
  22   4   2   -1.30    1.70
 -24  -4  -2    0.90    1.50
  24   4   2   -3.50    1.30
 -24   4  -2    2.90    1.50
 -21  -5   2   -1.40    1.00
  21   5  -2   -1.90    1.70
 -19  -5   2    0.90    1.80
  19   5  -2   -5.30    1.50
 -17  -5   2   21.90    3.30
  17   5  -2   23.20    3.60
 -15  -5   2    0.60    1.50
  15  -5  -2    0.10    1.20
  15   5  -2   -2.10    1.60
 -15   5   2   -0.80    1.00
 -13  -5   2    3.70    2.00
  13  -5  -2    6.00    1.90
  13   5  -2    8.60    2.70
 -13   5   2    5.10    1.90
 -11  -5   2    1.00    1.40
  11  -5  -2   -0.20    1.40
 -11   5   2   -1.00    1.20
  11   5  -2    1.10    1.90
  -9  -5   2   -2.20    1.10
   9  -5  -2    3.30    1.90
  -9   5   2   -2.10    1.10
   9   5  -2    0.20    1.50
   7  -5  -2    2.30    1.60
  -7  -5   2    6.50    2.30
  -7   5   2    5.80    2.10
   7   5  -2    4.30    2.30
  -5  -5   2   21.70    3.00
   5  -5  -2   17.90    2.70
   5   5  -2   25.60    3.40
  -5   5   2   21.40    3.10
   3  -5  -2    1.70    1.50
  -3  -5   2    2.50    1.80
   3   5  -2    4.80    2.00
  -3   5   2   -0.10    1.70
  -1  -5   2    9.90    2.40
   1  -5  -2    7.50    2.10
   1   5  -2    8.00    2.30
  -1   5   2   10.40    2.70
   1  -5   2    9.50    2.40
  -1  -5  -2   17.40    2.70
  -1   5  -2   12.20    2.70
   1   5   2   12.40    2.70
  -3  -5  -2    1.30    1.80
   3  -5   2    1.70    1.60
  -3   5  -2    2.20    1.80
   3   5   2    0.40    1.70
  -5  -5  -2    2.80    1.70
   5  -5   2    6.50    2.20
  -5   5  -2    2.30    1.70
   5   5   2    3.10    2.00
   7  -5   2   -0.20    1.50
  -7  -5  -2    0.70    1.60
   7   5   2   -0.40    1.80
  -7   5  -2    0.40    1.20
   9  -5   2    2.90    1.60
  -9  -5  -2    2.60    1.80
   9   5   2    1.50    2.10
 -11  -5  -2   -0.40    1.30
  11  -5   2   -0.30    1.40
  11   5   2    1.40    1.90
  13  -5   2   23.10    3.20
 -13  -5  -2   12.80    2.90
  13   5   2   16.40    3.50
 -15  -5  -2   -1.00    1.10
  15  -5   2    1.60    1.40
  15   5   2    2.50    2.10
 -17  -5  -2    1.40    1.60
  17  -5   2    0.00    0.80
  17   5   2    0.40    1.80
  -4  -6   2    5.30    1.70
   4  -6  -2    5.90    1.70
  -4   6   2   10.20    2.30
   4   6  -2    4.10    1.60
  -2  -6   2    3.80    1.20
   2  -6  -2    3.50    1.40
   2   6  -2    3.40    1.50
  -2   6   2   -0.30    1.40
   0  -6  -2   -0.70    1.10
   0  -6   2    0.30    1.10
   0   6   2    0.60    0.90
   0   6  -2    3.70    1.80
 -38   0   3    1.30    1.50
 -36   0   3    0.70    1.30
 -34   0   3    1.20    1.70
 -32   0   3    0.30    1.50
  30   0  -3   -0.70    1.30
 -30   0   3   -1.30    1.20
  28   0  -3    0.30    1.40
 -28   0   3    1.40    1.60
 -26   0   3    0.00    1.40
  26   0  -3    3.30    1.20
  26   0  -3    2.00    1.30
 -24   0   3    0.30    0.90
  24   0  -3   -0.40    1.10
 -24   0   3   -0.30    1.30
  24   0  -3   -0.90    0.80
  22   0  -3    1.60    1.10
 -22   0   3   -0.70    0.70
 -22   0   3   -1.10    1.00
  22   0  -3   -0.30    0.90
 -20   0   3   -0.90    1.20
 -20   0   3    2.30    1.00
  20   0  -3    0.50    0.90
  20   0  -3   -0.50    0.90
 -18   0   3   -0.30    1.10
  18   0  -3    0.20    0.80
 -18   0   3   -1.00    0.50
  18   0  -3   -0.80    0.90
  16   0  -3   -0.20    1.00
 -16   0   3   -0.30    0.80
 -16   0   3    0.30    1.00
  16   0  -3   -0.80    0.80
 -14   0   3   -0.20    0.90
 -14   0   3   -0.20    0.70
  14   0  -3    0.80    0.80
  14   0  -3   -1.00    0.70
 -12   0   3   -0.70    0.90
 -12   0   3    0.70    0.70
  12   0  -3   -0.50    0.70
  12   0  -3   -0.70    0.70
 -10   0   3    0.50    0.70
  10   0  -3   -0.40    0.90
 -10   0   3   -0.10    0.80
   8   0  -3   -1.30    0.80
  -8   0   3    0.70    0.80
  -8   0   3    0.00    0.50
  -6   0   3    0.50    0.70
   6   0  -3    0.90    0.80
   4   0  -3   -1.30    0.60
   4   0  -3   -1.00    0.40
  -4   0   3   -1.00    0.60
   2   0  -3   -2.60    0.40
   0   0  -3   -0.60    0.50
   0   0  -3   -0.20    0.60
   0   0   3   -0.40    0.50
  -2   0  -3    0.80    0.70
  -2   0  -3    0.50    0.80
   2   0   3    0.10    0.70
  -4   0  -3   -0.60    0.80
  -4   0  -3   -0.50    0.80
   4   0   3   -1.00    0.80
   6   0   3    0.10    0.90
   6   0   3    0.70    0.50
  -6   0  -3   -0.40    1.00
  -6   0  -3    1.00    0.90
  -8   0  -3    0.00    0.90
   8   0   3   -0.60    0.90
   8   0   3    0.20    0.50
  -8   0  -3   -0.30    0.90
  10   0   3    0.60    1.00
 -10   0  -3   -0.50    1.00
 -10   0  -3    0.10    0.90
  10   0   3   -0.10    0.50
  12   0   3    0.60    1.10
 -12   0  -3    0.60    1.10
  12   0   3   -0.40    0.50
 -12   0  -3    0.60    1.00
  14   0   3    0.40    0.50
 -14   0  -3    0.20    1.20
 -14   0  -3   -0.60    0.90
  14   0   3   -0.90    0.90
 -16   0  -3   -1.40    1.20
 -16   0  -3   -1.70    1.00
  16   0   3    0.70    0.50
  16   0   3   -0.40    1.30
  18   0   3    0.10    1.30
 -18   0  -3   -1.00    1.30
 -20   0  -3    1.30    1.40
  20   0   3    0.70    1.60
 -22   0  -3   -0.90    1.40
  22   0   3   -3.20    1.20
 -24   0  -3    0.50    1.60
  24   0   3   -1.70    1.10
  26   0   3   -2.20    1.20
 -26   0  -3    0.60    1.30
 -28   0  -3   -0.80    1.60
  28   0   3    2.30    2.00
  30   0   3   -2.20    1.30
 -30   0  -3   -1.70    1.40
 -32   0  -3   -1.50    1.00
  32   0   3    1.20    1.50
 -37   1   3   -2.90    0.70
 -35   1   3    0.70    1.50
 -33  -1   3   12.20    2.60
 -33  -1   3    8.20    1.90
 -33   1   3    9.70    2.50
  33   1  -3    9.70    2.40
 -31  -1   3    1.60    1.40
 -31  -1   3    0.90    1.60
  31   1  -3    5.50    2.10
 -31   1   3    7.20    2.50
 -29  -1   3   21.50    2.80
 -29  -1   3   18.30    2.60
  29   1  -3   21.30    3.10
 -29   1   3   20.30    3.50
  29   1  -3   20.40    2.60
  27  -1  -3   32.90    2.80
 -27  -1   3   33.10    3.00
 -27  -1   3   36.10    3.10
  27   1  -3   37.60    3.40
 -27   1   3   31.00    3.40
  27   1  -3   33.60    3.10
  25  -1  -3    7.60    2.00
 -25  -1   3    2.60    1.70
  25  -1  -3    1.80    1.20
 -25  -1   3    3.40    1.60
 -25   1   3    2.80    1.70
  25   1  -3    2.70    1.40
  25   1  -3    3.10    1.70
  23  -1  -3   -0.30    1.00
  23  -1  -3   -0.60    0.80
 -23  -1   3   -0.20    1.00
 -23  -1   3    3.00    1.30
  23   1  -3    0.20    1.00
 -23   1   3    0.40    1.30
 -21  -1   3   16.70    1.90
  21  -1  -3   14.50    1.80
  21  -1  -3   16.00    1.70
 -21  -1   3   17.90    2.10
  21   1  -3   18.20    2.20
 -21   1   3   16.30    2.20
  19  -1  -3    2.80    1.10
 -19  -1   3    3.40    1.20
 -19  -1   3    1.50    1.00
  19  -1  -3    3.50    1.20
  19   1  -3    2.30    1.40
 -19   1   3    4.30    1.50
 -17  -1   3  189.78    6.50
  17  -1  -3  185.98    6.60
  17  -1  -3  185.98    6.40
 -17  -1   3  184.78    6.80
 -17   1   3  172.38    7.00
  17   1  -3  185.18    6.90
  15  -1  -3   12.40    1.50
 -15  -1   3   10.90    1.50
  15  -1  -3   10.90    1.40
 -15  -1   3    9.60    1.30
 -15   1   3   12.70    1.80
  15   1  -3   11.10    1.90
 -13  -1   3  321.57    9.50
 -13  -1   3  322.07   10.00
  13  -1  -3  307.67    9.80
  13  -1  -3  321.97    9.50
  13   1  -3  302.77   10.00
 -13   1   3  303.07   10.10
  11  -1  -3  138.79    4.90
 -11  -1   3  136.79    5.00
 -11  -1   3  141.69    4.50
  11  -1  -3  133.29    4.60
  11   1  -3  135.09    5.10
 -11   1   3  131.89    5.10
   9  -1  -3   87.69    3.10
  -9  -1   3   85.89    3.50
  -9  -1   3   83.59    2.90
   9  -1  -3   83.69    3.40
  -9   1   3   78.39    3.40
   9   1  -3   84.49    3.50
  -7  -1   3  805.42   21.80
   7  -1  -3  775.72   22.30
  -7  -1   3  803.42   22.40
   7  -1  -3  821.42   22.00
  -7   1   3  810.62   22.40
   7   1  -3  754.82   22.40
  -5  -1   3  121.49    4.30
  -5  -1   3  127.69    3.80
   5  -1  -3  118.99    4.30
   5  -1  -3  128.69    4.10
   5   1  -3  124.59    3.80
   5   1  -3  124.29    4.30
  -5   1   3  123.69    4.20
   3  -1  -3  479.05   13.80
  -3  -1   3  476.05   13.80
   3  -1  -3  495.25   13.60
  -3   1   3  478.75   13.50
   3   1  -3  477.15   13.30
   3   1  -3  476.25   13.70
   1  -1  -3   32.10    1.80
   1  -1  -3   34.10    1.90
   1  -1  -3   33.40    1.50
  -1  -1   3   26.80    1.90
  -1   1   3   29.90    1.40
   1   1  -3   31.60    1.60
   1   1  -3   30.10    1.60
  -1   1   3   31.90    1.80
  -1  -1  -3  269.27    7.60
   1  -1   3  246.48    8.00
  -1  -1  -3  258.37    8.00
  -1  -1  -3  263.37    8.00
  -1   1  -3  259.27    7.60
   1   1   3  255.97    7.90
  -1   1  -3  269.37    8.00
  -3  -1  -3  186.78    5.70
   3  -1   3  185.98    6.20
   3  -1   3  186.18    5.60
  -3  -1  -3  182.18    6.20
   3   1   3  178.38    5.90
  -3   1  -3  191.38    5.50
  -3   1  -3  185.78    6.20
   5  -1   3  227.98    6.60
   5  -1   3  216.38    7.40
  -5  -1  -3  232.98    6.90
  -5  -1  -3  234.78    7.60
  -5   1  -3  216.98    7.40
   5   1   3  213.18    7.00
   7  -1   3  285.07    9.30
  -7  -1  -3  291.77    8.80
  -7  -1  -3  281.47    9.40
   7  -1   3  292.37    8.30
   7   1   3  294.47    9.00
  -7   1  -3  280.67    9.40
  -9  -1  -3   83.79    4.00
  -9  -1  -3   83.49    3.50
   9  -1   3   88.19    4.00
   9  -1   3   86.69    3.00
  -9   1  -3   81.89    4.00
   9   1   3   85.69    3.50
 -11  -1  -3   -0.20    1.00
 -11  -1  -3    0.50    0.90
  11  -1   3    0.90    0.40
  11  -1   3    1.10    1.10
  11   1   3   -0.20    0.80
 -11   1  -3    0.50    1.00
 -13  -1  -3   49.10    3.20
  13  -1   3   51.49    2.10
 -13  -1  -3   49.20    2.90
  13  -1   3   54.99    3.30
 -13   1  -3   53.29    3.40
  13   1   3   54.29    2.90
 -15  -1  -3    0.00    0.90
 -15  -1  -3    1.40    1.30
  15  -1   3    1.30    1.10
 -15   1  -3   -0.50    1.20
  15   1   3    0.60    0.90
 -17  -1  -3   21.80    2.50
  17  -1   3   26.30    2.60
 -17  -1  -3   25.30    2.40
 -17   1  -3   22.40    2.60
  17   1   3   26.00    2.20
  17   1   3   29.60    3.10
 -19  -1  -3   -0.30    1.30
 -19  -1  -3    1.40    1.20
  19  -1   3   -0.60    1.20
 -19   1  -3    0.10    1.30
  19   1   3   -1.20    1.20
  19   1   3    1.10    1.10
 -21  -1  -3  172.08    7.80
  21  -1   3  172.68    7.60
 -21  -1  -3  171.38    7.20
  21   1   3  176.38    7.80
 -21   1  -3  161.98    7.70
 -23  -1  -3    9.40    2.50
 -23  -1  -3   10.30    2.20
  23  -1   3    7.20    2.20
 -23   1  -3    9.80    2.50
  23   1   3    9.60    2.50
  25  -1   3    7.30    2.20
 -25  -1  -3    8.60    2.70
 -25  -1  -3    8.20    2.10
 -25   1  -3    7.90    2.30
  25   1   3    9.00    2.40
 -27  -1  -3    0.90    1.60
 -27  -1  -3   -0.20    1.30
  27  -1   3    0.60    1.60
 -27   1  -3    3.30    1.80
  27   1   3   -0.50    1.30
 -29  -1  -3    0.70    1.20
 -29  -1  -3   -0.20    1.80
  29  -1   3    3.40    1.80
 -29   1  -3   -0.50    1.80
  29   1   3    3.00    1.60
  31  -1   3   -0.40    1.30
  31   1   3   -0.40    1.60
 -31   1  -3   -2.20    1.10
 -36   2   3    3.60    1.40
 -34  -2   3    0.00    0.90
 -34   2   3    0.90    1.30
  34   2  -3    1.80    1.40
 -32  -2   3   -2.30    1.40
 -32   2   3    1.00    1.90
  32   2  -3    0.00    1.60
 -30  -2   3    5.60    2.30
 -30   2   3    4.40    2.30
  30   2  -3    7.80    2.70
 -28  -2   3   -2.00    1.30
  28   2  -3    2.10    1.90
 -28   2   3    1.80    2.10
 -26  -2   3   25.90    3.10
  26   2  -3   26.00    3.50
 -26   2   3   24.50    3.90
 -24  -2   3  132.49    6.60
  24  -2  -3  139.69    6.00
  24   2  -3  127.49    6.80
 -24   2   3  129.09    6.90
 -22  -2   3    6.60    1.90
  22  -2  -3    8.00    1.80
  22  -2  -3    7.70    1.40
 -22   2   3    7.30    2.20
  22   2  -3    6.00    2.40
  20  -2  -3   24.80    2.20
  20  -2  -3   27.00    2.40
 -20  -2   3   21.20    2.50
 -20   2   3   27.60    3.00
  20   2  -3   28.40    3.00
 -18  -2   3   -0.30    1.20
 -18  -2   3   -0.10    0.50
  18  -2  -3    0.50    1.10
  18  -2  -3    0.60    0.90
  18   2  -3    0.70    1.40
 -18   2   3   -0.40    1.10
  16  -2  -3   39.30    2.60
 -16  -2   3   38.80    2.90
 -16  -2   3   39.40    2.00
  16  -2  -3   42.40    2.70
  16   2  -3   42.50    3.10
 -16   2   3   38.40    2.90
 -14  -2   3   10.50    0.90
 -14  -2   3    9.60    1.80
  14  -2  -3   12.20    1.70
  14  -2  -3   10.20    1.50
 -14   2   3    6.70    1.60
  14   2  -3   10.00    2.10
  12  -2  -3  126.99    5.20
 -12  -2   3  130.19    5.60
  12  -2  -3  137.29    5.10
 -12  -2   3  142.79    4.20
 -12   2   3  134.69    5.50
  12   2  -3  136.49    5.70
  10  -2  -3   71.39    3.40
 -10  -2   3   68.79    3.60
  10  -2  -3   74.39    3.30
  10   2  -3   67.79    3.70
 -10   2   3   74.99    3.50
  -8  -2   3   13.60    1.70
   8  -2  -3   12.40    1.50
   8  -2  -3   15.70    1.80
   8   2  -3   13.30    1.70
  -8   2   3   12.40    1.50
   6  -2  -3   10.70    1.50
   6  -2  -3   13.80    1.60
  -6  -2   3   10.10    1.60
   6   2  -3    9.70    1.60
  -6   2   3   13.30    1.40
  -4  -2   3    1.60    1.10
   4  -2  -3    1.80    1.00
   4  -2  -3    2.30    1.00
  -4   2   3    3.50    0.80
   4   2  -3    4.20    0.60
  -4   2   3    2.20    1.10
   4   2  -3    3.30    1.20
   2  -2  -3   84.69    3.70
   2  -2  -3   82.09    3.80
  -2  -2   3   86.19    3.90
  -2   2   3   82.39    3.00
   2   2  -3   90.39    3.10
  -2   2   3   85.99    3.90
   2   2  -3   88.39    3.70
   0  -2   3   20.00    2.00
   0  -2  -3   27.00    2.20
   0  -2  -3   22.00    2.10
   0   2  -3   26.10    2.00
   0   2  -3   23.60    1.60
   0   2   3   20.20    1.90
   0   2   3   23.80    1.20
  -2  -2  -3  189.58    6.90
   2  -2   3  184.78    6.80
  -2   2  -3  204.68    6.50
   2   2   3  182.08    6.70
  -2   2  -3  194.18    6.50
   2   2   3  190.68    5.70
  -4  -2  -3   37.30    1.50
   4  -2   3   37.30    2.60
   4  -2   3   33.90    2.10
  -4  -2  -3   34.30    2.50
  -4   2  -3   39.20    2.20
  -4   2  -3   35.00    2.30
   4   2   3   31.70    2.30
   6  -2   3   36.50    2.10
  -6  -2  -3   39.00    1.70
  -6  -2  -3   37.70    2.70
   6  -2   3   34.10    2.60
  -6   2  -3   38.60    2.10
   6   2   3   35.90    2.60
  -6   2  -3   33.00    2.40
  -8  -2  -3  220.48    6.60
   8  -2   3  210.38    6.90
  -8  -2  -3  214.28    8.10
   8  -2   3  208.58    7.70
  -8   2  -3  220.08    6.90
   8   2   3  208.48    7.60
  -8   2  -3  197.38    7.60
  10  -2   3    3.10    1.40
 -10  -2  -3    2.70    0.80
 -10  -2  -3    2.00    1.40
  10  -2   3    2.80    0.80
 -10   2  -3    2.70    0.90
 -10   2  -3    1.20    1.20
  10   2   3    1.00    1.00
 -12  -2  -3   24.40    1.70
  12  -2   3   24.70    2.50
  12  -2   3   21.30    1.50
 -12  -2  -3   25.00    2.50
 -12   2  -3   19.00    2.30
  12   2   3   22.20    2.30
 -14  -2  -3    8.80    1.20
  14  -2   3    8.20    2.10
 -14  -2  -3    8.10    2.10
 -14   2  -3    9.90    2.10
  14   2   3    8.00    1.80
 -16  -2  -3    8.60    2.20
  16  -2   3    9.60    2.20
  16   2   3    9.20    2.00
 -16   2  -3    6.30    2.00
 -18  -2  -3   15.50    2.80
  18  -2   3   15.80    2.80
  18   2   3   15.30    2.30
 -18   2  -3   10.90    2.60
 -20  -2  -3   18.00    3.30
  20  -2   3   17.00    3.00
  20   2   3   17.60    2.70
 -20   2  -3   17.10    2.90
  22  -2   3   13.40    2.80
 -22  -2  -3   14.00    3.00
 -22   2  -3   16.30    3.10
 -24  -2  -3   -0.90    1.60
  24  -2   3    0.60    1.60
 -24   2  -3    2.30    1.80
  24   2   3   -1.80    1.70
  26  -2   3    2.70    2.00
 -26  -2  -3   -1.60    1.60
  26   2   3   -0.40    1.50
 -26   2  -3   -1.80    1.50
  28  -2   3    1.60    1.70
 -28  -2  -3    2.30    1.60
  28   2   3    0.70    1.30
 -28   2  -3    3.00    1.90
 -30  -2  -3   -0.90    1.30
 -30   2  -3    1.40    1.20
  30   2   3    0.20    1.40
 -33  -3   3    1.00    1.20
 -33   3   3    1.80    1.60
 -31  -3   3    3.40    2.30
  31   3  -3    9.40    2.90
 -31   3   3    3.20    2.10
 -29  -3   3   -1.10    1.60
 -29   3   3    1.00    1.90
  29   3  -3    0.40    2.30
 -27  -3   3    0.50    1.70
 -27   3   3    4.30    2.10
  27   3  -3    5.30    2.60
 -25  -3   3    4.70    2.30
 -25   3   3    2.60    1.90
  25   3  -3    8.30    2.90
 -23  -3   3   52.99    4.30
  23   3  -3   52.19    4.50
 -23   3   3   53.69    4.40
 -21  -3   3   -2.40    1.70
  21  -3  -3    1.80    1.00
  21  -3  -3    2.70    1.80
 -21   3   3    6.60    2.30
  21   3  -3   -2.00    2.00
 -19  -3   3   33.50    3.40
  19  -3  -3   39.80    3.10
  19  -3  -3   37.70    2.90
  19   3  -3   41.70    3.80
 -19   3   3   39.10    3.70
  17  -3  -3   27.40    2.60
 -17  -3   3   25.70    3.00
  17  -3  -3   26.40    2.40
 -17   3   3   27.80    3.00
  17   3  -3   28.20    3.20
  15  -3  -3    8.10    1.70
 -15  -3   3    8.40    2.20
  15  -3  -3    7.70    1.70
 -15   3   3    8.00    1.90
  15   3  -3    8.20    2.30
  13  -3  -3    1.50    1.20
 -13  -3   3    3.20    1.60
  13  -3  -3    4.10    1.40
  13   3  -3    2.90    1.60
 -13   3   3    1.90    1.30
  11  -3  -3   83.59    4.20
 -11  -3   3   82.59    4.60
  11  -3  -3   81.89    4.30
  11   3  -3   88.89    4.70
 -11   3   3   86.49    4.20
 -11   3   3   88.99    4.40
   9  -3  -3   24.80    2.40
   9  -3  -3   27.20    2.20
  -9  -3   3   21.20    2.30
  -9   3   3   24.40    2.40
  -9   3   3   24.20    2.10
   9   3  -3   25.70    2.60
   7  -3  -3    1.90    1.20
   7  -3  -3    2.00    1.20
  -7  -3   3    3.90    1.40
   7   3  -3    3.10    1.50
  -7   3   3    1.80    0.80
  -7   3   3    1.30    1.20
   5  -3  -3   18.90    2.10
  -5  -3   3   16.50    2.20
   5  -3  -3   18.70    2.20
  -5   3   3   20.40    1.50
  -5   3   3   20.30    2.20
   5   3  -3   19.00    2.20
   3  -3  -3   36.70    2.90
  -3  -3   3   40.70    3.00
   3  -3  -3   36.80    2.70
   3   3  -3   43.40    3.00
  -3   3   3   41.70    3.00
  -3   3   3   41.90    2.00
   1  -3  -3   35.20    2.90
   1  -3  -3   41.90    2.90
  -1  -3   3   37.40    2.90
   1   3  -3   41.10    2.00
  -1   3   3   38.80    2.90
   1   3  -3   38.30    2.80
   1  -3   3    1.00    1.40
  -1  -3  -3    2.30    1.30
   1   3   3    1.20    1.20
  -1   3  -3    2.70    1.20
  -1   3  -3    1.40    0.70
  -3  -3  -3   45.50    3.20
   3  -3   3   52.99    3.40
  -3   3  -3   45.20    2.80
  -3   3  -3   47.10    2.60
   3   3   3   38.80    3.00
  -5  -3  -3   24.00    2.50
   5  -3   3   19.40    2.40
  -5   3  -3   20.50    2.00
  -5   3  -3   25.50    2.10
   5   3   3   20.60    2.30
  -7  -3  -3   54.49    3.70
   7  -3   3   56.89    3.20
   7  -3   3   53.09    3.70
  -7   3  -3   52.29    3.30
  -7   3  -3   64.49    3.30
   7   3   3   55.39    3.60
  -9  -3  -3    7.50    1.90
   9  -3   3    8.50    1.40
   9  -3   3    9.70    2.20
  -9   3  -3    8.20    1.30
  -9   3  -3    5.50    1.60
   9   3   3    8.80    2.20
  11  -3   3   14.00    2.60
 -11  -3  -3    9.20    2.40
  11  -3   3   13.40    1.60
 -11   3  -3   14.80    2.30
  11   3   3   11.30    2.40
 -11   3  -3   11.60    1.40
 -13  -3  -3   27.30    3.10
  13  -3   3   22.00    3.20
 -13   3  -3   26.30    3.10
  13   3   3   22.80    2.80
 -15  -3  -3   19.50    2.90
  15  -3   3   15.70    2.60
 -15   3  -3   19.20    2.80
  15   3   3   17.10    3.00
 -17  -3  -3   28.80    3.40
  17  -3   3   24.90    3.30
 -17   3  -3   26.80    3.40
  17   3   3   29.10    3.30
  19  -3   3   48.80    4.30
 -19  -3  -3   44.10    4.50
  19   3   3   46.80    4.10
 -19   3  -3   42.50    4.20
 -21  -3  -3   -1.50    1.50
  21  -3   3   -1.20    1.80
 -21   3  -3    2.20    1.90
  21   3   3   -3.10    1.50
 -23  -3  -3    2.30    2.10
  23  -3   3    2.90    2.20
 -23   3  -3    1.00    1.50
 -25  -3  -3    4.90    2.50
  25  -3   3    2.90    2.00
 -25   3  -3    3.80    1.90
 -27  -3  -3   -2.50    1.20
 -27   3  -3   -0.10    1.60
 -28  -4   3    0.50    1.60
  28   4  -3    0.30    1.80
 -28   4   3   -1.50    1.00
 -26  -4   3   -0.30    1.50
  26   4  -3   -1.30    1.80
 -26   4   3    1.60    1.20
 -24  -4   3   -0.80    1.50
 -24   4   3    0.90    1.70
  24   4  -3   -0.80    1.90
 -22  -4   3   -0.20    1.70
 -22   4   3   -0.90    1.10
  22   4  -3    2.00    2.20
 -20  -4   3   -0.50    1.30
  20   4  -3   -1.30    2.20
 -20   4   3    2.30    1.40
  18  -4  -3   33.20    3.10
 -18  -4   3   31.00    3.60
  18  -4  -3   36.90    3.10
 -18   4   3   31.20    3.00
  18   4  -3   31.90    4.10
 -18   4   3   38.10    3.50
  16  -4  -3   45.10    3.70
  16  -4  -3   48.30    3.50
 -16  -4   3   48.80    4.10
 -16   4   3   50.29    4.00
 -16   4   3   46.90    3.60
  16   4  -3   46.70    4.40
 -14  -4   3    0.90    1.80
  14  -4  -3    1.10    1.30
  14  -4  -3    1.90    1.60
 -14   4   3    2.90    1.60
  14   4  -3    2.20    2.10
 -12  -4   3    7.20    2.20
  12  -4  -3   10.80    2.40
  12  -4  -3    8.80    1.90
  12   4  -3    7.50    2.40
 -12   4   3    9.30    2.10
  10  -4  -3    0.00    1.20
  10  -4  -3    1.00    1.60
 -10  -4   3   -0.60    1.50
 -10   4   3    2.40    1.30
  10   4  -3    1.30    1.60
   8  -4  -3    0.50    1.30
   8  -4  -3   -0.20    1.30
  -8  -4   3    0.20    1.30
   8   4  -3    2.10    1.80
  -8   4   3   -1.50    1.10
   6  -4  -3    8.50    2.30
  -6  -4   3    7.10    2.10
   6  -4  -3    8.30    2.10
   6   4  -3    7.70    2.20
  -6   4   3    7.70    2.10
  -4  -4   3   42.20    3.50
   4  -4  -3   47.20    3.60
  -4   4   3   53.29    3.80
   4   4  -3   54.89    3.90
  -2  -4   3   -1.00    1.30
   2  -4  -3    1.00    1.30
   2   4  -3   -0.80    1.20
  -2   4   3    0.90    1.60
   0  -4  -3   -1.30    1.00
   0  -4   3    1.10    1.60
   0   4   3   -0.90    1.30
   0   4  -3   -0.20    1.30
  -2  -4  -3    1.80    1.60
   2  -4   3    5.50    1.90
   2   4   3    5.20    1.90
  -2   4  -3    2.50    1.50
  -4  -4  -3   19.00    2.80
   4  -4   3   21.20    2.70
  -4   4  -3   19.50    2.40
   4   4   3   20.20    2.80
   6  -4   3    5.30    1.90
  -6  -4  -3    3.40    1.80
   6   4   3    3.30    2.10
  -6   4  -3    3.80    1.60
   8  -4   3   33.10    3.40
  -8  -4  -3   29.30    3.40
   8   4   3   27.30    3.20
  -8   4  -3   29.80    2.70
  10  -4   3   15.30    2.50
 -10  -4  -3    7.40    2.30
  10   4   3   10.30    2.80
  12  -4   3   13.80    2.80
 -12  -4  -3   22.40    3.10
 -12   4  -3   22.70    2.70
  12   4   3   15.30    3.10
 -14  -4  -3   26.10    3.40
  14  -4   3   29.50    3.50
 -14   4  -3   23.50    3.00
  14   4   3   26.60    3.40
  16  -4   3    7.80    2.40
 -16  -4  -3    5.70    2.40
  16   4   3   11.90    3.00
 -16   4  -3    7.50    2.20
  18  -4   3    7.60    2.60
 -18  -4  -3    2.80    2.10
 -18   4  -3    3.20    2.00
  18   4   3   -0.80    2.10
  20  -4   3    2.50    1.90
 -20  -4  -3    6.40    2.60
 -20   4  -3    4.40    1.90
  20   4   3    8.40    2.60
  22  -4   3    0.10    1.30
 -22  -4  -3   -1.70    1.70
 -22   4  -3    2.40    1.50
  22   4   3   -0.10    1.70
 -24  -4  -3   -2.70    0.90
 -24   4  -3   -1.90    1.10
  24   4   3    1.10    1.60
 -21  -5   3   -0.60    1.20
  21   5  -3   -1.20    1.50
 -19  -5   3    7.70    2.30
  19   5  -3    8.70    2.80
 -17  -5   3   12.20    2.90
  17   5  -3   10.80    3.10
  15  -5  -3   35.00    3.50
  15  -5  -3   41.90    3.50
 -15  -5   3   38.40    4.10
 -15   5   3   42.90    3.60
  15   5  -3   32.90    4.00
 -13  -5   3    8.20    2.60
  13  -5  -3    6.30    2.20
  13  -5  -3    8.70    2.20
  13   5  -3    5.80    2.60
 -13   5   3    6.90    2.10
 -11  -5   3   11.10    2.70
  11  -5  -3   16.00    2.60
  11   5  -3   15.10    3.20
 -11   5   3   14.40    2.90
  -9  -5   3    7.10    2.10
   9  -5  -3    4.40    1.80
   9   5  -3    7.30    2.60
  -9   5   3    6.20    2.20
   7  -5  -3    2.70    1.90
  -7  -5   3    5.70    2.10
   7   5  -3    4.10    2.00
  -7   5   3    2.20    1.60
   5  -5  -3    1.60    1.70
  -5  -5   3   -0.50    1.50
  -5   5   3    0.80    1.50
   5   5  -3    5.30    2.20
  -3  -5   3    8.10    2.30
   3  -5  -3    1.90    1.70
  -3   5   3    2.90    1.90
   3   5  -3    5.00    2.10
   1  -5  -3    5.40    2.10
  -1  -5   3    5.10    2.00
  -1   5   3    9.20    2.60
   1   5  -3    8.20    2.50
   1  -5   3    3.10    1.90
  -1  -5  -3    1.70    1.60
   1   5   3    2.80    1.90
  -1   5  -3    3.10    1.90
   3  -5   3   13.90    2.80
  -3  -5  -3   17.60    3.20
   3   5   3   21.50    3.10
  -3   5  -3   10.60    2.60
   5  -5   3   15.70    2.60
  -5  -5  -3   13.40    2.90
  -5   5  -3   16.40    2.60
   5   5   3   18.40    3.40
   7  -5   3    0.70    1.40
  -7  -5  -3   -1.00    1.30
   7   5   3    0.80    1.90
  -7   5  -3   -0.30    0.90
   9  -5   3    2.10    1.60
  -9  -5  -3   -0.10    1.50
   9   5   3    0.90    1.60
  11  -5   3   18.20    2.90
 -11  -5  -3   14.70    3.00
  11   5   3   14.10    3.20
  13  -5   3    4.70    2.00
 -13  -5  -3    2.90    2.00
  13   5   3    3.10    2.10
 -15  -5  -3    7.80    2.20
  15  -5   3    2.70    1.60
  15   5   3    3.50    2.00
 -17  -5  -3    1.80    1.20
  17  -5   3    2.00    1.20
  17   5   3    6.80    2.20
  -4  -6   3    2.40    1.10
   4  -6  -3    8.10    1.90
  -4   6   3    8.40    2.10
   4   6  -3    7.10    2.20
   2  -6  -3    5.00    1.90
  -2  -6   3    0.70    1.10
  -2   6   3    2.20    1.20
   2   6  -3    1.80    1.30
   0  -6   3   -0.50    0.90
   0  -6  -3    0.80    1.00
   0   6   3    0.90    1.10
   0   6  -3    1.70    1.40
 -38   0   4   10.10    2.70
 -36   0   4   -1.10    1.50
 -34   0   4    0.60    1.40
 -32   0   4    2.80    1.50
  30   0  -4   98.09    5.20
 -30   0   4   97.39    5.70
 -28   0   4    4.80    2.10
  28   0  -4    7.20    1.60
  28   0  -4    6.60    1.80
 -26   0   4  174.88    7.10
 -26   0   4  170.28    7.60
  26   0  -4  175.48    7.20
  26   0  -4  183.78    7.20
 -24   0   4   12.00    1.70
 -24   0   4   11.90    2.20
  24   0  -4   15.30    2.00
  24   0  -4   16.80    1.90
  22   0  -4  155.08    6.00
 -22   0   4  148.39    5.90
 -22   0   4  147.49    6.40
  22   0  -4  151.68    6.20
 -20   0   4   25.80    2.00
  20   0  -4   24.80    2.20
  20   0  -4   23.60    2.00
 -20   0   4   24.80    2.30
 -18   0   4   68.89    3.60
  18   0  -4   69.89    3.60
 -18   0   4   70.19    3.30
  18   0  -4   77.39    3.40
 -16   0   4  290.67    9.10
  16   0  -4  303.87    9.10
  16   0  -4  279.17    9.40
 -16   0   4  289.67    9.50
 -14   0   4   42.80    2.10
  14   0  -4   45.00    2.20
  14   0  -4   43.20    2.60
 -14   0   4   45.00    2.50
  12   0  -4   13.30    1.70
 -12   0   4   17.70    1.20
 -12   0   4   14.90    1.70
 -10   0   4   75.69    3.10
  10   0  -4   77.09    3.20
 -10   0   4   75.59    2.60
  -8   0   4  545.95   15.60
  -6   0   4   33.70    1.70
   6   0  -4   37.70    1.90
   4   0  -4 1452.25   40.30
   4   0  -4 1511.95   40.30
   2   0  -4   25.50    1.40
  -2   0   4   27.10    1.30
   2   0  -4   25.80    1.20
   0   0  -4  416.16   11.60
   0   0  -4  395.06   11.50
   0   0   4  392.46   11.50
  -2   0  -4  686.93   19.90
   2   0   4  711.33   20.10
  -2   0  -4  731.93   20.10
   4   0   4   73.29    3.20
  -4   0  -4   72.59    3.10
  -4   0  -4   70.59    3.20
   4   0   4   76.29    2.50
  -6   0  -4   49.99    2.70
  -6   0  -4   48.30    2.70
   6   0   4   51.79    2.70
   6   0   4   48.00    1.80
   8   0   4   14.50    1.00
  -8   0  -4   14.30    1.70
  -8   0  -4   13.10    1.70
   8   0   4   13.30    1.80
 -10   0  -4  108.39    4.80
  10   0   4  112.89    4.90
  10   0   4  120.49    4.00
 -10   0  -4  112.89    4.90
 -12   0  -4    2.20    1.20
 -12   0  -4    1.00    1.20
  12   0   4    2.10    1.20
  12   0   4    1.10    0.50
 -14   0  -4   19.50    2.30
 -14   0  -4   17.60    2.10
  14   0   4   20.30    1.30
  14   0   4   19.30    2.40
 -16   0  -4   30.30    2.90
  16   0   4   27.30    2.70
  18   0   4   95.69    5.00
 -18   0  -4   79.79    4.60
  20   0   4    5.40    1.90
 -20   0  -4    0.80    1.40
 -22   0  -4   97.69    5.50
  22   0   4  104.39    5.80
  24   0   4    0.20    1.50
 -24   0  -4   -0.50    1.20
 -26   0  -4    1.10    1.70
  26   0   4    2.30    2.10
  28   0   4    1.60    2.20
 -28   0  -4    5.90    2.20
 -30   0  -4    3.90    2.00
  30   0   4    2.70    2.10
 -32   0  -4   -0.50    1.10
  32   0   4   -0.80    1.10
 -37   1   4   -0.30    1.10
 -35   1   4    2.60    1.90
 -33  -1   4    2.10    1.40
 -33  -1   4    0.00    1.50
 -33   1   4    4.30    2.10
  33   1  -4    1.00    1.20
 -31  -1   4    0.20    1.30
 -31  -1   4   -0.30    1.20
 -31   1   4   -1.90    1.50
  31   1  -4    0.70    1.40
 -29  -1   4    4.50    1.80
 -29  -1   4    4.40    1.80
 -29   1   4    2.70    2.00
  29   1  -4    2.30    1.50
  29   1  -4    2.70    1.70
  27  -1  -4   16.30    2.00
 -27  -1   4   18.80    2.40
 -27  -1   4   18.60    2.40
 -27   1   4   16.10    2.90
  27   1  -4   18.50    2.50
  27   1  -4   19.70    2.40
  25  -1  -4    0.80    0.80
  25  -1  -4   -0.20    0.90
 -25  -1   4    0.50    1.10
 -25  -1   4    1.80    1.30
 -25   1   4    0.20    1.40
  25   1  -4    1.00    1.30
  23  -1  -4    1.40    1.00
 -23  -1   4    2.60    1.20
  23  -1  -4    1.50    1.10
 -23  -1   4    2.20    1.20
  23   1  -4    0.70    1.20
 -23   1   4    7.30    1.90
 -21  -1   4    4.40    1.40
 -21  -1   4    3.40    1.30
  21  -1  -4    4.10    1.20
  21  -1  -4    2.30    1.10
 -21   1   4    3.50    1.50
  21   1  -4    2.60    1.40
 -19  -1   4    1.70    1.00
 -19  -1   4    1.60    1.00
  19  -1  -4    1.50    0.90
  19  -1  -4    0.90    0.90
 -19   1   4    3.30    1.50
  19   1  -4    2.70    1.20
 -17  -1   4   56.79    3.10
  17  -1  -4   59.19    3.20
  17  -1  -4   57.09    2.80
 -17  -1   4   61.89    3.00
  17   1  -4   59.09    3.30
 -17   1   4   62.19    3.50
  15  -1  -4  431.16   12.80
  15  -1  -4  416.86   12.20
 -15  -1   4  417.66   12.80
 -15  -1   4  416.16   12.40
 -15   1   4  404.16   13.00
  15   1  -4  398.36   12.90
 -13  -1   4  361.76   10.60
  13  -1  -4  362.06   10.50
  13  -1  -4  355.26   11.00
 -13  -1   4  350.16   10.90
  13   1  -4  349.87   11.10
 -13   1   4  343.07   11.20
 -11  -1   4  358.16   10.90
  11  -1  -4  366.86   10.40
  11  -1  -4  354.46   11.00
 -11  -1   4  358.36   10.50
  11   1  -4  348.27   11.00
 -11   1   4  368.76   11.10
   9  -1  -4  152.58    5.30
  -9  -1   4  151.28    4.70
   9  -1  -4  155.78    4.70
   9   1  -4  139.09    5.20
  -9   1   4  145.59    5.20
  -7  -1   4    1.30    0.60
  -7  -1   4    1.00    0.90
   7  -1  -4    1.30    0.80
   7  -1  -4   -0.40    0.60
   7   1  -4    0.80    1.00
  -7   1   4    1.70    0.90
   5  -1  -4  190.48    6.10
   5  -1  -4  198.58    5.80
  -5  -1   4  179.48    6.00
  -5   1   4  182.48    5.90
   5   1  -4  185.08    6.00
   5   1  -4  188.68    5.60
   3  -1  -4 1272.27   34.40
  -3  -1   4 1236.08   34.30
   3  -1  -4 1272.27   34.20
  -3   1   4 1253.77   34.10
   3   1  -4 1238.08   34.00
   3   1  -4 1205.38   34.10
   1  -1  -4 2736.23   72.59
   1  -1  -4 2648.24   72.79
   1  -1  -4 2713.23   72.89
  -1  -1   4 2589.44   72.89
   1   1  -4 2694.13   72.59
   1   1  -4 2744.43   72.79
  -1  -1  -4   63.89    2.90
   1  -1   4   63.69    2.90
  -1  -1  -4   69.89    2.80
  -1  -1  -4   62.19    2.50
  -1   1  -4   63.59    2.80
  -1   1  -4   68.09    2.40
   1   1   4   62.09    2.60
   3  -1   4   37.40    2.30
  -3  -1  -4   42.10    2.40
  -3  -1  -4   42.10    2.00
   3   1   4   38.40    2.00
  -3   1  -4   38.10    2.30
  -3   1  -4   42.10    1.60
   5  -1   4   50.29    2.80
  -5  -1  -4   50.79    2.40
  -5  -1  -4   52.29    2.90
   5  -1   4   52.99    1.90
   5   1   4   49.80    2.40
  -5   1  -4   48.20    2.70
  -5   1  -4   55.59    1.90
  -7  -1  -4  167.78    6.50
  -7  -1  -4  192.18    6.20
   7  -1   4  183.68    5.40
   7  -1   4  177.48    6.50
   7   1   4  181.88    6.10
  -7   1  -4  184.78    6.70
   9  -1   4   51.89    1.90
   9  -1   4   54.29    3.20
  -9  -1  -4   51.49    2.70
  -9  -1  -4   46.20    3.00
   9   1   4   45.90    2.50
  -9   1  -4   58.99    3.30
  11  -1   4  209.18    6.00
  11  -1   4  196.98    7.40
 -11  -1  -4  190.18    7.50
 -11  -1  -4  206.68    7.10
  11   1   4  197.28    6.80
 -11   1  -4  190.88    7.50
  13  -1   4    6.70    1.70
 -13  -1  -4    9.30    1.60
 -13  -1  -4    6.20    1.70
 -13   1  -4    8.40    1.80
  13   1   4   10.10    1.40
 -15  -1  -4    1.60    1.40
 -15  -1  -4    3.20    1.30
  15  -1   4    5.00    1.80
  15   1   4    1.70    1.10
  15   1   4    4.70    1.80
 -15   1  -4    5.20    1.80
  17  -1   4    2.40    1.50
 -17  -1  -4    1.80    1.30
 -17  -1  -4    3.30    1.60
  17   1   4    0.60    1.00
 -17   1  -4    2.40    1.50
  17   1   4    1.10    1.40
 -19  -1  -4    1.60    1.30
  19  -1   4    1.00    1.60
 -19  -1  -4    1.50    1.50
 -19   1  -4    1.70    1.60
  19   1   4    1.80    1.50
  21  -1   4    6.00    2.00
 -21  -1  -4   13.70    2.70
 -21  -1  -4   12.40    2.30
 -21   1  -4   14.70    2.80
  21   1   4   16.60    2.60
  23  -1   4   48.70    4.10
 -23  -1  -4   50.99    4.20
 -23  -1  -4   42.00    3.50
 -23   1  -4   48.90    4.30
  23   1   4   49.90    4.10
  25  -1   4    2.10    1.50
 -25  -1  -4    0.90    1.30
 -25  -1  -4    1.20    1.60
  25   1   4    1.70    1.80
 -25   1  -4    1.30    1.90
  27  -1   4    0.50    1.70
 -27  -1  -4    0.20    1.00
 -27  -1  -4   -1.10    1.40
  27   1   4    0.60    1.70
 -27   1  -4    0.00    1.40
 -29  -1  -4   10.80    2.60
 -29  -1  -4    9.70    2.60
  29  -1   4    9.50    2.40
  29   1   4    8.00    2.30
 -29   1  -4    8.20    2.70
  31  -1   4   -2.40    1.20
  31   1   4    0.50    1.40
 -31   1  -4   -0.30    0.90
 -36   2   4    3.30    1.30
 -34  -2   4    1.20    1.30
  34   2  -4    0.90    1.40
 -34   2   4   -0.40    1.20
 -32  -2   4   -2.80    1.10
 -32   2   4   -2.40    1.20
  32   2  -4    3.50    2.00
 -30  -2   4   -0.10    1.60
 -30   2   4    2.00    2.00
  30   2  -4    0.70    1.90
 -28  -2   4   51.09    4.00
  28   2  -4   49.99    4.20
 -28   2   4   49.40    4.60
 -26  -2   4   15.10    2.70
 -26   2   4    7.50    2.50
  26   2  -4   12.40    3.00
 -24  -2   4    2.60    1.70
  24  -2  -4    4.00    1.20
  24  -2  -4    2.30    1.30
  24   2  -4    3.10    2.00
 -24   2   4   -0.30    1.50
 -22  -2   4   16.10    2.40
  22  -2  -4   18.00    2.00
  22  -2  -4   18.00    2.00
  22   2  -4   19.80    3.30
 -22   2   4   14.50    2.60
 -20  -2   4    3.40    1.50
  20  -2  -4    2.00    1.00
  20  -2  -4    0.20    1.00
  20   2  -4    3.20    1.70
 -20   2   4    1.40    1.50
 -18  -2   4   11.60    1.10
 -18  -2   4   12.70    2.10
  18  -2  -4   10.40    1.60
  18  -2  -4   10.20    1.70
 -18   2   4   10.60    2.00
  18   2  -4   10.90    2.20
  16  -2  -4   85.89    3.90
  16  -2  -4   84.49    4.00
 -16  -2   4   92.59    4.50
 -16  -2   4   91.19    3.30
 -16   2   4   84.39    4.40
  16   2  -4   79.99    4.40
  14  -2  -4   57.69    2.80
 -14  -2   4   50.69    2.10
  14  -2  -4   49.70    2.90
 -14  -2   4   49.00    3.10
 -14   2   4   50.89    3.20
  14   2  -4   48.20    3.20
  12  -2  -4   16.90    1.70
 -12  -2   4   16.10    1.90
  12  -2  -4   12.90    1.60
 -12  -2   4   16.40    1.00
 -12   2   4   17.00    2.00
  12   2  -4   19.30    2.30
 -10  -2   4  182.48    5.40
  10  -2  -4  188.88    6.30
 -10  -2   4  180.78    6.80
  10  -2  -4  185.88    6.80
  10   2  -4  190.78    7.00
 -10   2   4  188.68    6.70
  -8  -2   4   19.60    1.90
   8  -2  -4   20.60    2.00
   8  -2  -4   26.80    1.90
  -8  -2   4   26.30    1.00
   8   2  -4   25.50    2.20
  -8   2   4   23.00    1.80
  -6  -2   4    0.30    1.00
   6  -2  -4    1.10    0.90
   6  -2  -4    0.10    0.90
   6   2  -4    0.00    0.30
  -6   2   4    0.40    0.60
   6   2  -4    1.40    1.20
   4  -2  -4   86.09    3.70
   4  -2  -4   84.59    3.80
  -4  -2   4   78.49    3.80
   4   2  -4   87.19    3.80
   4   2  -4   86.79    3.00
  -4   2   4   83.39    3.20
  -4   2   4   81.59    3.80
   2  -2  -4  347.17   10.80
   2  -2  -4  344.57   10.60
  -2  -2   4  333.67   10.70
   2   2  -4  347.97   10.00
   2   2  -4  340.57   10.50
  -2   2   4  305.97   10.50
  -2   2   4  331.17    9.80
   0  -2  -4  213.58    7.30
   0  -2  -4  205.58    7.40
   0  -2   4  205.68    7.40
   0   2   4  211.38    6.40
   0   2  -4  211.08    6.80
   0   2  -4  210.78    7.00
   0   2   4  204.28    7.30
  -2  -2  -4   54.49    3.10
  -2  -2  -4   62.59    2.20
  -2  -2  -4   56.39    3.10
   2  -2   4   58.99    3.30
  -2   2  -4   58.69    2.70
   2   2   4   53.69    2.20
   2   2   4   52.59    3.10
  -2   2  -4   57.19    2.90
  -4  -2  -4   21.00    1.20
  -4  -2  -4   16.60    2.00
   4  -2   4   18.90    2.10
  -4   2  -4   18.00    1.80
  -4   2  -4   19.70    1.50
   4   2   4   17.40    2.00
   6  -2   4   36.60    2.00
  -6  -2  -4   32.70    2.80
  -6  -2  -4   35.30    1.70
   6  -2   4   37.20    2.80
  -6   2  -4   34.90    1.90
   6   2   4   33.30    2.50
  -6   2  -4   32.10    2.40
   8  -2   4   82.29    4.10
  -8  -2  -4   72.79    3.00
  -8  -2  -4   76.09    4.10
   8  -2   4   76.29    3.10
  -8   2  -4   72.49    4.00
  -8   2  -4   77.39    3.10
   8   2   4   71.59    3.70
 -10  -2  -4   54.79    3.70
  10  -2   4   71.49    4.10
  10  -2   4   66.69    2.80
 -10  -2  -4   68.09    2.90
 -10   2  -4   52.69    3.50
 -10   2  -4   66.59    2.80
  10   2   4   67.89    3.60
 -12  -2  -4   41.00    2.30
  12  -2   4   45.90    3.50
 -12  -2  -4   35.10    3.10
 -12   2  -4   38.80    3.10
  12   2   4   36.70    2.70
  14  -2   4    7.60    2.10
 -14  -2  -4   10.60    2.40
 -14  -2  -4    6.20    1.30
 -14   2  -4   11.20    2.30
  14   2   4    9.10    2.00
 -16  -2  -4   95.39    5.60
  16  -2   4  108.29    5.60
 -16   2  -4  106.59    5.70
  16   2   4  110.79    5.20
  18  -2   4   15.30    2.80
 -18  -2  -4    7.40    2.20
 -18   2  -4   13.20    2.80
  18   2   4   10.40    2.10
  20  -2   4   -0.10    1.80
 -20  -2  -4    0.40    1.60
 -20   2  -4    2.50    2.00
  22  -2   4   24.20    3.10
 -22  -2  -4   22.80    3.20
 -22   2  -4   29.30    3.50
  24  -2   4    1.20    2.00
 -24  -2  -4    6.00    2.40
  24   2   4    1.40    1.90
 -24   2  -4    1.50    1.80
 -26  -2  -4    0.30    1.80
  26  -2   4    1.70    1.70
 -26   2  -4    1.60    2.10
  26   2   4    0.30    1.60
 -28  -2  -4   -3.60    0.90
  28  -2   4   -2.20    1.40
 -28   2  -4   -1.60    1.20
  28   2   4   -1.00    1.10
 -30  -2  -4    9.40    2.50
 -30   2  -4    8.60    2.20
  30   2   4   12.10    2.80
 -33  -3   4    2.40    1.60
 -33   3   4   -2.30    1.50
  33   3  -4    0.30    1.80
 -31  -3   4    0.10    1.30
 -31   3   4    0.30    1.40
  31   3  -4   -1.60    2.00
 -29  -3   4    0.00    1.60
 -29   3   4    0.70    1.80
  29   3  -4    2.40    2.30
 -27  -3   4    8.10    2.60
 -27   3   4    8.10    2.60
  27   3  -4   10.10    3.00
 -25  -3   4   -2.00    1.60
 -25   3   4   -2.70    1.70
  25   3  -4    2.20    2.40
 -23  -3   4   73.19    5.00
 -23   3   4   68.19    4.90
  23   3  -4   68.49    5.30
  21  -3  -4    2.00    1.50
  21  -3  -4    1.40    1.30
 -21  -3   4   -0.80    1.50
  21   3  -4   -1.40    1.80
 -21   3   4    2.10    1.70
  19  -3  -4   12.30    1.90
  19  -3  -4   12.00    2.00
 -19  -3   4   13.70    2.60
 -19   3   4   13.30    2.50
  19   3  -4   11.00    2.70
 -17  -3   4   62.49    4.10
  17  -3  -4   56.89    3.50
  17  -3  -4   58.49    3.70
  17   3  -4   64.59    4.40
 -17   3   4   56.59    4.00
  15  -3  -4    8.40    1.60
 -15  -3   4    4.20    1.80
  15  -3  -4    3.70    1.50
 -15   3   4    6.70    1.80
  15   3  -4    5.00    2.00
  13  -3  -4   -1.80    0.80
 -13  -3   4   -0.20    1.20
  13  -3  -4    1.50    1.20
 -13   3   4    0.70    1.10
  13   3  -4    3.00    1.70
  11  -3  -4   55.09    3.20
 -11  -3   4   42.60    3.20
  11  -3  -4   46.40    3.30
  11   3  -4   50.19    3.50
 -11   3   4   48.20    3.00
   9  -3  -4    4.40    1.40
  -9  -3   4    4.80    1.50
   9  -3  -4    7.10    1.80
  -9   3   4    5.00    1.70
  -9   3   4    4.90    1.20
   9   3  -4    4.80    1.70
  -7  -3   4    0.30    1.00
   7  -3  -4   -0.70    0.90
   7  -3  -4   -0.80    0.80
  -7   3   4    0.50    1.10
  -7   3   4    0.40    0.70
   7   3  -4    1.30    1.30
   5  -3  -4   76.59    3.90
  -5  -3   4   69.09    3.90
   5  -3  -4   62.99    3.80
  -5   3   4   74.39    4.00
  -5   3   4   70.19    3.00
   5   3  -4   69.09    3.90
  -3  -3   4    3.60    1.50
   3  -3  -4    1.90    1.30
   3  -3  -4    2.60    1.30
  -3   3   4    4.50    1.60
  -3   3   4    3.70    0.70
   3   3  -4    2.10    1.40
   1  -3  -4   22.20    2.40
   1  -3  -4   27.40    2.40
  -1  -3   4   23.50    2.40
   1   3  -4   29.60    1.70
  -1   3   4   28.20    2.50
   1   3  -4   30.50    2.60
   1  -3   4    3.90    1.70
  -1  -3  -4    4.40    1.60
   1   3   4    4.50    1.50
  -1   3  -4    4.40    1.50
  -1   3  -4    3.60    1.00
  -3  -3  -4   14.20    2.40
   3  -3   4   10.00    2.20
   3   3   4    9.00    2.10
  -3   3  -4   11.30    1.50
  -3   3  -4    8.10    1.50
   5  -3   4    3.20    1.70
  -5  -3  -4    3.80    1.70
   5   3   4    2.40    1.40
  -5   3  -4    5.60    1.40
  -5   3  -4    1.60    1.10
  -7  -3  -4    0.50    1.40
   7  -3   4   -1.90    1.40
   7   3   4   -1.20    1.30
  -7   3  -4    0.60    0.80
  -7   3  -4   -0.40    0.90
   9  -3   4    1.60    0.80
   9  -3   4    1.40    1.80
  -9  -3  -4    1.80    1.60
  -9   3  -4    1.20    1.10
  -9   3  -4    1.10    0.70
   9   3   4    2.20    1.50
  11  -3   4    2.10    1.90
 -11  -3  -4    0.60    1.50
 -11   3  -4    1.80    1.70
  11   3   4    0.90    1.60
 -13  -3  -4   -0.50    1.40
  13  -3   4    2.30    1.80
 -13   3  -4    0.80    1.50
  13   3   4    2.00    1.60
  15  -3   4    2.90    1.80
 -15  -3  -4    1.40    1.90
  15   3   4    0.10    1.60
 -15   3  -4    1.40    1.80
  17  -3   4   12.30    2.80
 -17  -3  -4   11.80    2.80
  17   3   4   16.00    3.00
 -17   3  -4   12.70    2.70
  19  -3   4    1.70    2.20
 -19  -3  -4   -2.60    1.50
 -19   3  -4    1.30    1.60
  19   3   4   -0.40    1.60
  21  -3   4    2.10    2.10
 -21  -3  -4    2.10    1.90
 -21   3  -4   -0.90    1.50
  21   3   4    1.10    1.60
  23  -3   4   -1.10    1.40
 -23  -3  -4    0.80    1.60
 -23   3  -4    0.90    1.80
 -25  -3  -4    1.70    1.80
  25  -3   4    4.60    2.20
 -25   3  -4    2.80    2.10
 -27  -3  -4    2.40    1.60
 -27   3  -4    0.40    1.50
 -30  -4   4    3.10    1.60
  30   4  -4    2.60    2.60
 -30   4   4    2.50    1.40
 -28  -4   4   -1.10    1.00
 -28   4   4   -0.60    1.30
  28   4  -4   -2.10    1.70
 -26  -4   4    1.40    1.60
  26   4  -4    0.00    2.00
 -26   4   4    1.00    1.70
 -24  -4   4    0.90    1.80
 -24   4   4    0.00    1.50
  24   4  -4    2.10    2.50
 -22  -4   4    2.10    1.90
 -22   4   4    1.80    1.90
  22   4  -4    6.00    2.60
 -20  -4   4    1.40    1.70
  20  -4  -4    4.10    1.70
 -20   4   4    5.30    1.90
 -20   4   4    3.00    1.90
  20   4  -4    7.30    2.80
  18  -4  -4   10.50    2.00
 -18  -4   4   14.60    3.00
  18  -4  -4   15.50    2.80
 -18   4   4   14.50    2.60
  18   4  -4   15.70    3.20
 -18   4   4   10.00    2.30
  16  -4  -4    1.10    1.20
 -16  -4   4   -1.60    1.50
  16  -4  -4   -0.80    1.30
  16   4  -4   -1.50    1.50
 -16   4   4    1.50    1.40
 -14  -4   4   16.40    2.70
  14  -4  -4   21.50    2.50
  14  -4  -4   17.90    2.50
 -14   4   4   23.20    2.60
  14   4  -4   23.20    3.10
 -12  -4   4   19.10    2.80
  12  -4  -4   25.50    3.00
  12  -4  -4   22.50    2.40
  12   4  -4   22.40    3.20
 -12   4   4   24.90    2.80
  10  -4  -4   51.99    3.50
  10  -4  -4   47.60    3.90
 -10  -4   4   54.29    4.00
 -10   4   4   57.19    3.90
  10   4  -4   50.49    4.00
   8  -4  -4    1.70    1.40
  -8  -4   4    1.20    1.60
   8  -4  -4   -0.50    1.30
  -8   4   4    3.50    1.70
   8   4  -4    3.60    1.80
   6  -4  -4    0.70    1.20
   6  -4  -4   -1.40    1.40
  -6  -4   4    0.60    1.20
   6   4  -4   -0.20    1.50
  -6   4   4   -1.60    1.10
   4  -4  -4   22.30    2.80
  -4  -4   4   18.50    2.60
   4  -4  -4   21.20    2.70
  -4   4   4   20.10    2.80
   4   4  -4   24.20    2.80
  -2  -4   4    1.90    1.50
   2  -4  -4    7.10    1.90
  -2   4   4    5.20    2.00
   2   4  -4    5.00    1.70
   0  -4  -4    3.60    1.70
   0  -4   4    1.20    1.50
   0   4  -4    0.50    1.40
   0   4   4    0.20    1.50
   2  -4   4   86.79    5.10
  -2  -4  -4   94.89    5.30
   2   4   4   87.39    5.20
  -2   4  -4   91.19    4.90
  -4  -4  -4    7.00    2.10
   4  -4   4   11.30    2.40
   4   4   4   13.00    2.80
  -4   4  -4   11.60    2.20
   6  -4   4   17.10    2.60
  -6  -4  -4   20.00    3.00
   6   4   4   16.20    2.60
  -6   4  -4   20.60    2.30
   8  -4   4    3.90    1.90
  -8  -4  -4    5.40    1.80
   8   4   4    5.20    2.30
  -8   4  -4    0.10    1.20
  10  -4   4   21.40    3.00
 -10  -4  -4   20.00    2.90
  10   4   4   21.30    3.00
  12  -4   4   -1.20    1.40
 -12  -4  -4   -2.90    1.40
  12   4   4   -1.50    1.40
 -12   4  -4   -0.10    1.40
 -14  -4  -4    2.20    1.80
  14  -4   4   -3.10    1.20
  14   4   4   -3.00    1.20
 -14   4  -4    0.20    1.60
  16  -4   4   17.00    3.40
 -16  -4  -4   15.40    3.30
  16   4   4   16.20    3.30
 -16   4  -4   16.60    3.10
 -18  -4  -4    5.50    2.30
  18  -4   4    4.30    2.10
 -18   4  -4    5.90    2.20
  18   4   4    7.30    2.60
 -20  -4  -4    4.40    2.30
  20  -4   4    5.20    2.40
  20   4   4    9.50    2.60
 -20   4  -4    8.60    2.40
  22  -4   4    3.00    2.20
 -22  -4  -4    4.30    1.90
 -22   4  -4    5.10    2.00
  22   4   4   10.30    2.70
 -23  -5   4   -1.90    0.80
  23   5  -4   -1.60    1.60
 -21  -5   4   14.10    3.00
  21   5  -4   17.60    4.00
 -19  -5   4    8.00    2.50
  19   5  -4    5.50    2.60
  17  -5  -4   15.30    2.40
 -17  -5   4   11.20    2.90
  17   5  -4   11.80    3.30
 -17   5   4    3.60    1.60
 -15  -5   4   -2.00    1.10
  15  -5  -4    2.80    1.50
  15  -5  -4    1.90    1.30
  15   5  -4    0.00    1.60
 -15   5   4    0.20    1.20
 -13  -5   4    3.80    2.10
  13  -5  -4    6.20    2.30
  13  -5  -4    1.70    1.50
  13   5  -4    5.20    2.00
 -13   5   4    3.20    1.90
  11  -5  -4    0.80    1.80
  11  -5  -4    1.40    1.20
 -11  -5   4    0.30    1.50
 -11   5   4   -1.20    1.30
  11   5  -4   -3.80    1.40
   9  -5  -4   26.30    3.00
  -9  -5   4   24.00    3.00
   9   5  -4   21.90    3.20
  -9   5   4   18.90    2.80
   7  -5  -4   16.10    2.50
  -7  -5   4   10.20    2.60
  -7   5   4   12.80    2.90
   7   5  -4   10.40    2.70
  -5  -5   4   -0.20    1.40
   5  -5  -4    0.40    1.40
   5   5  -4   -1.70    1.30
  -5   5   4    0.50    1.90
  -3  -5   4    5.10    2.10
   3  -5  -4    7.80    2.20
   3   5  -4    9.60    2.80
  -3   5   4    3.20    2.00
   1  -5  -4   14.70    3.00
  -1  -5   4   18.00    2.90
   1   5  -4   15.00    3.00
  -1   5   4   14.30    3.00
  -1  -5  -4   11.00    2.60
   1  -5   4   12.50    2.70
  -1   5  -4    9.50    2.40
   1   5   4   18.90    2.80
   3  -5   4   12.30    2.70
  -3  -5  -4   11.70    2.60
  -3   5  -4   14.20    2.70
   3   5   4    9.60    2.50
   5  -5   4    7.30    2.20
  -5  -5  -4    8.90    2.40
   5   5   4    6.10    2.30
  -5   5  -4    9.80    2.20
  -7  -5  -4    1.00    1.60
   7  -5   4    1.80    1.60
   7   5   4    1.40    1.80
   9  -5   4   -1.10    1.10
  -9  -5  -4   -1.00    1.20
   9   5   4   -2.60    1.10
  11  -5   4    3.10    1.70
 -11  -5  -4    0.90    1.20
  11   5   4    1.10    1.70
 -13  -5  -4    2.70    1.70
  13  -5   4    7.90    2.20
  13   5   4    0.20    1.50
 -15  -5  -4    1.40    0.90
  15  -5   4    4.20    1.50
  15   5   4    2.10    1.70
   4   6  -4    1.00    1.20
  -4   6   4    3.60    1.50
 -38   0   5   -2.30    1.20
 -36   0   5   -0.20    1.50
 -34   0   5    0.70    1.50
 -32   0   5    0.20    1.50
  30   0  -5    0.10    1.10
  30   0  -5    1.30    1.30
 -30   0   5    1.00    1.40
  28   0  -5   -1.30    0.80
 -28   0   5    0.60    1.50
  28   0  -5   -0.20    1.10
  26   0  -5   -0.10    1.00
 -26   0   5   -1.00    1.30
  26   0  -5    0.80    1.20
 -26   0   5   -1.90    0.60
  24   0  -5    0.50    1.00
  24   0  -5    0.20    1.00
 -24   0   5   -2.20    1.00
 -24   0   5    0.70    0.80
 -22   0   5    0.20    0.80
 -22   0   5    0.90    1.30
  22   0  -5    0.70    0.90
  22   0  -5    1.80    1.20
 -20   0   5    0.10    0.70
  20   0  -5   -0.10    0.80
 -20   0   5    0.30    1.10
  20   0  -5    0.30    1.00
  18   0  -5    1.30    1.10
 -18   0   5    0.30    0.70
 -18   0   5   -1.40    1.00
  18   0  -5   -0.20    0.70
  16   0  -5   -0.50    1.00
 -16   0   5   -0.40    1.00
 -16   0   5    0.00    0.60
  16   0  -5   -0.20    0.70
 -14   0   5    0.10    0.50
  14   0  -5    0.00    1.00
 -14   0   5   -0.50    0.90
 -12   0   5   -0.30    0.80
  12   0  -5    0.10    1.00
 -12   0   5    0.60    0.50
  10   0  -5    0.70    1.00
 -10   0   5   -0.90    0.80
 -10   0   5   -0.10    0.40
  -8   0   5    0.90    0.90
   8   0  -5   -1.30    1.10
   6   0  -5    0.60    0.90
   6   0  -5   -0.30    0.70
  -6   0   5   -0.80    0.80
   4   0  -5   -0.40    0.60
  -4   0   5    0.10    0.50
   4   0  -5    0.40    0.80
   2   0  -5    0.20    0.80
  -2   0   5    0.00    0.70
   2   0  -5   -0.40    0.60
   0   0  -5   -0.30    0.50
   0   0   5   -0.60    0.80
   0   0  -5    1.00    0.90
  -2   0  -5    0.00    0.80
  -2   0  -5   -0.20    0.90
   2   0   5   -1.50    0.70
   4   0   5   -0.30    0.90
  -4   0  -5    0.10    0.90
   4   0   5   -0.50    0.30
  -4   0  -5    0.20    0.90
  -6   0  -5    0.30    0.90
  -6   0  -5    0.10    0.90
   6   0   5   -0.10    0.40
   6   0   5   -1.20    0.90
  -8   0  -5   -0.70    1.00
   8   0   5    0.30    0.40
   8   0   5    0.40    1.10
  -8   0  -5    0.20    0.90
 -10   0  -5   -0.40    1.00
 -10   0  -5   -0.30    1.00
  10   0   5    0.80    0.50
  10   0   5    0.90    1.20
 -12   0  -5   -0.80    1.20
 -12   0  -5   -0.30    1.00
  12   0   5    0.30    0.40
  12   0   5   -0.30    1.10
 -14   0  -5   -1.30    1.10
  14   0   5   -1.70    1.00
 -16   0  -5    0.30    1.20
  16   0   5    0.70    1.30
  18   0   5   -0.40    1.60
 -18   0  -5   -1.10    1.40
  20   0   5    1.00    1.60
 -20   0  -5   -1.70    1.40
  22   0   5    1.30    1.60
 -22   0  -5    0.70    1.40
  24   0   5   -0.10    1.40
 -24   0  -5    0.00    1.40
 -26   0  -5   -0.40    1.60
  26   0   5   -2.00    1.80
 -28   0  -5    0.20    1.40
  28   0   5   -0.40    1.50
  30   0   5    1.80    2.00
 -30   0  -5    2.40    1.80
 -39   1   5    4.80    1.50
 -37   1   5    7.80    2.40
 -35  -1   5   10.30    2.20
 -35   1   5    7.40    2.50
 -33  -1   5   -3.90    1.00
 -33   1   5    1.80    1.80
  33   1  -5    1.90    2.00
 -31  -1   5    8.90    2.20
 -31  -1   5    6.80    2.00
 -31   1   5    9.10    2.50
  31   1  -5   10.80    2.50
  31   1  -5    9.60    2.20
 -29  -1   5    0.40    1.20
 -29  -1   5    4.80    1.70
 -29   1   5    4.10    1.80
  29   1  -5    2.70    1.40
  29   1  -5    4.90    2.10
 -27  -1   5    0.00    1.10
 -27  -1   5    0.00    1.00
  27  -1  -5    0.50    1.00
  27  -1  -5    0.30    1.00
 -27   1   5    0.20    1.40
  27   1  -5    0.10    1.20
 -25  -1   5   36.80    2.90
 -25  -1   5   41.10    3.00
  25  -1  -5   38.70    2.90
  25  -1  -5   38.80    2.60
 -25   1   5   36.60    3.40
  25   1  -5   39.80    3.40
  23  -1  -5   47.80    3.10
 -23  -1   5   42.50    3.00
 -23  -1   5   48.40    3.10
  23  -1  -5   48.20    2.70
 -23   1   5   48.50    3.60
  23   1  -5   42.80    3.20
 -21  -1   5   34.20    2.60
  21  -1  -5   35.30    2.60
  21  -1  -5   35.70    2.20
 -21  -1   5   34.20    2.50
  21   1  -5   32.70    2.90
 -21   1   5   34.40    3.00
 -19  -1   5    3.70    1.30
  19  -1  -5    4.10    1.30
 -19  -1   5    5.10    1.30
  19  -1  -5    4.00    1.00
 -19   1   5    5.50    1.60
  19   1  -5    3.10    1.30
  17  -1  -5  127.39    5.10
 -17  -1   5  128.09    4.80
  17  -1  -5  133.29    4.60
 -17  -1   5  123.99    4.90
 -17   1   5  125.49    5.40
  17   1  -5  121.69    5.30
  15  -1  -5  177.98    6.50
 -15  -1   5  180.18    6.30
  15  -1  -5  188.68    5.80
 -15  -1   5  175.48    6.00
 -15   1   5  177.58    6.70
  15   1  -5  175.68    6.60
  13  -1  -5   38.90    1.80
  13  -1  -5   38.90    2.50
 -13  -1   5   39.50    2.30
 -13  -1   5   40.00    2.10
  13   1  -5   36.00    2.40
 -13   1   5   39.20    2.60
 -11  -1   5   45.80    2.10
  11  -1  -5   44.20    2.50
  11  -1  -5   46.60    1.90
 -11  -1   5   46.20    2.30
 -11   1   5   44.00    2.50
  11   1  -5   45.90    2.60
  -9  -1   5  874.51   25.30
   9  -1  -5  909.51   25.60
  -9  -1   5  937.21   25.00
   9  -1  -5  960.10   24.80
  -9   1   5  870.41   25.50
   9   1  -5  876.11   25.50
  -7  -1   5   48.60    2.30
  -7  -1   5   51.09    2.10
   7  -1  -5   51.49    2.00
   7  -1  -5   47.20    2.40
   7   1  -5   51.59    2.50
  -7   1   5   49.40    2.40
   7   1  -5   51.49    2.10
   5  -1  -5  273.27    7.90
  -5  -1   5  268.57    8.30
   5  -1  -5  271.57    8.30
   5   1  -5  272.17    8.00
  -5   1   5  271.67    8.20
   5   1  -5  255.77    8.10
  -3  -1   5 8888.31  253.07
   3  -1  -5 9729.33  252.87
   3  -1  -5 9999.00  252.87
   3  -1  -5 9097.29  253.07
   3   1  -5 9569.04  252.87
   3   1  -5 9385.36  252.77
  -3   1   5 9284.67  252.87
  -1  -1   5  106.49    4.20
   1  -1  -5  114.09    3.90
   1  -1  -5  112.59    4.20
   1  -1  -5  116.59    4.20
   1   1  -5  112.69    3.70
   1   1  -5  115.39    4.10
   1  -1   5   27.40    2.00
  -1  -1  -5   30.80    1.80
  -1  -1  -5   27.90    1.60
  -1  -1  -5   26.70    1.90
   1   1   5   27.20    1.70
  -1   1  -5   29.60    1.30
  -1   1  -5   27.70    1.80
   3  -1   5    1.90    1.10
  -3  -1  -5    2.10    0.90
  -3  -1  -5    2.80    1.20
  -3   1  -5    1.70    1.00
   3   1   5    1.60    0.70
  -3   1  -5    3.00    0.50
  -5  -1  -5   28.20    2.30
  -5  -1  -5   30.50    2.00
   5  -1   5   31.10    2.40
   5   1   5   29.90    1.80
  -5   1  -5   29.00    2.30
  -5   1  -5   30.00    1.20
  -7  -1  -5   85.29    3.60
   7  -1   5   80.09    3.90
  -7  -1  -5   82.59    4.00
   7  -1   5   81.89    2.60
   7   1   5   83.09    3.40
  -7   1  -5   85.69    2.60
  -7   1  -5   83.19    4.00
  -9  -1  -5    2.00    1.00
  -9  -1  -5   -0.70    1.00
   9  -1   5    0.60    1.10
   9  -1   5    0.90    0.20
   9   1   5    1.00    0.80
  -9   1  -5    0.90    1.10
  11  -1   5  105.89    5.00
 -11  -1  -5   96.79    4.90
 -11  -1  -5  112.79    4.60
 -11   1  -5   97.79    4.90
  11   1   5  111.89    4.30
 -13  -1  -5    4.10    1.70
  13  -1   5    2.90    1.60
 -13  -1  -5    3.20    1.30
 -13   1  -5    4.90    1.70
  13   1   5    6.50    1.90
  13   1   5    6.30    1.20
 -15  -1  -5   12.00    2.00
  15  -1   5   11.20    2.30
 -15  -1  -5   13.20    2.40
  15   1   5   13.50    1.60
  15   1   5   12.90    2.10
 -15   1  -5   10.20    2.10
  17  -1   5   18.10    2.60
 -17  -1  -5   19.00    2.70
 -17  -1  -5   16.20    2.20
 -17   1  -5   18.70    2.70
  17   1   5   14.20    2.70
 -19  -1  -5    9.70    2.30
  19  -1   5    8.10    2.20
 -19  -1  -5    7.20    1.90
 -19   1  -5    9.40    2.60
  19   1   5   13.30    2.60
 -21  -1  -5    3.30    1.60
 -21  -1  -5    1.30    1.70
  21  -1   5    3.00    1.80
  21   1   5    4.10    1.90
 -21   1  -5    1.70    1.80
 -23  -1  -5    0.20    1.40
  23  -1   5    2.80    1.60
 -23  -1  -5   -0.20    1.80
  23   1   5    4.30    2.10
 -23   1  -5   -0.60    1.60
  25  -1   5    0.70    1.60
 -25  -1  -5    2.10    1.50
 -25  -1  -5    4.40    2.00
  25   1   5    2.90    2.00
 -25   1  -5    1.30    1.80
 -27  -1  -5    1.10    1.20
 -27  -1  -5    0.30    1.60
  27  -1   5    1.80    1.90
 -27   1  -5    2.30    1.40
  27   1   5    0.20    1.70
  29  -1   5    3.80    1.90
 -29   1  -5    2.00    1.80
  29   1   5    3.70    2.20
 -36   2   5    0.60    1.40
 -34  -2   5    2.10    1.40
  34   2  -5    0.70    1.50
 -34   2   5    0.40    1.80
 -32  -2   5   16.80    2.80
  32   2  -5   11.10    2.80
 -32   2   5   16.20    3.40
 -30  -2   5    4.70    1.90
  30   2  -5    1.30    2.00
 -30   2   5    2.50    2.00
 -28  -2   5   17.00    2.60
  28   2  -5   20.90    3.10
 -28   2   5   17.50    2.90
  26  -2  -5   55.29    3.40
 -26  -2   5   56.19    4.10
  26   2  -5   55.89    4.40
 -26   2   5   49.20    4.20
  24  -2  -5    8.80    1.80
 -24  -2   5    6.70    2.10
 -24   2   5    8.40    2.40
  24   2  -5    5.10    2.40
  22  -2  -5   17.40    1.90
 -22  -2   5   15.90    2.40
  22  -2  -5   16.40    2.00
  22   2  -5   17.90    3.20
 -22   2   5   19.50    2.70
  20  -2  -5    3.20    1.30
 -20  -2   5    3.60    1.40
  20  -2  -5    3.10    1.20
 -20  -2   5    5.10    1.60
 -20   2   5    5.10    1.80
  20   2  -5    0.40    1.60
  18  -2  -5    9.00    1.40
 -18  -2   5    9.20    1.90
 -18  -2   5   10.70    1.10
  18  -2  -5   10.90    1.70
  18   2  -5   12.10    2.20
 -18   2   5    7.70    1.80
  16  -2  -5  108.39    4.30
 -16  -2   5  104.99    4.90
 -16  -2   5  111.19    3.90
  16  -2  -5  104.09    4.70
  16   2  -5  111.29    5.20
 -16   2   5  109.09    5.00
 -14  -2   5    0.90    1.00
  14  -2  -5    0.00    0.90
 -14  -2   5   -0.40    0.40
  14  -2  -5    1.00    0.90
 -14   2   5   -1.30    1.00
  14   2  -5    1.30    1.30
  12  -2  -5   76.09    3.30
 -12  -2   5   72.99    3.70
 -12  -2   5   74.89    2.60
  12  -2  -5   69.79    3.60
  12   2  -5   77.89    3.90
 -12   2   5   77.59    3.70
  10  -2  -5   97.79    3.90
  10  -2  -5   97.59    4.30
 -10  -2   5   98.99    3.20
 -10  -2   5   94.29    4.30
 -10   2   5   99.39    4.20
  10   2  -5   98.19    4.50
   8  -2  -5   79.69    3.80
   8  -2  -5   85.39    3.50
  -8  -2   5   75.39    3.70
  -8  -2   5   86.59    2.80
   8   2  -5   87.19    4.00
  -8   2   5   84.09    3.60
   8   2  -5   83.49    2.80
   6  -2  -5    1.50    1.00
   6  -2  -5    1.60    1.00
  -6  -2   5    0.80    1.00
  -6   2   5    1.50    0.70
   6   2  -5    1.10    0.50
   6   2  -5    1.70    1.20
   4  -2  -5   92.99    3.90
   4  -2  -5   89.79    4.10
  -4  -2   5   86.09    4.00
  -4   2   5   84.19    3.90
  -4   2   5   86.19    3.40
   4   2  -5   94.39    3.30
   4   2  -5   90.79    3.90
  -2  -2   5   47.10    2.90
   2  -2  -5   49.70    2.90
   2  -2  -5   45.50    2.80
  -2   2   5   45.50    2.70
   2   2  -5   46.80    2.60
   2   2  -5   48.00    2.30
  -2   2   5   49.00    2.20
   0  -2  -5   16.40    1.20
   0  -2  -5   10.80    1.60
   0  -2   5   12.90    2.00
   0  -2  -5   14.90    1.80
   0   2   5   14.70    1.10
   0   2  -5   14.30    1.50
   0   2  -5   16.20    1.50
   0   2   5   12.10    1.60
  -2  -2  -5  258.77    8.90
   2  -2   5  257.47    9.00
  -2  -2  -5  272.27    7.90
  -2  -2  -5  242.98    8.80
  -2   2  -5  262.67    8.70
   2   2   5  262.67    8.80
  -2   2  -5  263.67    8.20
   4  -2   5   42.00    3.00
  -4  -2  -5   41.30    2.90
  -4  -2  -5   41.80    2.00
  -4   2  -5   42.10    2.20
  -4   2  -5   40.50    2.70
   4   2   5   39.40    2.60
  -6  -2  -5    0.50    0.50
  -6  -2  -5    0.50    1.20
   6  -2   5    0.90    1.30
   6   2   5    1.40    1.00
  -6   2  -5   -0.20    0.60
  -6   2  -5   -0.20    0.80
   8  -2   5   14.30    2.10
  -8  -2  -5   13.90    1.30
   8  -2   5   13.90    1.10
  -8  -2  -5   15.70    2.20
  -8   2  -5   12.90    1.10
  -8   2  -5   14.10    2.10
   8   2   5   15.30    1.90
 -10  -2  -5   65.09    3.00
  10  -2   5   71.89    4.10
 -10  -2  -5   63.59    4.00
 -10   2  -5   56.09    3.70
  10   2   5   62.19    3.50
 -12  -2  -5   24.40    1.90
 -12  -2  -5   28.70    2.90
  12  -2   5   29.30    2.90
  12   2   5   30.20    2.50
 -12   2  -5   25.30    2.70
  14  -2   5  139.09    6.70
 -14  -2  -5  143.29    6.80
 -14  -2  -5  130.69    6.50
  14   2   5  139.89    6.00
 -14   2  -5  139.69    6.60
 -16  -2  -5    8.00    2.10
  16  -2   5    4.10    1.90
  16   2   5    3.10    1.20
 -16   2  -5    2.30    2.00
 -18  -2  -5   -1.70    1.50
  18  -2   5    1.70    1.70
 -18   2  -5    3.90    2.10
  18   2   5   -1.70    1.00
  20  -2   5    4.70    2.30
 -20  -2  -5    6.90    2.40
 -20   2  -5    8.70    2.50
  22  -2   5   -1.60    1.60
 -22  -2  -5    1.50    2.10
 -22   2  -5    0.80    2.00
  22   2   5    3.40    2.20
 -24  -2  -5    3.00    1.90
  24  -2   5   -1.50    2.00
 -24   2  -5   -0.40    1.60
  24   2   5    3.20    1.90
 -26  -2  -5    0.80    1.60
  26  -2   5    1.70    1.70
  26   2   5    0.80    1.60
 -26   2  -5   -1.00    1.50
 -28  -2  -5    0.60    1.40
  28  -2   5   -1.90    1.60
 -28   2  -5    3.00    1.60
  28   2   5    1.50    1.70
 -35  -3   5   -0.20    1.10
  35   3  -5   -2.70    1.30
 -35   3   5   -2.00    1.10
 -33  -3   5   -0.30    1.20
 -33   3   5   -0.50    1.70
  33   3  -5   -0.80    1.70
 -31  -3   5    1.60    1.40
 -31   3   5    1.20    1.90
  31   3  -5   -0.50    1.80
 -29  -3   5   -2.10    1.40
  29   3  -5   -3.30    1.90
 -29   3   5   -1.20    1.30
 -27  -3   5   14.30    3.20
 -27   3   5   15.10    3.30
  27   3  -5   14.40    3.40
 -25  -3   5    7.20    2.30
  25   3  -5    6.00    2.80
 -25   3   5    3.40    2.00
  23  -3  -5  130.29    6.20
 -23  -3   5  130.09    6.90
  23   3  -5  134.59    7.10
 -23   3   5  128.59    6.80
  21  -3  -5    3.50    1.70
 -21  -3   5    6.60    2.10
  21  -3  -5    4.60    1.70
  21   3  -5    6.70    2.50
 -21   3   5    4.80    1.90
 -19  -3   5    4.10    2.00
  19  -3  -5    2.80    1.80
  19  -3  -5    3.60    1.40
 -19   3   5    2.40    1.60
  19   3  -5    3.60    2.00
  17  -3  -5    5.00    1.50
 -17  -3   5    3.00    1.70
  17  -3  -5    5.00    1.40
  17   3  -5    5.40    2.10
 -17   3   5    3.20    1.50
  15  -3  -5   27.50    2.30
  15  -3  -5   28.60    2.70
 -15  -3   5   27.40    3.00
  15   3  -5   25.00    2.90
 -15   3   5   29.80    2.60
  13  -3  -5  112.89    4.70
  13  -3  -5   95.69    4.90
 -13  -3   5  105.99    5.20
  13   3  -5  104.49    5.40
 -13   3   5  106.59    4.90
 -11  -3   5   90.89    4.90
  11  -3  -5  100.29    5.00
  11  -3  -5  103.79    4.60
 -11   3   5  111.49    4.70
  11   3  -5  113.19    5.40
  -9  -3   5    6.00    1.70
   9  -3  -5    6.90    1.60
   9  -3  -5    6.30    1.50
  -9   3   5    7.90    1.30
   9   3  -5    8.20    1.80
  -9   3   5    8.80    1.90
   7  -3  -5   33.20    2.70
  -7  -3   5   28.80    2.70
   7  -3  -5   39.50    2.70
  -7   3   5   40.90    3.00
   7   3  -5   36.20    2.80
  -7   3   5   36.40    2.20
   5  -3  -5    1.00    1.30
  -5  -3   5    1.00    1.10
   5  -3  -5   -0.20    0.90
   5   3  -5   -0.80    1.20
  -5   3   5    0.30    1.10
  -5   3   5    0.80    0.50
   3  -3  -5    6.70    1.70
   3  -3  -5   11.70    2.00
  -3  -3   5   10.90    2.10
  -3   3   5   10.40    2.00
   3   3  -5   10.90    2.00
   3   3  -5   10.30    1.10
   1  -3  -5   26.40    2.50
  -1  -3   5   22.00    2.40
   1  -3  -5   24.80    2.50
   1   3  -5   22.60    1.60
  -1   3   5   21.00    2.30
   1   3  -5   24.40    2.20
   1  -3   5    5.70    1.80
  -1  -3  -5    8.40    1.90
  -1   3  -5    7.10    1.10
  -1   3  -5    5.50    1.50
   1   3   5    7.40    1.70
  -3  -3  -5   -1.00    1.00
   3  -3   5    0.20    1.60
   3   3   5    0.10    1.10
  -3   3  -5   -0.10    0.90
  -3   3  -5   -1.40    0.70
   5  -3   5   57.19    3.80
  -5  -3  -5   45.70    3.50
   5   3   5   47.90    3.40
  -5   3  -5   51.89    3.20
  -5   3  -5   53.69    3.00
  -7  -3  -5   31.00    3.00
   7  -3   5   36.70    3.30
  -7   3  -5   30.50    2.10
  -7   3  -5   30.60    2.70
   7   3   5   30.70    2.80
  -9  -3  -5   27.10    3.00
   9  -3   5   27.10    3.10
   9   3   5   24.60    2.90
  -9   3  -5   25.70    2.70
 -11  -3  -5   40.60    3.60
  11  -3   5   46.20    3.80
 -11   3  -5   42.60    3.70
  11   3   5   45.30    3.70
  13  -3   5   17.30    3.00
 -13  -3  -5   16.30    3.00
  13   3   5   17.00    2.60
 -13   3  -5   17.70    3.10
 -15  -3  -5   16.80    3.30
  15  -3   5   17.40    3.20
  15   3   5   21.20    3.00
 -15   3  -5   16.80    3.10
 -17  -3  -5   11.50    2.90
  17  -3   5   10.70    2.90
  17   3   5   11.50    2.80
 -17   3  -5    6.80    2.30
 -19  -3  -5    1.70    2.10
  19  -3   5    6.10    2.60
  19   3   5    7.80    2.50
 -19   3  -5    9.30    2.60
  21  -3   5    1.20    2.20
 -21  -3  -5   -0.90    1.80
 -21   3  -5    0.30    1.70
 -23  -3  -5    8.90    2.80
  23  -3   5    6.50    2.50
 -23   3  -5   13.00    2.80
  25  -3   5   -4.20    1.50
 -25  -3  -5    0.90    1.80
 -25   3  -5   -2.00    1.30
 -30  -4   5    1.60    1.60
 -30   4   5   -0.40    1.30
  30   4  -5    1.20    2.30
 -28  -4   5    1.90    1.50
  28   4  -5    0.20    1.90
 -28   4   5    3.80    1.90
 -26  -4   5    4.10    1.90
  26   4  -5    3.50    2.60
 -26   4   5    4.30    2.10
 -24  -4   5   -0.10    1.80
  24   4  -5    1.70    2.30
 -24   4   5   -1.10    1.40
 -22  -4   5   10.80    2.80
  22  -4  -5    9.20    2.20
 -22   4   5   13.10    3.00
  22   4  -5    4.30    2.90
  20  -4  -5   59.49    4.30
 -20  -4   5   59.79    4.70
  20   4  -5   56.39    4.90
 -20   4   5   66.49    4.50
 -20   4   5   59.09    4.50
 -18  -4   5    7.30    2.40
  18  -4  -5   13.20    2.70
  18  -4  -5   12.20    2.60
  18   4  -5   11.20    2.90
 -18   4   5   12.20    2.40
 -18   4   5   11.10    2.50
  16  -4  -5   27.80    3.10
  16  -4  -5   27.10    2.60
 -16  -4   5   31.00    3.60
  16   4  -5   28.70    3.50
 -16   4   5   28.70    3.00
 -14  -4   5   -0.40    1.60
  14  -4  -5   -0.20    1.60
  14  -4  -5    1.80    1.30
 -14   4   5   -0.70    1.30
  14   4  -5    4.60    2.20
  12  -4  -5   18.10    2.20
 -12  -4   5   17.90    2.70
  12  -4  -5   17.20    2.80
 -12   4   5   16.90    2.90
  12   4  -5   20.70    3.20
  10  -4  -5    7.80    1.90
  10  -4  -5    9.30    2.30
 -10  -4   5   10.00    2.50
  10   4  -5   11.90    2.80
 -10   4   5   12.20    2.40
  -8  -4   5   32.60    3.20
   8  -4  -5   37.90    3.10
   8  -4  -5   46.80    3.80
  -8   4   5   38.80    3.40
   8   4  -5   39.80    3.50
   6  -4  -5    1.80    1.70
   6  -4  -5    0.40    1.20
  -6  -4   5   -2.30    1.20
  -6   4   5    1.30    1.40
   6   4  -5   -1.30    1.20
   4  -4  -5   15.90    2.60
  -4  -4   5   14.50    2.40
   4  -4  -5    9.50    2.10
  -4   4   5   13.70    2.70
   4   4  -5   14.10    2.60
  -2  -4   5    7.70    2.10
   2  -4  -5   10.00    2.30
   2   4  -5   12.00    2.40
  -2   4   5    9.40    2.30
   0  -4  -5    0.00    1.40
   0  -4   5   -1.90    1.10
   0   4  -5    0.60    1.40
   0   4   5    1.30    1.60
  -2  -4  -5    1.70    1.50
   2  -4   5   -0.40    1.40
  -2   4  -5   -0.80    1.10
   2   4   5    1.10    1.50
   4  -4   5    1.50    1.60
  -4  -4  -5    0.80    1.60
   4   4   5    2.40    1.80
  -4   4  -5    1.30    1.30
  -6  -4  -5   11.50    2.50
   6  -4   5   10.00    2.60
  -6   4  -5   11.80    1.90
   6   4   5   12.90    2.90
  -8  -4  -5    0.00    1.60
   8  -4   5    1.90    1.70
   8   4   5    1.00    1.80
  10  -4   5   -1.30    1.30
 -10  -4  -5   -1.10    1.70
  10   4   5    2.70    1.90
  12  -4   5    0.80    1.70
 -12  -4  -5    0.60    1.80
  12   4   5    2.20    1.70
 -12   4  -5    0.60    1.60
  14  -4   5    0.80    1.80
 -14  -4  -5    2.80    1.80
  14   4   5    3.90    2.20
 -14   4  -5   -1.70    1.30
  16  -4   5    5.60    2.60
 -16  -4  -5    2.30    1.80
  16   4   5    3.60    2.20
 -16   4  -5    2.70    2.00
 -18  -4  -5    0.70    1.80
  18  -4   5    2.20    2.10
 -18   4  -5    0.20    1.60
  18   4   5    4.30    2.30
  20  -4   5    3.50    2.10
 -20  -4  -5   -0.90    1.50
 -20   4  -5    1.30    1.30
  20   4   5    1.20    1.50
 -22  -4  -5    4.80    2.00
  22  -4   5    5.10    2.30
 -22   4  -5    3.90    1.60
 -23  -5   5    1.30    1.40
  23   5  -5    1.50    1.90
 -21  -5   5   -0.20    1.10
  21   5  -5    0.90    2.10
  19  -5  -5   14.90    2.20
 -19  -5   5    3.60    1.90
 -19   5   5   11.20    2.20
  19   5  -5    7.30    2.90
  17  -5  -5   -0.40    1.50
 -17  -5   5   -2.60    1.20
 -17   5   5    0.40    1.20
  17   5  -5   -1.20    1.60
  15  -5  -5   45.40    4.10
 -15  -5   5   36.50    3.80
  15   5  -5   37.90    4.10
 -15   5   5   41.20    3.70
  13  -5  -5   -0.50    1.10
 -13  -5   5    0.40    1.70
  13  -5  -5    1.40    1.80
  13   5  -5   -3.80    1.30
 -13   5   5   -1.20    1.40
  11  -5  -5   35.80    3.20
 -11  -5   5   35.10    3.60
  11  -5  -5   39.00    3.90
  11   5  -5   36.10    3.90
 -11   5   5   32.80    3.50
  -9  -5   5    3.80    1.90
   9  -5  -5    8.50    2.20
  -9   5   5    6.20    2.30
   9   5  -5    4.10    2.10
   7  -5  -5    0.40    1.20
  -7  -5   5   -1.60    1.10
  -7   5   5   -1.10    1.20
   7   5  -5    0.10    1.50
  -5  -5   5    9.40    2.50
   5  -5  -5    8.00    2.20
  -5   5   5    7.30    2.40
   5   5  -5    9.20    2.50
   3  -5  -5   12.70    2.60
  -3  -5   5   21.30    3.00
  -3   5   5   20.50    3.20
   3   5  -5   22.60    3.10
   1  -5  -5    9.60    2.40
  -1  -5   5    6.60    2.10
   1   5  -5   10.20    2.60
  -1   5   5    9.20    2.60
  -1  -5  -5    3.10    1.90
   1  -5   5    2.70    1.40
   1   5   5    3.80    1.90
  -1   5  -5    4.80    2.10
   3  -5   5    8.20    2.40
  -3  -5  -5    3.10    1.80
  -3   5  -5    7.70    2.00
   3   5   5    3.10    2.10
   5  -5   5    1.90    1.90
  -5  -5  -5    2.70    2.00
   5   5   5    5.90    2.40
   7  -5   5    2.70    1.70
  -7  -5  -5    3.20    2.00
   7   5   5    0.90    1.60
  -9  -5  -5    2.60    1.70
   9  -5   5    3.40    2.10
   9   5   5   -0.90    1.60
 -11  -5  -5    2.90    1.80
  11  -5   5   -0.40    1.70
  11   5   5   -1.60    1.50
 -13  -5  -5    0.90    1.10
  13  -5   5    0.80    1.40
  13   5   5    3.70    1.90
 -15  -5  -5    9.80    2.30
  15  -5   5   16.40    2.60
  15   5   5    7.80    2.50
 -40   0   6   -1.50    1.20
 -38   0   6   17.40    2.80
 -36   0   6    1.20    1.60
 -34   0   6   -0.20    1.40
 -32   0   6    4.20    1.80
  32   0  -6   12.40    3.80
  30   0  -6   68.79    4.30
 -30   0   6   61.69    4.30
 -28   0   6   17.00    2.80
  28   0  -6   22.70    2.50
  28   0  -6   14.50    2.00
 -26   0   6   41.40    2.80
 -26   0   6   49.10    3.60
  26   0  -6   48.00    3.40
  26   0  -6   57.39    3.10
 -24   0   6   56.69    3.10
  24   0  -6   59.09    3.10
  24   0  -6   51.39    3.50
 -24   0   6   54.89    3.70
 -22   0   6    1.00    0.80
  22   0  -6    0.30    0.80
 -22   0   6    0.20    1.10
  22   0  -6    0.00    1.20
  20   0  -6  253.17    8.00
 -20   0   6  248.68    8.70
  20   0  -6  239.38    8.60
 -20   0   6  237.18    7.90
 -18   0   6  198.48    6.60
 -18   0   6  201.68    7.40
  18   0  -6  214.68    6.70
  18   0  -6  206.88    7.40
  16   0  -6   15.90    1.90
 -16   0   6   18.30    2.00
 -16   0   6   14.90    1.20
 -14   0   6   39.20    1.70
  14   0  -6   38.50    2.40
 -14   0   6   35.60    2.40
 -12   0   6  120.79    3.70
  12   0  -6  117.99    4.60
 -12   0   6  120.79    4.50
 -10   0   6  194.68    6.30
  10   0  -6  191.08    6.40
   8   0  -6 1219.38   32.90
   8   0  -6 1180.08   32.80
  -8   0   6 1165.88   32.80
   6   0  -6 2023.40   52.89
   6   0  -6 1904.11   52.89
  -6   0   6 1984.70   52.89
  -6   0   6 1857.81   52.39
  -4   0   6 2122.39   55.69
   4   0  -6 2062.59   55.69
   4   0  -6 1986.50   55.89
   2   0  -6   22.80    1.20
  -2   0   6   21.40    1.50
   2   0  -6   21.80    1.60
   0   0  -6  351.36   10.70
   0   0  -6  362.66    9.90
   0   0   6  353.06   10.70
  -2   0  -6    4.10    1.10
   2   0   6    3.10    0.50
  -2   0  -6    4.90    1.20
   2   0   6    2.50    1.10
   4   0   6    0.40    0.30
  -4   0  -6    0.30    1.00
   4   0   6    1.30    1.00
  -4   0  -6    2.20    1.10
   6   0   6   74.49    3.70
  -6   0  -6   77.69    3.60
   6   0   6   75.19    2.50
  -6   0  -6   73.69    3.70
   8   0   6  687.33   20.80
  -8   0  -6  668.43   20.50
  -8   0  -6  699.33   20.80
   8   0   6  718.23   19.20
 -10   0  -6   38.80    2.90
  10   0   6   45.20    3.10
 -10   0  -6   41.50    2.90
  10   0   6   47.80    1.90
  12   0   6   21.50    2.40
 -12   0  -6   19.40    2.20
 -14   0  -6  143.19    6.40
  14   0   6  150.68    6.60
  16   0   6    0.50    1.30
 -16   0  -6    0.40    1.30
  18   0   6   78.69    4.90
 -18   0  -6   76.19    4.50
  20   0   6   11.50    2.90
 -20   0  -6   11.90    2.40
  22   0   6   60.09    4.70
 -22   0  -6   57.59    4.40
  24   0   6    0.50    1.80
 -24   0  -6    3.40    1.70
 -26   0  -6    2.50    1.80
  26   0   6    3.50    2.20
  28   0   6    1.40    1.90
 -28   0  -6    0.00    1.60
  30   0   6    3.30    1.80
 -30   0  -6    1.60    1.30
 -39   1   6    0.20    1.10
 -37   1   6    1.50    1.90
 -35  -1   6    0.50    1.20
 -35   1   6   -2.70    1.20
 -33  -1   6    0.80    1.20
 -33   1   6    0.90    1.70
  33   1  -6   -0.60    1.40
 -31  -1   6   35.00    3.00
 -31  -1   6   30.10    3.10
  31   1  -6   26.90    2.80
  31   1  -6   30.70    3.30
 -31   1   6   31.30    3.50
 -29  -1   6    1.50    1.40
 -29  -1   6    3.70    1.60
  29  -1  -6    7.70    1.70
 -29   1   6    1.20    2.00
  29   1  -6    1.40    1.50
  29   1  -6    1.60    1.80
 -27  -1   6    6.30    1.80
 -27  -1   6    7.60    1.90
  27  -1  -6   10.60    2.10
 -27   1   6    9.70    2.40
  27   1  -6   10.50    2.40
 -25  -1   6   -0.40    0.90
 -25  -1   6    0.60    1.20
  25  -1  -6   -0.60    0.80
  25  -1  -6   -2.00    0.50
  25   1  -6    1.90    1.40
 -25   1   6    0.90    1.50
 -23  -1   6    1.40    1.10
 -23  -1   6    3.50    1.20
  23  -1  -6    2.10    1.20
  23  -1  -6    1.70    0.90
 -23   1   6   -0.60    1.30
  23   1  -6    2.10    1.30
 -21  -1   6   10.80    1.70
 -21  -1   6    9.90    1.60
  21  -1  -6   11.40    1.70
  21  -1  -6    9.20    1.20
 -21   1   6   12.10    2.30
  21   1  -6   10.00    2.00
 -19  -1   6    8.30    1.50
 -19  -1   6    6.40    1.30
  19  -1  -6    6.50    1.50
  19  -1  -6    7.80    1.10
 -19   1   6    5.40    1.60
  19   1  -6    5.20    1.60
 -17  -1   6   33.20    2.20
  17  -1  -6   38.40    2.50
 -17  -1   6   38.00    2.30
  17  -1  -6   36.10    1.90
  17   1  -6   34.10    2.60
 -17   1   6   34.40    2.80
 -15  -1   6   68.69    3.10
  15  -1  -6   66.69    3.30
 -15  -1   6   70.59    3.00
  15  -1  -6   66.49    2.50
  15   1  -6   59.39    3.30
 -15   1   6   61.79    3.40
  13  -1  -6    7.20    1.40
 -13  -1   6    6.90    1.20
  13  -1  -6    8.20    0.90
 -13  -1   6    7.10    1.20
  13   1  -6    7.80    1.70
 -13   1   6    6.50    1.40
  11  -1  -6    8.30    0.80
 -11  -1   6    6.90    1.20
 -11  -1   6    7.70    1.20
  11  -1  -6    7.40    1.40
  11   1  -6    7.10    1.50
 -11   1   6    7.80    1.40
   9  -1  -6   19.40    1.10
   9  -1  -6   17.40    1.70
  -9  -1   6   17.40    1.50
  -9  -1   6   18.90    1.50
   9   1  -6   17.40    1.70
   9   1  -6   17.60    1.40
  -9   1   6   17.90    1.60
  -7  -1   6  273.37    8.60
   7  -1  -6  287.47    8.20
   7  -1  -6  287.87    8.90
   7   1  -6  280.07    8.70
   7   1  -6  285.17    8.40
  -7   1   6  272.17    8.70
  -5  -1   6 7203.18  210.08
   5  -1  -6 8430.66  209.88
   5  -1  -6 7844.92  210.28
   5  -1  -6 8081.09  210.08
   5   1  -6 7971.70  209.98
  -5   1   6 7569.14  210.08
   5   1  -6 7630.64  209.98
   3  -1  -6  480.45   13.50
   3  -1  -6  464.65   13.60
   3  -1  -6  469.55   13.40
  -3  -1   6  439.66   13.60
   3   1  -6  470.75   13.50
   3   1  -6  463.45   13.20
   1  -1  -6  948.91   25.80
   1  -1  -6  949.40   25.90
   1  -1  -6  909.91   26.00
  -1  -1   6  881.01   26.00
   1   1  -6  947.81   26.00
   1   1  -6  908.41   25.30
  -1  -1  -6   24.50    1.70
  -1  -1  -6   22.20    1.90
  -1  -1  -6   25.30    1.60
   1  -1   6   22.40    1.90
  -1   1  -6   23.90    1.20
   1   1   6   22.80    1.50
  -1   1  -6   21.70    1.80
   3  -1   6   90.69    4.00
  -3  -1  -6   87.39    3.90
  -3  -1  -6   89.29    3.50
   3   1   6   78.79    3.30
  -3   1  -6   82.89    2.60
  -3   1  -6   82.99    3.80
  -5  -1  -6  114.39    4.90
  -5  -1  -6  127.79    4.70
   5  -1   6  119.59    5.00
   5   1   6  116.19    4.30
  -5   1  -6  115.99    5.00
  -7  -1  -6  474.95   14.90
   7  -1   6  473.35   14.90
  -7  -1  -6  466.95   14.30
   7   1   6  479.15   14.00
  -9  -1  -6    4.40    1.40
  -9  -1  -6    4.60    1.30
   9  -1   6    6.30    1.70
  -9   1  -6    4.20    1.40
   9   1   6    5.70    1.10
 -11  -1  -6   36.30    2.60
 -11  -1  -6   28.70    2.70
  11  -1   6   31.60    2.70
  11   1   6   37.50    3.00
 -11   1  -6   33.80    2.80
  11   1   6   31.20    2.00
  13  -1   6    6.60    2.00
 -13  -1  -6    4.40    1.70
 -13  -1  -6    6.90    1.50
  13   1   6    8.30    1.90
 -13   1  -6    2.70    1.70
  13   1   6    6.10    1.20
 -15  -1  -6  113.59    5.20
  15  -1   6  126.59    5.90
 -15  -1  -6  107.49    5.70
  15   1   6  115.99    5.90
 -15   1  -6  111.39    5.80
 -17  -1  -6    0.60    1.60
  17  -1   6    1.70    1.50
 -17  -1  -6    0.00    1.20
  17   1   6   -0.10    1.40
 -17   1  -6    0.40    1.50
 -19  -1  -6    5.90    1.80
 -19  -1  -6    5.60    2.00
  19  -1   6    8.50    2.30
 -19   1  -6    5.70    2.10
  19   1   6    6.70    2.20
 -21  -1  -6    2.80    2.00
  21  -1   6    1.40    1.60
 -21  -1  -6    2.20    1.50
 -21   1  -6   -0.30    1.70
  21   1   6    1.00    1.70
 -23  -1  -6   -0.80    1.10
 -23  -1  -6   -2.10    1.40
  23  -1   6   -2.10    1.20
  23   1   6   -0.30    1.30
 -23   1  -6   -0.20    1.60
 -25  -1  -6    1.50    1.70
  25  -1   6    0.10    1.50
 -25  -1  -6    1.70    1.30
  25   1   6    2.90    1.90
 -25   1  -6    0.40    1.50
  27  -1   6    4.00    1.90
 -27  -1  -6    0.10    1.10
  27   1   6   -2.60    1.30
 -27   1  -6    3.40    1.80
  29  -1   6    0.60    1.50
  29   1   6    2.60    1.70
 -29   1  -6    1.80    1.30
 -36   2   6   -1.30    1.20
 -34  -2   6    4.40    2.00
 -34   2   6    0.60    2.00
  34   2  -6    4.20    2.10
 -32  -2   6    6.80    2.10
 -32   2   6    4.20    2.20
  32   2  -6    1.50    1.90
 -30  -2   6    3.90    1.80
 -30   2   6    5.70    2.40
  30   2  -6    2.10    2.10
 -28  -2   6    0.90    1.60
  28  -2  -6    4.00    2.30
  28   2  -6    1.70    2.30
 -28   2   6    2.50    1.90
  26  -2  -6    1.00    1.00
 -26  -2   6    1.10    1.70
  26   2  -6    5.10    2.50
 -26   2   6   -1.00    1.60
 -24  -2   6   52.39    3.70
  24  -2  -6   49.60    3.30
  24   2  -6   58.59    4.50
 -24   2   6   47.40    4.00
  22  -2  -6   45.40    3.10
 -22  -2   6   43.70    3.20
  22  -2  -6   44.60    2.70
  22   2  -6   49.80    3.90
 -22   2   6   47.30    3.80
  20  -2  -6    7.20    1.70
  20  -2  -6   10.20    1.30
 -20  -2   6   10.30    1.90
 -20  -2   6    6.90    1.10
 -20   2   6    4.80    1.70
  20   2  -6    7.50    2.00
  18  -2  -6    5.20    1.20
  18  -2  -6    3.70    1.30
 -18  -2   6    1.80    1.20
 -18  -2   6    5.30    0.90
  18   2  -6    5.10    1.80
 -18   2   6    2.30    1.50
  16  -2  -6   45.90    2.40
 -16  -2   6   44.30    2.90
 -16  -2   6   43.80    2.00
  16  -2  -6   43.60    2.90
 -16   2   6   41.30    3.00
  16   2  -6   43.50    3.10
 -14  -2   6   44.80    1.90
  14  -2  -6   43.40    2.30
 -14  -2   6   43.90    2.90
  14  -2  -6   41.80    2.80
  14   2  -6   39.80    2.90
 -14   2   6   43.20    2.90
  12  -2  -6   19.00    1.50
 -12  -2   6   18.50    1.90
 -12  -2   6   17.60    1.10
  12  -2  -6   16.50    1.80
 -12   2   6   15.50    1.90
  12   2  -6   17.00    2.10
  10  -2  -6   11.00    1.40
 -10  -2   6   12.90    1.70
  10  -2  -6   13.20    1.70
 -10  -2   6   14.20    1.00
  10   2  -6   15.70    2.00
 -10   2   6   11.70    1.60
  -8  -2   6   41.00    2.80
   8  -2  -6   45.10    2.40
   8  -2  -6   42.10    2.70
   8   2  -6   48.60    2.00
  -8   2   6   42.50    2.40
   8   2  -6   47.30    2.80
   6  -2  -6   70.79    3.60
   6  -2  -6   75.49    3.30
  -6  -2   6   69.99    3.60
   6   2  -6   80.99    3.00
  -6   2   6   73.99    3.20
   6   2  -6   80.89    3.70
   4  -2  -6   59.49    3.30
  -4  -2   6   57.09    3.20
   4  -2  -6   60.49    3.10
  -4   2   6   61.29    2.70
   4   2  -6   60.19    2.60
   4   2  -6   66.69    3.10
  -2  -2   6   75.99    3.80
   2  -2  -6   73.89    3.60
   2  -2  -6   70.29    3.40
  -2   2   6   72.09    3.00
   2   2  -6   73.39    3.20
   2   2  -6   73.39    3.30
  -2   2   6   71.79    3.60
   0  -2  -6   53.79    3.20
   0  -2  -6   54.79    3.10
   0  -2  -6   56.39    2.40
   0  -2   6   50.69    3.20
   0   2   6   54.99    2.40
   0   2   6   51.29    3.00
   0   2  -6   52.29    2.80
   0   2  -6   51.49    2.70
  -2  -2  -6   33.60    2.60
  -2  -2  -6   36.00    1.90
   2  -2   6   35.70    2.70
  -2  -2  -6   34.40    2.60
  -2   2  -6   34.50    2.40
  -2   2  -6   35.30    2.00
   2   2   6   32.30    2.30
  -4  -2  -6   46.00    3.10
  -4  -2  -6   47.80    2.30
   4  -2   6   46.20    3.20
   4   2   6   46.30    2.80
  -4   2  -6   49.30    2.30
  -4   2  -6   47.80    3.00
   6  -2   6    2.40    1.50
  -6  -2  -6    3.40    0.90
  -6  -2  -6    0.60    1.30
  -6   2  -6    2.00    0.60
  -6   2  -6    1.00    1.20
   6   2   6    0.60    1.00
   8  -2   6   14.80    2.50
  -8  -2  -6   12.80    1.40
  -8  -2  -6   14.70    2.50
  -8   2  -6   10.30    2.00
   8   2   6   13.40    1.80
 -10  -2  -6   29.50    2.00
  10  -2   6   31.00    3.10
 -10  -2  -6   25.20    2.70
  10   2   6   26.80    2.30
 -10   2  -6   24.20    2.60
  12  -2   6  125.59    6.10
 -12  -2  -6  127.49    5.00
 -12  -2  -6  115.99    6.10
 -12   2  -6  116.69    6.00
  12   2   6  126.49    5.50
  14  -2   6   -0.30    1.60
 -14  -2  -6    0.20    1.40
  14   2   6   -0.10    1.10
 -14   2  -6    0.80    1.60
 -16  -2  -6    0.80    1.70
  16  -2   6   -1.50    1.50
  16   2   6    1.10    1.00
 -16   2  -6   -1.70    1.40
  18  -2   6   -1.10    1.50
 -18  -2  -6    0.80    1.90
 -18   2  -6    1.70    1.80
  20  -2   6   47.60    4.20
 -20  -2  -6   43.40    4.20
  20   2   6   51.39    4.50
 -20   2  -6   45.40    4.20
  22  -2   6   10.80    2.80
 -22  -2  -6   21.60    3.10
  22   2   6   20.60    3.30
 -22   2  -6   14.20    3.10
 -24  -2  -6   -1.10    1.40
  24  -2   6    0.40    1.80
  24   2   6    0.40    1.60
 -24   2  -6    1.10    1.70
 -26  -2  -6    0.50    1.40
  26  -2   6    3.10    1.90
 -26   2  -6    2.40    1.70
  26   2   6   -0.40    1.20
  28  -2   6   -0.40    1.60
 -28  -2  -6    0.40    1.10
  28   2   6    2.00    1.50
 -28   2  -6   -0.60    1.30
 -35  -3   6    6.10    1.80
 -35   3   6    0.10    1.70
  35   3  -6    0.70    2.00
 -33  -3   6   -0.30    1.50
  33   3  -6    4.00    2.20
 -33   3   6    1.60    2.00
 -31  -3   6    4.40    2.20
 -31   3   6    1.30    1.90
  31   3  -6    4.20    2.30
 -29  -3   6    4.50    2.20
  29   3  -6    1.10    2.70
 -29   3   6   -1.40    1.50
 -27  -3   6    0.60    1.60
  27   3  -6    0.20    2.40
 -27   3   6   -1.80    1.20
  25  -3  -6    1.90    1.40
 -25  -3   6    2.30    1.80
  25   3  -6    0.00    2.10
 -25   3   6    2.40    1.70
  23  -3  -6   15.20    2.40
 -23  -3   6   12.20    2.60
  23   3  -6   10.30    2.90
 -23   3   6   17.10    3.10
 -21  -3   6   27.30    3.00
  21  -3  -6   20.90    2.70
 -21   3   6   23.90    3.20
  21   3  -6   22.50    3.50
  19  -3  -6    1.50    1.10
 -19  -3   6    2.30    1.60
  19  -3  -6    4.50    1.80
 -19   3   6    6.00    2.00
  19   3  -6    2.50    2.10
  17  -3  -6   74.09    3.70
  17  -3  -6   70.79    4.20
 -17  -3   6   73.09    4.40
  17   3  -6   72.89    4.70
 -17   3   6   74.29    4.40
 -15  -3   6   21.20    2.70
  15  -3  -6   19.90    1.90
  15  -3  -6   17.90    2.40
 -15   3   6   20.20    2.30
  15   3  -6   20.00    2.90
 -13  -3   6   62.89    4.00
  13  -3  -6   65.59    3.40
  13  -3  -6   59.19    3.80
  13   3  -6   63.49    4.10
 -13   3   6   68.69    3.70
  11  -3  -6   16.00    2.20
 -11  -3   6   19.50    2.30
  11  -3  -6   19.20    2.00
 -11   3   6   22.10    2.00
  11   3  -6   26.10    2.60
   9  -3  -6    4.50    1.40
   9  -3  -6    2.50    1.40
  -9  -3   6    4.60    1.50
  -9   3   6    3.80    1.70
   9   3  -6    2.60    1.70
  -9   3   6    4.10    1.00
  -7  -3   6    0.20    1.00
   7  -3  -6    0.80    1.00
   7  -3  -6    1.20    1.20
   7   3  -6    1.20    1.20
  -7   3   6    2.00    1.30
  -7   3   6    1.00    0.60
  -5  -3   6    2.20    1.20
   5  -3  -6    1.50    1.30
   5  -3  -6    0.80    1.10
  -5   3   6    1.40    0.50
   5   3  -6    0.00    1.20
  -5   3   6    3.00    1.40
   3  -3  -6    4.10    1.50
   3  -3  -6    3.50    1.60
  -3  -3   6    3.80    1.60
   3   3  -6    4.40    0.80
   3   3  -6    2.00    1.40
  -3   3   6    2.80    1.30
   1  -3  -6    2.90    1.30
   1  -3  -6    1.00    1.30
  -1  -3   6    3.20    1.60
   1   3  -6    0.80    1.10
  -1   3   6    0.70    1.20
   1   3  -6   -0.10    0.70
   1  -3   6   19.20    2.40
  -1  -3  -6   15.60    2.20
   1   3   6   14.50    2.10
  -1   3  -6   19.70    1.90
  -1   3  -6   16.70    1.70
   3  -3   6    1.70    1.50
  -3  -3  -6    3.40    1.50
   3   3   6    3.90    1.50
  -3   3  -6    3.10    1.20
  -3   3  -6    3.30    1.20
  -5  -3  -6   -1.20    1.10
   5  -3   6   -1.40    1.40
   5   3   6    1.30    1.40
  -5   3  -6    0.50    0.70
  -5   3  -6    0.00    0.80
  -7  -3  -6   34.70    3.30
   7  -3   6   42.10    3.60
  -7   3  -6   39.10    3.10
   7   3   6   41.40    3.30
  -9  -3  -6   -0.90    1.50
   9  -3   6    0.40    2.00
   9   3   6   -0.30    1.40
  -9   3  -6   -0.20    1.20
 -11  -3  -6   -1.40    1.30
  11  -3   6    0.40    1.80
 -11   3  -6    0.00    1.60
  11   3   6   -1.00    1.30
  13  -3   6   28.00    3.40
 -13  -3  -6   25.70    3.20
 -13   3  -6   21.00    3.10
  13   3   6   22.10    3.00
 -15  -3  -6   16.10    3.20
  15  -3   6   25.90    3.30
 -15   3  -6   20.30    3.10
  15   3   6   20.70    2.90
 -17  -3  -6   -1.60    1.90
  17  -3   6    3.00    2.30
 -17   3  -6   -1.60    1.30
  17   3   6    2.50    1.70
  19  -3   6    2.10    2.30
 -19  -3  -6    3.20    2.10
 -19   3  -6   -0.50    1.90
 -21  -3  -6    2.90    1.80
  21  -3   6   -0.10    1.90
 -21   3  -6   -1.90    1.40
 -23  -3  -6    2.50    1.80
  23  -3   6    7.10    2.80
 -23   3  -6    4.00    2.00
 -25  -3  -6    0.00    1.30
  25  -3   6   -3.00    1.70
 -25   3  -6    2.80    1.90
  25   3   6    1.40    1.00
 -30  -4   6    3.40    1.70
 -30   4   6    2.60    1.40
  30   4  -6   -0.80    1.90
 -28  -4   6   17.50    2.70
  28   4  -6   19.10    4.20
 -28   4   6   14.80    3.00
 -26  -4   6   -1.40    1.60
  26   4  -6   -2.30    1.80
 -26   4   6    0.20    1.30
 -24  -4   6    0.30    1.80
  24   4  -6    0.50    1.90
 -24   4   6   -0.40    1.40
 -22  -4   6   24.80    3.30
  22  -4  -6   26.70    3.00
  22   4  -6   23.80    4.20
 -22   4   6   26.50    3.30
 -20  -4   6    2.50    2.00
  20  -4  -6    3.10    1.80
 -20   4   6    5.20    1.90
  20   4  -6    2.40    2.40
  18  -4  -6   44.70    3.70
 -18  -4   6   38.70    3.80
 -18   4   6   43.70    3.70
  18   4  -6   39.30    4.40
 -18   4   6   40.40    3.40
  16  -4  -6   32.90    2.80
 -16  -4   6   36.40    3.60
  16  -4  -6   30.00    3.20
  16   4  -6   44.70    4.30
 -16   4   6   34.90    3.40
 -14  -4   6   30.20    3.50
  14  -4  -6   36.10    2.90
  14  -4  -6   31.40    3.20
 -14   4   6   32.80    3.20
  14   4  -6   32.80    3.80
  12  -4  -6    4.00    1.80
  12  -4  -6    0.40    1.20
 -12  -4   6    1.40    1.60
 -12   4   6    2.90    1.60
  12   4  -6    2.90    1.80
  10  -4  -6   14.80    2.40
 -10  -4   6   10.40    2.50
  10  -4  -6   13.50    2.00
 -10   4   6   13.90    2.70
  10   4  -6    8.60    2.40
   8  -4  -6    8.10    1.90
  -8  -4   6    5.10    1.80
   8  -4  -6    6.20    2.10
   8   4  -6    6.30    2.20
  -8   4   6    5.20    1.90
   6  -4  -6    4.20    1.90
   6  -4  -6    2.30    1.50
  -6  -4   6    0.80    1.40
   6   4  -6    1.10    1.50
  -6   4   6    4.50    1.80
   4  -4  -6    4.80    1.60
   4  -4  -6   -0.50    1.50
  -4  -4   6    1.70    1.70
   4   4  -6    0.00    1.20
  -4   4   6    1.10    1.50
   2  -4  -6   38.80    3.30
  -2  -4   6   32.80    3.30
  -2   4   6   38.10    3.50
   2   4  -6   36.20    3.30
   0  -4   6    3.00    1.80
   0  -4  -6    2.50    1.50
   0   4   6   -0.40    1.30
   0   4  -6   -0.90    1.30
  -2  -4  -6   39.90    3.50
   2  -4   6   46.20    3.80
   2   4   6   43.20    3.80
  -2   4  -6   42.90    3.30
  -4  -4  -6   44.50    3.80
   4  -4   6   43.30    3.80
   4   4   6   40.30    3.90
  -4   4  -6   55.29    3.50
   6  -4   6   11.40    2.70
  -6  -4  -6   10.10    2.50
   6   4   6   10.10    2.50
  -8  -4  -6    0.40    1.60
   8  -4   6   -1.80    1.60
   8   4   6    0.50    1.50
  10  -4   6    3.00    2.20
 -10  -4  -6    2.40    1.90
 -10   4  -6    1.70    1.80
  10   4   6    6.50    2.20
 -12  -4  -6   13.30    3.00
  12  -4   6   11.80    3.10
 -12   4  -6   10.80    2.60
  12   4   6    6.90    2.50
 -14  -4  -6    3.20    2.00
  14  -4   6    6.50    2.50
 -14   4  -6    1.30    1.80
  14   4   6    3.00    2.20
 -16  -4  -6   -0.20    1.20
  16  -4   6    0.80    2.10
  16   4   6    2.40    1.80
 -16   4  -6    3.40    2.00
  18  -4   6   13.90    3.20
 -18  -4  -6   19.00    3.90
  18   4   6   10.50    2.90
 -18   4  -6   18.10    2.70
  20  -4   6    7.10    2.60
 -20  -4  -6    6.50    2.30
 -20   4  -6    2.60    1.90
 -23  -5   6   -0.70    1.50
  23   5  -6    1.80    1.90
 -21  -5   6    4.10    1.80
  21  -5  -6    3.80    1.70
 -21   5   6    3.50    1.40
  21   5  -6   -2.60    2.10
 -19  -5   6    3.90    2.10
  19  -5  -6    4.10    1.60
 -19   5   6    3.00    1.60
  19   5  -6    5.40    2.40
  17  -5  -6    1.80    1.70
 -17  -5   6    2.90    2.10
  17   5  -6   -2.50    1.70
 -17   5   6    2.60    1.50
  15  -5  -6    4.90    2.00
 -15  -5   6   -1.30    1.40
  15   5  -6   -2.40    1.40
 -15   5   6    0.70    1.40
 -13  -5   6   -1.60    1.20
  13  -5  -6    4.10    1.80
  13  -5  -6   -1.00    1.40
 -13   5   6    1.20    1.60
  13   5  -6    2.60    1.90
  11  -5  -6   17.00    2.80
 -11  -5   6    9.10    2.50
  11  -5  -6   10.60    2.30
  11   5  -6   13.70    3.10
 -11   5   6   12.10    2.70
  -9  -5   6    3.60    1.80
   9  -5  -6    5.20    1.90
   9  -5  -6    7.70    2.40
   9   5  -6    7.20    2.60
  -9   5   6   -1.30    1.40
  -7  -5   6   12.30    2.70
   7  -5  -6   10.80    2.40
  -7   5   6   16.40    2.70
   7   5  -6   13.30    2.80
  -5  -5   6   15.60    2.60
   5  -5  -6   19.80    2.60
  -5   5   6   21.40    3.10
   5   5  -6   23.20    3.30
   3  -5  -6   10.80    2.50
  -3  -5   6   10.60    2.70
  -3   5   6   12.10    2.70
   3   5  -6   16.90    2.80
  -1  -5   6    4.20    2.10
   1  -5  -6    0.90    1.50
   1   5  -6    0.00    1.50
  -1   5   6    2.80    1.90
   1  -5   6   10.70    2.50
  -1  -5  -6   23.20    3.00
  -1   5  -6   25.30    2.80
   1   5   6   15.60    3.40
  -3  -5  -6    1.20    1.70
   3  -5   6    0.90    1.70
   3   5   6    1.80    1.60
  -5  -5  -6    4.40    2.10
   5  -5   6    9.40    2.50
   5   5   6    6.20    2.40
  -7  -5  -6    0.60    1.40
   7  -5   6   -0.70    1.40
   7   5   6    0.50    1.40
  -9  -5  -6    3.20    1.80
   9  -5   6    4.40    1.90
   9   5   6    4.50    2.30
 -11  -5  -6   -1.40    1.10
  11  -5   6    0.90    1.40
  11   5   6   -0.20    1.50
 -13  -5  -6   -0.10    0.90
  13  -5   6    3.10    1.70
  13   5   6    1.80    1.90
 -40   0   7   -0.90    1.60
 -38   0   7   -0.10    1.60
 -36   0   7    0.70    1.50
 -34   0   7    0.50    1.50
  32   0  -7   -0.30    1.30
 -32   0   7    2.10    1.40
  30   0  -7    2.20    1.70
 -30   0   7   -1.20    1.40
 -28   0   7   -0.80    1.30
  28   0  -7    0.50    0.80
  28   0  -7   -0.20    1.30
 -26   0   7    2.40    1.50
  26   0  -7    1.00    1.40
  26   0  -7    0.00    0.80
 -26   0   7    0.10    0.60
  24   0  -7    0.50    0.80
 -24   0   7    0.30    0.70
 -24   0   7   -0.20    1.30
  24   0  -7    0.30    1.10
  22   0  -7   -0.50    0.60
  22   0  -7   -2.20    1.00
 -22   0   7   -0.30    1.30
 -22   0   7    1.00    0.70
  20   0  -7    0.00    0.60
 -20   0   7   -0.70    1.00
 -20   0   7    0.40    0.60
  20   0  -7    0.10    1.20
 -18   0   7    1.40    1.10
  18   0  -7    0.60    0.70
  18   0  -7   -0.10    1.20
 -18   0   7    0.30    0.50
  16   0  -7   -0.50    1.10
 -16   0   7   -1.80    1.00
 -16   0   7   -1.00    0.50
  14   0  -7    0.10    1.10
 -14   0   7    0.60    1.00
 -14   0   7    0.50    0.40
 -12   0   7   -0.50    1.00
  12   0  -7    0.90    1.10
 -12   0   7    0.30    0.40
 -10   0   7   -0.60    0.90
  10   0  -7    0.10    1.10
   8   0  -7   -0.30    0.90
   8   0  -7   -0.40    0.80
  -8   0   7   -0.60    0.90
  -8   0   7    0.40    0.50
  -6   0   7    0.40    0.50
   6   0  -7   -0.90    0.90
   6   0  -7   -1.70    0.90
   4   0  -7   -1.60    0.70
   4   0  -7   -1.10    0.90
   2   0  -7   -0.20    0.50
   2   0  -7   -0.50    0.90
  -2   0   7    0.70    0.80
   0   0  -7   -0.20    0.50
   0   0  -7    0.90    1.00
   0   0   7   -0.30    0.80
   2   0   7   -0.20    0.90
  -2   0  -7   -0.30    1.00
   2   0   7    0.10    0.30
  -4   0  -7   -1.00    0.90
   4   0   7   -0.90    0.30
   4   0   7    0.30    1.00
   6   0   7   -1.00    1.00
  -6   0  -7   -0.70    1.00
   6   0   7   -0.40    0.40
   8   0   7    0.40    0.40
  -8   0  -7   -0.40    1.00
   8   0   7   -0.80    1.10
  10   0   7    0.30    1.20
 -10   0  -7   -0.40    1.10
 -12   0  -7   -1.20    1.10
  12   0   7   -1.30    1.10
 -14   0  -7   -0.40    1.20
  14   0   7    1.10    1.40
  16   0   7   -0.10    1.50
 -16   0  -7    0.40    1.40
 -18   0  -7    1.90    1.60
  18   0   7   -1.30    1.30
 -20   0  -7    0.30    1.60
  20   0   7    3.20    2.00
 -22   0  -7    0.60    1.60
  22   0   7    0.80    1.90
  24   0   7    4.30    1.90
 -24   0  -7   -0.90    1.20
  26   0   7    0.70    1.90
 -26   0  -7   -3.50    1.10
  28   0   7   -2.30    1.10
 -28   0  -7    0.80    1.40
 -39   1   7    2.70    1.90
 -37   1   7   10.50    2.70
 -35  -1   7    5.30    1.80
  35   1  -7    6.30    2.20
 -35   1   7    2.70    2.00
 -33  -1   7    0.00    1.10
  33   1  -7    2.60    1.90
 -33   1   7    0.40    1.70
  31  -1  -7   16.00    2.40
 -31  -1   7   17.20    2.30
 -31  -1   7   18.20    2.70
  31   1  -7   18.30    2.90
 -31   1   7   17.90    3.40
  31   1  -7   16.00    2.30
 -29  -1   7   63.89    4.10
  29  -1  -7   62.39    4.00
 -29  -1   7   58.89    3.70
  29   1  -7   66.09    4.60
 -29   1   7   68.49    4.70
 -27  -1   7   68.29    3.90
 -27  -1   7   70.29    4.20
  27  -1  -7   75.59    4.30
 -27   1   7   74.19    4.80
  27   1  -7   84.79    5.00
  25  -1  -7   44.30    3.10
 -25  -1   7   36.40    2.90
 -25  -1   7   43.90    2.90
  25   1  -7   39.30    3.30
 -25   1   7   41.30    3.40
 -23  -1   7   46.20    2.90
 -23  -1   7   43.70    2.80
  23  -1  -7   47.70    2.40
  23  -1  -7   43.40    3.10
  23   1  -7   41.90    3.20
 -23   1   7   42.90    3.40
 -21  -1   7   53.09    3.00
 -21  -1   7   48.80    2.90
  21  -1  -7   48.70    3.20
  21  -1  -7   53.19    2.50
  21   1  -7   51.79    3.40
 -21   1   7   51.19    3.50
  19  -1  -7    5.70    1.00
  19  -1  -7    7.60    1.70
 -19  -1   7    6.80    1.30
 -19  -1   7    7.00    1.40
  19   1  -7    5.90    1.60
 -19   1   7    4.50    1.50
 -17  -1   7   28.70    2.00
  17  -1  -7   27.50    2.40
  17  -1  -7   29.70    1.50
 -17  -1   7   31.90    2.10
  17   1  -7   28.80    2.40
 -17   1   7   26.50    2.40
 -15  -1   7   23.90    1.80
 -15  -1   7   22.30    1.70
  15  -1  -7   24.70    1.30
  15  -1  -7   25.60    2.10
 -15   1   7   24.30    2.10
  15   1  -7   24.50    2.20
 -13  -1   7  116.29    4.30
 -13  -1   7  112.19    4.20
  13  -1  -7  111.39    4.60
  13  -1  -7  115.49    3.50
  13   1  -7  111.09    4.60
 -13   1   7  109.09    4.60
 -11  -1   7  156.58    5.40
 -11  -1   7  163.68    5.40
  11  -1  -7  159.88    5.80
  11  -1  -7  170.28    4.90
 -11   1   7  161.38    5.90
  11   1  -7  160.68    5.80
   9  -1  -7   70.19    3.30
  -9  -1   7   78.89    3.00
  -9  -1   7   71.29    3.00
   9  -1  -7   74.59    2.50
   9   1  -7   74.59    3.30
   9   1  -7   72.59    2.90
  -9   1   7   67.69    3.20
   7  -1  -7 1065.49   28.50
   7  -1  -7 1029.80   29.10
  -7  -1   7 1048.30   29.00
  -7   1   7 1042.30   29.10
   7   1  -7 1054.59   28.80
   7   1  -7  990.70   28.90
   5  -1  -7  432.86   12.60
   5  -1  -7  440.36   12.50
   5  -1  -7  452.55   12.80
  -5  -1   7  418.56   12.70
  -5   1   7  411.26   12.60
   5   1  -7  430.76   12.50
   5   1  -7  423.56   12.60
  -3  -1   7   29.70    2.00
   3  -1  -7   32.80    2.10
   3  -1  -7   31.70    1.90
   3  -1  -7   29.80    1.80
   3   1  -7   28.60    1.60
   3   1  -7   27.20    1.90
   1  -1  -7   51.39    2.70
   1  -1  -7   56.19    2.60
  -1  -1   7   46.70    2.70
   1  -1  -7   59.89    2.70
   1   1  -7   57.19    2.90
   1   1  -7   54.09    2.10
   1  -1   7  272.87    9.20
  -1  -1  -7  293.37    8.70
  -1  -1  -7  287.77    8.80
  -1  -1  -7  278.37    9.10
  -1   1  -7  272.77    9.10
  -1   1  -7  271.37    7.90
   1   1   7  276.27    8.60
  -3  -1  -7  168.18    6.40
  -3  -1  -7  178.58    6.10
   3  -1   7  184.48    6.50
   3   1   7  173.38    5.70
  -3   1  -7  157.78    6.20
  -5  -1  -7  108.09    4.30
   5  -1   7  105.09    4.70
  -5  -1  -7  102.69    4.70
  -5   1  -7   95.39    4.60
   5   1   7  100.49    3.90
   7  -1   7   12.90    2.20
  -7  -1  -7   11.20    1.90
  -7  -1  -7   11.40    1.70
   7   1   7   13.00    1.30
  -7   1  -7   13.00    2.10
  -9  -1  -7   47.60    3.30
  -9  -1  -7   57.19    3.20
   9  -1   7   54.09    3.40
   9   1   7   51.79    2.60
   9   1   7   56.69    3.50
  -9   1  -7   48.10    3.30
 -11  -1  -7    1.70    1.30
 -11  -1  -7    1.10    1.20
  11  -1   7    1.30    1.40
  11   1   7    3.00    1.50
 -11   1  -7    2.70    1.40
  11   1   7    0.60    0.70
 -13  -1  -7   16.30    2.30
 -13  -1  -7   13.10    2.10
  13  -1   7   15.30    2.30
 -13   1  -7   13.90    2.20
  13   1   7   16.50    2.30
 -15  -1  -7    2.00    1.60
 -15  -1  -7    5.00    1.50
  15  -1   7    1.30    1.70
  15   1   7    2.30    1.60
 -15   1  -7   -0.90    1.30
 -17  -1  -7    4.10    1.70
  17  -1   7    2.80    1.80
 -17  -1  -7    5.30    2.10
 -17   1  -7    1.70    1.90
  17   1   7    3.50    1.90
 -19  -1  -7    4.40    1.90
 -19  -1  -7    1.80    1.80
  19  -1   7    0.50    1.70
  19   1   7    0.80    1.60
 -19   1  -7    1.40    1.60
  21  -1   7    3.50    1.80
 -21  -1  -7   -0.10    1.80
 -21  -1  -7    2.20    1.60
  21   1   7    2.60    1.90
 -21   1  -7    3.80    2.10
  23  -1   7   -2.40    1.30
 -23  -1  -7    1.00    1.40
 -23  -1  -7   -0.10    1.60
  23   1   7    5.20    2.00
 -23   1  -7    0.80    1.60
 -25  -1  -7    8.40    2.20
  25  -1   7   11.00    2.70
  25   1   7    3.00    2.00
 -25   1  -7    5.90    2.10
  27  -1   7    7.20    2.20
 -27   1  -7    8.90    2.40
  27   1   7    3.30    2.20
 -38   2   7    4.20    1.70
  36   2  -7   -0.90    1.30
 -36   2   7    1.60    1.50
  34   2  -7   13.80    3.10
 -34   2   7   12.10    2.90
 -32  -2   7    2.30    1.60
  32   2  -7    8.50    2.60
 -32   2   7    9.50    2.80
 -30  -2   7   31.00    3.30
  30   2  -7   38.50    4.30
 -30   2   7   35.00    4.00
 -28  -2   7   32.20    3.20
  28  -2  -7   34.80    3.10
 -28   2   7   35.20    4.00
  28   2  -7   36.50    3.80
  26  -2  -7    2.00    1.30
 -26  -2   7    2.70    1.60
  26   2  -7   -2.00    1.80
 -26   2   7    5.30    2.30
 -24  -2   7   55.89    3.70
  24  -2  -7   50.89    3.50
 -24   2   7   62.19    4.40
  24   2  -7   61.29    4.40
 -22  -2   7    8.10    1.80
  22  -2  -7    9.30    1.90
  22   2  -7   11.30    2.70
 -22   2   7   11.60    2.40
  20  -2  -7   10.80    1.40
 -20  -2   7   10.60    1.20
  20  -2  -7   11.30    2.00
 -20  -2   7   11.50    2.10
 -20   2   7   11.20    2.10
  20   2  -7    9.40    2.20
  18  -2  -7   -0.10    0.70
 -18  -2   7   -0.90    0.50
  18  -2  -7   -0.20    0.90
 -18  -2   7   -0.50    0.80
 -18   2   7   -0.30    1.00
  18   2  -7    1.00    1.30
 -16  -2   7   49.10    3.00
 -16  -2   7   49.30    2.20
  16  -2  -7   50.59    2.40
  16  -2  -7   49.80    3.20
 -16   2   7   52.29    3.40
  16   2  -7   46.90    3.30
 -14  -2   7    7.50    0.90
 -14  -2   7    6.60    1.50
  14  -2  -7    6.20    1.10
  14  -2  -7    7.50    1.70
 -14   2   7    6.50    1.60
  14   2  -7    8.30    1.90
 -12  -2   7   36.80    2.60
  12  -2  -7   37.20    2.60
 -12  -2   7   35.80    1.80
  12  -2  -7   35.80    2.00
  12   2  -7   36.60    2.70
 -12   2   7   33.30    2.40
  10  -2  -7  149.19    5.20
 -10  -2   7  141.79    5.70
  10  -2  -7  139.99    5.80
 -10  -2   7  151.58    4.90
  10   2  -7  150.38    4.80
 -10   2   7  148.99    5.60
  10   2  -7  149.79    5.90
  -8  -2   7  138.79    5.60
   8  -2  -7  145.39    5.10
   8  -2  -7  131.89    5.50
  -8   2   7  139.49    5.20
   8   2  -7  145.89    4.80
   8   2  -7  142.99    5.60
   6  -2  -7   14.00    1.50
  -6  -2   7   11.40    1.90
   6  -2  -7   10.50    1.70
   6   2  -7   12.30    1.20
  -6   2   7   11.10    1.30
   6   2  -7   15.50    1.80
  -4  -2   7   53.99    3.20
   4  -2  -7   59.29    3.00
   4  -2  -7   52.19    3.10
   4   2  -7   55.59    2.70
   4   2  -7   58.59    3.00
  -4   2   7   59.99    2.70
   2  -2  -7  200.18    7.10
   2  -2  -7  205.28    6.50
   2  -2  -7  198.68    7.20
  -2  -2   7  198.88    7.30
  -2   2   7  195.28    6.50
   2   2  -7  198.68    6.90
  -2   2   7  191.88    7.10
   2   2  -7  203.18    6.70
   0  -2  -7    0.00    0.60
   0  -2  -7    0.40    1.10
   0  -2   7    0.00    1.20
   0  -2  -7   -0.30    1.00
   0   2   7   -0.80    0.50
   0   2  -7   -1.10    0.60
   0   2  -7   -0.50    0.90
   0   2   7   -0.30    0.80
   2  -2   7   -1.20    1.30
  -2  -2  -7   -0.20    0.60
  -2  -2  -7    1.20    1.20
  -2  -2  -7    0.50    1.10
   2   2   7   -0.90    0.90
  -2   2  -7    0.70    0.70
  -2   2  -7    0.50    0.90
  -4  -2  -7   22.60    1.70
  -4  -2  -7   24.80    2.40
   4  -2   7   22.40    2.50
  -4   2  -7   23.60    1.50
  -4   2  -7   20.80    2.20
   4   2   7   21.40    1.90
  -6  -2  -7   14.90    2.30
   6  -2   7   10.50    2.20
  -6  -2  -7    9.40    1.30
  -6   2  -7    5.70    1.60
   6   2   7    8.20    1.70
  -6   2  -7   11.50    0.90
  -8  -2  -7   47.70    2.60
   8  -2   7   43.70    3.60
  -8  -2  -7   42.60    3.50
   8   2   7   44.00    2.90
  -8   2  -7   46.10    3.30
 -10  -2  -7   93.39    4.00
 -10  -2  -7   86.89    5.00
  10  -2   7   82.29    4.90
 -10   2  -7   86.29    5.00
  10   2   7   88.39    4.30
 -12  -2  -7   55.19    4.10
 -12  -2  -7   58.79    3.30
  12  -2   7   61.29    4.30
 -12   2  -7   59.89    4.30
  12   2   7   62.29    3.50
 -14  -2  -7   33.70    3.50
  14  -2   7   35.30    3.50
 -14   2  -7   33.10    3.30
  14   2   7   32.30    2.60
 -16  -2  -7   13.30    2.90
  16  -2   7   17.10    3.10
 -16   2  -7   17.00    2.70
  18  -2   7   -0.30    1.70
 -18  -2  -7    3.00    2.00
  18   2   7    0.40    2.00
 -18   2  -7    3.90    1.90
  20  -2   7    4.70    2.20
 -20  -2  -7    6.20    2.30
 -20   2  -7    4.20    2.30
  20   2   7    3.80    2.20
  22  -2   7   16.00    3.20
 -22  -2  -7   21.00    3.20
 -22   2  -7   12.60    2.90
  22   2   7   21.30    3.10
  24  -2   7    0.70    1.90
 -24  -2  -7    1.40    1.50
  24   2   7   -0.90    1.60
 -24   2  -7    1.20    1.80
 -26  -2  -7   -2.50    1.00
  26  -2   7    0.70    1.70
  26   2   7   -0.10    1.40
 -26   2  -7    1.70    1.90
 -35  -3   7    0.00    1.10
 -35   3   7    0.80    1.80
  35   3  -7    1.20    1.90
 -33  -3   7   -0.80    1.40
 -33   3   7   -0.20    1.40
  33   3  -7    1.40    2.10
 -31  -3   7   -0.80    1.30
  31   3  -7    4.30    2.90
 -31   3   7    1.40    2.00
 -29  -3   7   -2.10    1.50
  29   3  -7   -3.00    1.90
 -29   3   7    1.80    2.00
  27  -3  -7   43.00    3.50
 -27  -3   7   53.29    4.20
 -27   3   7   56.59    4.80
  27   3  -7   54.59    5.20
  25  -3  -7    2.90    1.80
 -25  -3   7    5.80    2.20
 -25   3   7    3.70    2.00
  25   3  -7    2.60    2.30
  23  -3  -7   31.50    3.00
 -23  -3   7   31.60    3.20
  23   3  -7   33.90    4.10
 -23   3   7   31.40    3.60
 -21  -3   7    1.80    1.80
  21  -3  -7    3.30    1.60
 -21   3   7    1.90    1.60
  21   3  -7    5.10    2.30
  19  -3  -7   13.70    1.50
  19  -3  -7   13.60    2.60
 -19  -3   7   16.70    2.90
  19   3  -7   12.60    2.70
 -19   3   7   10.60    2.40
 -17  -3   7   -1.30    1.20
  17  -3  -7    2.10    1.60
  17  -3  -7    1.80    0.90
 -17   3   7   -1.20    1.10
  17   3  -7    2.20    1.70
  15  -3  -7   30.90    2.80
  15  -3  -7   43.40    2.60
 -15  -3   7   39.30    3.30
 -15   3   7   34.30    2.80
  15   3  -7   32.00    3.20
 -13  -3   7    8.80    2.00
  13  -3  -7   11.30    1.60
  13  -3  -7    9.50    1.90
 -13   3   7    8.00    1.70
  13   3  -7   11.00    2.30
 -11  -3   7    4.50    1.60
  11  -3  -7    1.80    1.30
  11  -3  -7    1.80    0.90
  11   3  -7    3.60    1.90
 -11   3   7    4.00    1.20
   9  -3  -7   -0.70    1.10
   9  -3  -7    0.80    1.00
  -9  -3   7    1.40    1.20
   9   3  -7    0.70    1.40
  -9   3   7    0.10    0.60
   7  -3  -7    2.20    1.20
   7  -3  -7    1.30    1.20
  -7  -3   7   -0.50    1.10
  -7   3   7    0.00    0.50
   7   3  -7    2.00    1.30
  -7   3   7    0.40    1.20
  -5  -3   7   37.20    3.00
   5  -3  -7   37.80    3.20
   5  -3  -7   43.80    2.90
   5   3  -7   44.60    3.10
  -5   3   7   42.50    2.20
  -5   3   7   38.00    2.90
   3  -3  -7    5.30    1.80
   3  -3  -7    5.80    1.60
  -3  -3   7    4.40    1.60
   3   3  -7    5.50    1.10
   3   3  -7    4.80    1.60
  -3   3   7    5.40    1.70
   1  -3  -7   59.79    3.60
   1  -3  -7   59.99    3.90
  -1  -3   7   57.89    3.80
  -1   3   7   55.49    3.60
   1   3  -7   52.79    3.20
   1   3  -7   56.99    3.00
  -1  -3  -7    0.00    1.40
   1  -3   7    2.80    1.70
  -1   3  -7    1.90    1.00
   1   3   7    2.20    1.30
  -1   3  -7    3.30    1.10
  -3  -3  -7   22.80    2.50
   3  -3   7   22.70    2.80
  -3   3  -7   25.90    2.30
   3   3   7   23.00    2.50
  -3   3  -7   23.10    2.00
  -5  -3  -7   10.20    2.30
   5  -3   7   13.30    2.70
  -5   3  -7    8.10    1.80
   5   3   7   11.10    2.20
  -7  -3  -7   70.79    4.60
   7  -3   7   72.49    4.80
   7   3   7   69.49    4.30
  -7   3  -7   66.79    4.20
  -9  -3  -7   10.10    2.50
   9  -3   7    6.80    2.40
  -9   3  -7    9.20    2.20
   9   3   7    9.90    2.30
  11  -3   7  167.68    7.80
 -11  -3  -7  165.68    7.90
 -11   3  -7  158.88    7.50
  11   3   7  152.08    7.20
 -13  -3  -7   18.80    3.10
  13  -3   7   19.90    3.20
 -13   3  -7   17.20    3.10
  13   3   7   15.10    2.40
 -15  -3  -7   -2.40    1.70
  15  -3   7   -0.50    1.80
  15   3   7    0.30    1.50
 -15   3  -7    2.20    1.90
 -17  -3  -7    1.90    1.90
  17  -3   7    2.70    2.20
 -17   3  -7    3.20    2.10
 -19  -3  -7    9.60    2.80
  19  -3   7   13.10    3.20
 -19   3  -7    7.20    2.30
  21  -3   7   -1.30    2.00
 -21  -3  -7    3.20    2.30
 -21   3  -7   -0.90    1.40
 -23  -3  -7    0.20    1.60
  23  -3   7    3.70    2.20
  23   3   7    2.00    1.60
 -23   3  -7   -2.10    1.40
 -32  -4   7    1.60    1.40
 -32   4   7    2.30    1.40
  32   4  -7   -4.00    1.80
 -30  -4   7    1.20    1.30
  30   4  -7    0.50    2.00
 -30   4   7    4.70    2.00
 -28  -4   7    0.00    1.60
 -28   4   7    1.20    1.50
  28   4  -7   -4.50    1.40
 -26  -4   7    4.30    2.20
 -26   4   7    0.80    1.60
  26   4  -7    1.80    2.40
  24  -4  -7   16.60    2.60
 -24  -4   7   14.40    3.00
 -24   4   7   17.00    3.20
  24   4  -7   10.10    3.20
  22  -4  -7   27.90    3.00
 -22  -4   7   21.30    3.40
  22   4  -7   19.80    3.80
 -22   4   7   22.80    3.10
  20  -4  -7    6.80    2.20
 -20  -4   7    3.90    2.00
  20   4  -7    6.60    2.60
 -20   4   7    3.60    1.70
  18  -4  -7    0.80    1.50
 -18  -4   7   -0.70    1.50
  18   4  -7    0.60    2.00
 -18   4   7    0.80    1.60
 -16  -4   7    2.40    2.10
  16  -4  -7   -0.90    1.50
  16  -4  -7    2.10    1.30
  16   4  -7    1.80    2.10
 -16   4   7    1.10    1.80
 -14  -4   7    0.40    1.50
  14  -4  -7    1.30    1.60
  14  -4  -7    2.20    1.30
 -14   4   7    0.60    1.50
  14   4  -7    6.50    2.40
  12  -4  -7   -0.70    1.70
 -12  -4   7    1.00    1.80
  12  -4  -7    0.60    1.30
  12   4  -7    1.30    1.70
 -12   4   7    2.90    1.80
 -10  -4   7   -0.70    1.30
  10  -4  -7   -0.80    1.40
  10  -4  -7    0.90    1.30
 -10   4   7    0.50    1.40
  10   4  -7    1.30    1.70
   8  -4  -7    0.70    1.70
   8  -4  -7    3.90    1.50
  -8  -4   7    4.40    1.90
   8   4  -7    2.00    1.80
  -8   4   7    2.00    1.70
   6  -4  -7    2.50    1.90
  -6  -4   7    3.20    1.70
   6  -4  -7    3.00    1.60
  -6   4   7    1.00    1.40
   6   4  -7    7.00    2.10
   4  -4  -7   21.10    2.60
   4  -4  -7   22.60    2.90
  -4  -4   7   28.30    3.10
   4   4  -7   23.90    2.60
  -4   4   7   26.30    3.20
   2  -4  -7    1.20    1.40
  -2  -4   7    2.20    1.70
   2   4  -7    3.90    1.70
  -2   4   7    2.30    1.80
   0  -4  -7   -1.30    1.10
   0  -4   7    1.60    1.80
   0   4  -7   -1.20    1.10
   0   4   7   -0.50    1.40
   2  -4   7   15.50    3.00
  -2  -4  -7   12.40    2.50
  -2   4  -7   16.30    2.20
   2   4   7   18.00    3.00
  -4  -4  -7   17.10    3.10
   4  -4   7   22.80    3.10
   4   4   7   22.10    2.90
  -6  -4  -7    7.00    2.20
   6  -4   7   15.80    3.10
   6   4   7    9.60    2.40
   8  -4   7    7.30    2.50
  -8  -4  -7    9.70    2.60
   8   4   7    9.20    2.70
 -10  -4  -7    4.50    2.00
  10  -4   7    3.90    2.30
  10   4   7   -0.80    1.50
 -10   4  -7    3.40    1.50
 -12  -4  -7    5.70    2.40
  12  -4   7   12.70    3.10
  12   4   7    7.90    2.40
 -12   4  -7    9.20    2.50
  14  -4   7    1.90    1.80
 -14  -4  -7    0.60    1.40
  14   4   7    0.40    1.60
 -14   4  -7    0.40    1.60
  16  -4   7   -1.10    1.80
 -16  -4  -7    2.00    1.90
  16   4   7   -0.80    1.50
 -16   4  -7    2.80    1.80
 -18  -4  -7   17.70    3.50
  18  -4   7   16.70    3.40
 -18   4  -7   22.70    3.00
 -23  -5   7    5.40    2.10
  23   5  -7   -0.60    1.90
 -23   5   7    2.00    2.00
 -21  -5   7    3.10    1.70
  21  -5  -7   -0.50    1.30
  21   5  -7    1.70    2.10
 -21   5   7    2.00    1.40
  19  -5  -7    6.00    2.00
 -19  -5   7    6.50    2.40
 -19   5   7    8.60    2.50
  19   5  -7   12.00    3.10
 -17  -5   7    0.40    1.80
  17  -5  -7    3.10    1.90
 -17   5   7    2.70    1.70
  17   5  -7    2.20    2.00
  15  -5  -7   11.40    2.60
 -15  -5   7    6.30    2.40
 -15   5   7    4.20    1.90
  15   5  -7    8.10    2.90
  13  -5  -7    0.70    1.70
 -13  -5   7   -1.00    1.50
 -13   5   7    2.20    1.40
  13   5  -7   -0.40    1.70
  11  -5  -7    6.30    1.70
  11  -5  -7    8.70    2.50
 -11  -5   7    4.20    2.10
  11   5  -7    6.70    2.60
 -11   5   7    9.70    2.60
   9  -5  -7    3.20    2.10
  -9  -5   7    2.00    1.40
   9  -5  -7    0.60    1.40
  -9   5   7   -0.10    1.30
   9   5  -7    1.30    1.60
  -7  -5   7    3.00    1.80
   7  -5  -7    3.90    1.90
   7   5  -7    0.60    1.80
  -7   5   7    2.20    1.80
  -5  -5   7    7.20    2.20
   5  -5  -7    6.60    2.10
   5   5  -7    7.20    2.20
  -5   5   7    4.60    2.00
  -3  -5   7    1.90    1.60
   3  -5  -7    4.20    1.80
  -3   5   7    5.20    2.00
   3   5  -7    4.00    2.00
  -1  -5   7    4.90    2.10
   1  -5  -7    3.30    1.90
  -1   5   7    1.60    1.80
   1   5  -7    7.70    2.10
  -1  -5  -7   -1.00    1.50
   1  -5   7   -0.80    1.30
   1   5   7   -1.20    1.50
   3  -5   7   10.00    2.60
  -3  -5  -7   15.20    3.00
   3   5   7    3.80    2.20
  -5  -5  -7   -0.70    1.30
   5  -5   7    0.20    1.30
   5   5   7    1.70    1.80
  -7  -5  -7    2.00    1.70
   7  -5   7    4.60    2.00
   7   5   7   -0.70    1.40
  -9  -5  -7   -1.30    0.90
   9  -5   7    4.00    1.70
   9   5   7   -0.10    1.40
  11  -5   7    5.40    2.10
 -11  -5  -7    2.00    1.20
  11   5   7    1.40    1.70
 -40   0   8    7.00    2.20
 -38   0   8    6.20    2.30
 -36   0   8    0.30    1.30
  34   0  -8   -1.30    1.30
 -34   0   8    0.40    1.50
 -32   0   8   -0.80    1.50
  32   0  -8    0.80    1.60
 -30   0   8  214.08    9.00
  30   0  -8  219.78    8.90
 -28   0   8  119.29    6.00
  28   0  -8  128.69    6.10
  26   0  -8    0.00    1.20
 -26   0   8    0.00    1.30
  26   0  -8    0.80    0.70
 -26   0   8   -0.40    0.60
 -24   0   8    6.70    1.00
  24   0  -8    7.10    1.10
  24   0  -8   10.50    2.10
 -24   0   8    7.20    1.90
  22   0  -8    6.40    0.90
 -22   0   8    3.90    0.90
 -22   0   8    3.50    1.60
  22   0  -8    3.00    1.30
 -20   0   8  253.47    8.80
  20   0  -8  249.28    7.70
  20   0  -8  247.78    8.90
 -20   0   8  247.38    7.70
 -18   0   8   33.30    1.60
 -18   0   8   33.30    2.50
  18   0  -8   32.70    2.50
 -16   0   8 2672.03   73.99
 -16   0   8 2766.82   72.89
  16   0  -8 2662.73   74.19
  14   0  -8  222.48    7.70
 -14   0   8  220.18    6.40
 -14   0   8  228.28    7.50
  12   0  -8  146.39    5.40
 -12   0   8  141.69    5.20
 -12   0   8  139.99    4.60
 -10   0   8  449.06   12.40
 -10   0   8  440.56   13.30
  10   0  -8  455.05   13.40
  -8   0   8   14.30    1.00
   8   0  -8   13.90    1.40
  -8   0   8   13.40    1.50
   8   0  -8   14.00    1.50
  -6   0   8  401.26   11.70
   6   0  -8  425.86   11.90
   6   0  -8  388.36   12.00
  -4   0   8   -0.30    0.80
   4   0  -8    0.70    0.80
   4   0  -8    1.00    1.10
  -2   0   8   10.20    1.40
   2   0  -8   10.60    1.40
   2   0  -8    9.50    1.00
   0   0  -8  257.17    8.50
   0   0   8  254.87    8.50
   0   0  -8  270.07    7.50
   2   0   8  649.24   17.70
  -2   0  -8  644.14   19.00
   2   0   8  638.34   19.00
   4   0   8  157.28    4.60
  -4   0  -8  166.68    6.20
   4   0   8  155.98    6.10
   6   0   8   31.20    2.50
   6   0   8   34.60    1.30
  -6   0  -8   32.70    2.60
   8   0   8   -1.80    1.10
  -8   0  -8   -1.90    1.00
 -10   0  -8   33.50    2.80
  10   0   8   30.50    2.80
 -12   0  -8    9.30    2.10
  12   0   8   11.40    2.20
 -14   0  -8   19.70    2.40
  14   0   8   24.80    2.90
 -16   0  -8    4.70    1.80
  16   0   8    9.80    2.50
  18   0   8  143.69    7.00
 -18   0  -8  118.09    6.30
  20   0   8    4.40    2.30
 -20   0  -8    0.50    1.40
 -22   0  -8    2.50    1.70
  22   0   8    1.80    1.90
 -24   0  -8   -1.20    1.30
  24   0   8    1.60    1.90
  26   0   8    2.00    2.10
 -26   0  -8    3.70    2.00
  28   0   8    1.40    2.00
 -28   0  -8    1.60    1.40
 -41   1   8   13.40    2.90
 -39   1   8    1.50    1.60
 -37  -1   8    2.90    1.40
 -37   1   8   -1.40    1.50
 -35  -1   8    2.40    1.30
  35   1  -8    2.80    1.70
 -35   1   8    0.40    1.90
 -33  -1   8    1.90    1.30
  33  -1  -8   -0.40    1.10
  33   1  -8   -0.60    1.60
 -33   1   8    3.40    1.90
 -31  -1   8   33.60    3.10
  31  -1  -8   31.00    3.10
  31   1  -8   30.70    3.50
 -31   1   8   31.60    3.50
 -29  -1   8   -1.30    1.10
 -29  -1   8    0.20    0.80
  29  -1  -8   -0.20    0.90
 -29   1   8    1.10    1.80
  29   1  -8    0.10    1.60
 -27  -1   8  239.48    8.70
  27  -1  -8  221.58    8.80
 -27  -1   8  222.88    8.40
  27   1  -8  237.38    9.40
 -27   1   8  224.58    9.30
 -25  -1   8    4.30    1.50
 -25  -1   8    3.30    1.10
  25  -1  -8    1.60    1.10
  25   1  -8    3.00    1.50
 -25   1   8    2.10    1.60
  23  -1  -8   17.00    1.30
 -23  -1   8   20.10    2.10
 -23  -1   8   19.60    1.80
  23  -1  -8   19.20    2.20
  23   1  -8   16.30    2.20
 -23   1   8   23.10    2.60
  21  -1  -8   22.40    2.30
  21  -1  -8   20.30    1.30
 -21  -1   8   17.60    1.70
 -21  -1   8   20.70    2.00
 -21   1   8   20.90    2.40
  21   1  -8   20.10    2.30
 -19  -1   8    6.00    1.30
  19  -1  -8    6.00    0.90
 -19  -1   8    8.70    1.50
  19  -1  -8    4.90    1.50
 -19   1   8    5.90    1.70
  19   1  -8    7.10    1.70
 -17  -1   8   61.89    3.00
 -17  -1   8   66.19    3.20
  17  -1  -8   67.49    2.40
  17  -1  -8   65.69    3.50
  17   1  -8   65.09    3.60
 -17   1   8   65.09    3.60
 -15  -1   8   80.19    3.30
  15  -1  -8   71.19    2.40
  15  -1  -8   66.79    3.50
 -15  -1   8   71.19    3.10
  15   1  -8   70.39    3.70
 -15   1   8   70.29    3.60
  13  -1  -8    6.50    0.60
 -13  -1   8    8.00    1.30
  13  -1  -8    7.90    1.60
 -13  -1   8    6.80    1.20
  13   1  -8    6.80    1.50
 -13   1   8    6.30    1.40
  11  -1  -8   39.20    1.50
 -11  -1   8   35.20    2.00
  11  -1  -8   38.90    2.40
 -11  -1   8   43.00    2.20
 -11   1   8   37.60    2.40
  11   1  -8   38.10    2.40
  11   1  -8   35.70    2.00
   9  -1  -8   59.09    3.00
   9  -1  -8   56.89    2.20
  -9  -1   8   51.49    2.60
  -9   1   8   56.89    2.80
   9   1  -8   52.59    2.50
   9   1  -8   55.59    2.90
   7  -1  -8   98.69    3.90
  -7  -1   8   96.89    3.90
   7  -1  -8   98.49    3.50
   7  -1  -8   95.99    4.00
   7   1  -8   92.79    3.70
   7   1  -8   96.49    3.80
  -7   1   8   97.09    3.90
   5  -1  -8  141.99    5.00
  -5  -1   8  135.39    5.10
   5  -1  -8  139.99    4.90
   5  -1  -8  141.69    5.10
   5   1  -8  138.99    4.80
  -5   1   8  144.39    5.10
   5   1  -8  140.89    5.00
   3  -1  -8  428.16   12.50
   3  -1  -8  421.06   12.50
   3  -1  -8  421.96   12.50
  -3  -1   8  398.26   12.60
   3   1  -8  412.66   12.00
   3   1  -8  421.36   12.60
   1  -1  -8  279.77    9.10
  -1  -1   8  270.57    9.20
   1  -1  -8  290.67    8.90
   1  -1  -8  296.67    8.90
   1   1  -8  273.17    9.10
   1   1  -8  279.67    8.20
  -1  -1  -8   11.00    1.60
  -1  -1  -8   12.00    1.40
  -1  -1  -8   10.80    1.80
   1  -1   8   11.80    1.70
  -1   1  -8   11.10    1.60
   1   1   8   11.40    1.20
  -1   1  -8   12.20    0.80
   3  -1   8  198.18    7.40
  -3  -1  -8  205.78    7.00
  -3  -1  -8  212.18    7.50
  -3   1  -8  187.58    7.20
   3   1   8  198.68    6.50
  -5  -1  -8   21.40    2.00
  -5  -1  -8   17.30    2.10
   5  -1   8   13.00    2.00
  -5   1  -8   15.00    1.90
   5   1   8   13.80    1.20
  -7  -1  -8   36.30    2.60
  -7  -1  -8   40.00    2.90
   7  -1   8   33.60    2.80
   7   1   8   33.20    2.70
   7   1   8   34.40    2.00
  -7   1  -8   33.10    2.70
  -9  -1  -8   12.40    1.90
   9  -1   8   12.40    2.30
  -9  -1  -8   13.50    2.00
  -9   1  -8   13.60    2.10
   9   1   8   13.30    1.30
   9   1   8   12.60    1.90
  11  -1   8   21.10    2.50
 -11  -1  -8   19.80    2.20
 -11  -1  -8   16.00    2.30
  11   1   8   15.20    2.30
 -11   1  -8   17.80    2.40
 -13  -1  -8    0.40    1.30
 -13  -1  -8   -1.70    1.10
  13  -1   8   -0.40    1.60
  13   1   8    0.90    1.40
 -13   1  -8   -1.00    1.30
 -15  -1  -8   52.59    4.10
 -15  -1  -8   48.20    3.40
  15  -1   8   53.39    4.00
  15   1   8   51.99    4.00
 -15   1  -8   53.39    4.10
 -17  -1  -8   17.30    2.50
 -17  -1  -8   18.80    3.30
  17  -1   8   16.00    2.60
 -17   1  -8   11.50    2.60
  17   1   8   17.20    3.10
 -19  -1  -8   14.10    3.20
 -19  -1  -8   17.40    2.90
  19  -1   8   16.70    3.10
  19   1   8   18.80    3.00
 -19   1  -8   18.40    3.10
 -21  -1  -8    6.50    2.00
  21  -1   8    7.10    2.30
 -21  -1  -8    7.90    2.60
  21   1   8    7.50    2.60
 -21   1  -8    8.90    2.70
 -23  -1  -8    0.00    1.40
 -23  -1  -8   -2.70    1.40
  23  -1   8    0.00    1.70
  23   1   8    2.10    2.10
 -23   1  -8    1.40    1.80
 -25  -1  -8   12.70    2.40
  25  -1   8    6.00    2.30
  25   1   8    7.70    2.60
 -25   1  -8    8.90    2.30
  27  -1   8    2.70    1.90
 -27   1  -8    1.30    1.10
  27   1   8    2.50    1.70
  38   2  -8    0.30    1.00
 -38   2   8    3.60    1.90
  36   2  -8    2.20    1.90
 -36   2   8    1.80    1.90
  34   2  -8    0.20    1.80
 -34   2   8    2.30    2.00
 -32  -2   8   23.50    2.80
  32   2  -8   20.10    3.20
 -32   2   8   23.60    3.50
 -30  -2   8    7.30    2.00
  30  -2  -8    5.80    1.90
 -30   2   8    4.80    2.20
  30   2  -8    3.20    2.30
 -28  -2   8   29.20    3.10
  28  -2  -8   35.70    3.20
 -28   2   8   41.40    4.20
  28   2  -8   38.60    4.10
 -26  -2   8   58.69    3.90
  26  -2  -8   62.99    4.10
  26   2  -8   59.79    4.60
 -26   2   8   53.39    4.30
  24  -2  -8   10.60    2.10
 -24  -2   8    9.60    2.10
 -24   2   8    8.40    2.30
  24   2  -8   10.90    2.70
 -22  -2   8   17.50    2.10
 -22  -2   8   13.80    1.50
  22  -2  -8   14.90    2.00
 -22   2   8   17.50    2.60
  22   2  -8   16.50    2.70
  20  -2  -8   39.60    3.00
 -20  -2   8   45.90    3.10
 -20  -2   8   42.40    2.30
  20  -2  -8   44.40    2.20
  20   2  -8   37.20    3.20
 -20   2   8   40.90    3.20
 -18  -2   8    0.60    0.90
  18  -2  -8    1.70    0.70
 -18  -2   8    1.10    0.70
  18  -2  -8    1.60    1.10
 -18   2   8    0.20    1.10
  18   2  -8    0.00    1.30
  16  -2  -8   14.40    1.90
  16  -2  -8   15.10    1.20
 -16  -2   8   13.70    1.20
 -16  -2   8   13.30    1.70
  16   2  -8   14.00    2.20
 -16   2   8   11.00    1.90
  14  -2  -8   47.10    2.20
 -14  -2   8   46.40    2.20
 -14  -2   8   39.00    2.70
  14  -2  -8   42.90    2.90
  14   2  -8   49.10    3.20
 -14   2   8   47.20    3.00
  12  -2  -8   18.40    1.50
 -12  -2   8   13.20    1.70
 -12  -2   8   19.20    1.40
  12  -2  -8   15.60    1.90
 -12   2   8   16.50    1.90
  12   2  -8   15.80    1.30
  12   2  -8   18.70    2.10
 -10  -2   8  154.58    6.10
  10  -2  -8  169.98    5.70
  10  -2  -8  159.68    6.30
 -10   2   8  156.38    6.00
  10   2  -8  169.18    5.50
  10   2  -8  168.78    6.30
   8  -2  -8  102.39    4.50
  -8  -2   8   90.19    4.20
   8  -2  -8   96.29    3.90
   8   2  -8   94.49    4.30
   8   2  -8   98.39    3.70
  -8   2   8   94.39    4.00
   6  -2  -8  166.08    6.40
  -6  -2   8  155.28    6.30
   6  -2  -8  163.28    5.90
  -6   2   8  172.38    5.90
   6   2  -8  167.28    5.70
   6   2  -8  175.98    6.20
   4  -2  -8   12.10    1.60
   4  -2  -8   13.30    1.40
   4  -2  -8   10.60    1.70
  -4  -2   8   12.50    1.90
   4   2  -8   12.00    1.60
   4   2  -8   12.50    1.50
  -4   2   8   12.10    1.30
   2  -2  -8   24.60    2.20
   2  -2  -8   27.30    1.70
  -2  -2   8   28.10    2.50
   2  -2  -8   27.10    2.20
  -2   2   8   24.90    1.70
  -2   2   8   21.60    2.00
   2   2  -8   24.70    1.80
   2   2  -8   24.90    2.00
   0  -2   8   67.79    3.90
   0  -2  -8   81.29    3.40
   0  -2  -8   81.29    3.90
   0  -2  -8   80.09    4.00
   0   2  -8   81.59    3.20
   0   2   8   75.79    3.80
   0   2  -8   72.69    3.70
   2  -2   8   17.10    2.30
  -2  -2  -8   18.90    2.00
  -2  -2  -8   18.30    2.10
  -2  -2  -8   18.80    1.60
  -2   2  -8   18.80    1.30
  -2   2  -8   14.30    1.90
   2   2   8   15.60    1.70
  -4  -2  -8   72.79    4.10
  -4  -2  -8   68.19    3.20
   4  -2   8   75.79    4.40
  -4   2  -8   72.19    3.90
  -4   2  -8   70.39    2.80
   4   2   8   67.89    3.60
  -6  -2  -8   17.70    1.70
   6  -2   8   16.30    2.70
  -6  -2  -8   25.70    2.80
  -6   2  -8   13.70    2.10
   6   2   8   14.90    1.70
  -8  -2  -8   12.80    2.40
   8  -2   8   11.80    2.40
  -8  -2  -8   10.30    1.40
  -8   2  -8   12.70    2.30
   8   2   8   10.60    1.60
 -10  -2  -8   20.90    2.60
  10  -2   8   23.30    3.20
 -10  -2  -8   20.10    1.90
  10   2   8   18.20    1.90
 -10   2  -8   17.00    2.50
 -12  -2  -8    1.10    1.60
  12  -2   8   -0.10    1.70
 -12  -2  -8    0.10    0.90
  12   2   8    0.80    1.00
 -12   2  -8   -0.60    1.60
  14  -2   8   29.40    3.30
 -14  -2  -8   16.90    2.80
 -14   2  -8   19.30    2.90
  16  -2   8    0.20    1.90
 -16  -2  -8    0.00    1.60
 -16   2  -8   -1.20    1.50
  16   2   8   -0.80    1.60
  18  -2   8   49.40    4.40
 -18  -2  -8   50.89    4.40
  18   2   8   48.20    4.40
 -18   2  -8   45.70    4.30
 -20  -2  -8   -0.80    1.50
  20  -2   8   -0.40    1.90
  20   2   8    1.10    1.80
 -20   2  -8   -2.90    1.30
 -22  -2  -8   12.00    2.90
  22  -2   8   11.80    3.20
  22   2   8   17.70    3.50
 -22   2  -8   13.70    2.90
 -24  -2  -8    2.20    1.90
  24  -2   8    1.50    2.00
 -24   2  -8    3.30    1.80
  24   2   8    1.00    1.60
 -26  -2  -8    1.50    1.20
  26  -2   8    0.20    2.00
 -26   2  -8    4.10    1.80
  26   2   8    2.80    1.30
 -37   3   8    1.80    1.50
  37   3  -8   -1.00    1.20
 -35  -3   8    3.40    2.20
  35   3  -8   -1.90    1.60
 -35   3   8    5.10    2.20
 -33  -3   8    2.20    1.70
 -33   3   8   -0.20    1.40
  33   3  -8    3.90    2.40
 -31  -3   8    0.70    1.50
  31   3  -8    0.00    1.90
 -31   3   8   -2.70    1.40
  29  -3  -8   10.20    2.70
 -29  -3   8   14.50    3.10
 -29   3   8   11.00    2.70
  29   3  -8   17.80    3.90
 -27  -3   8   12.60    2.80
  27  -3  -8   13.40    2.50
  27   3  -8   13.60    3.40
 -27   3   8   18.50    3.50
  25  -3  -8    0.40    1.30
 -25  -3   8    1.00    1.50
  25   3  -8    0.80    2.10
 -25   3   8    0.30    1.70
 -23  -3   8    0.90    1.40
  23  -3  -8    0.10    1.50
  23   3  -8   -0.80    1.80
 -23   3   8    1.00    1.70
  21  -3  -8   19.50    2.60
 -21  -3   8   21.10    2.70
 -21   3   8   16.60    2.60
  21   3  -8   21.10    3.20
  19  -3  -8   24.10    2.80
 -19  -3   8   23.30    2.70
  19   3  -8   23.00    3.10
 -19   3   8   20.10    2.90
  17  -3  -8    2.50    1.70
  17  -3  -8    1.70    0.90
 -17  -3   8    2.10    1.50
  17   3  -8    0.60    1.70
 -17   3   8    0.60    1.20
 -15  -3   8    3.40    1.70
  15  -3  -8    4.00    1.70
  15  -3  -8    3.30    1.20
  15   3  -8    3.30    1.90
 -15   3   8    1.00    1.20
 -13  -3   8   18.80    2.40
  13  -3  -8   18.60    1.80
  13  -3  -8   17.90    2.30
  13   3  -8   24.70    2.70
 -13   3   8   20.30    2.20
  11  -3  -8    1.80    1.30
  11  -3  -8    2.40    1.00
 -11  -3   8    2.40    1.30
 -11   3   8    2.60    1.00
  11   3  -8    0.60    1.50
   9  -3  -8    8.30    2.00
  -9  -3   8    6.80    1.80
   9  -3  -8   10.90    1.70
  -9   3   8    7.40    1.30
   9   3  -8    8.10    2.10
  -7  -3   8   27.90    2.70
   7  -3  -8   28.20    2.80
   7  -3  -8   35.80    2.60
  -7   3   8   33.60    2.10
  -7   3   8   23.70    2.50
   7   3  -8   31.00    2.60
  -5  -3   8    1.80    1.30
   5  -3  -8    2.80    1.40
   5  -3  -8    1.50    1.30
   5   3  -8    1.50    0.50
  -5   3   8    0.50    1.20
  -5   3   8   -0.40    0.40
   5   3  -8    1.30    1.20
   3  -3  -8   18.90    2.30
  -3  -3   8   17.10    2.30
   3  -3  -8   17.00    2.30
   3   3  -8   17.60    2.00
  -3   3   8   14.50    2.10
   3   3  -8   18.20    1.60
   1  -3  -8   -1.40    1.30
  -1  -3   8   -0.40    1.30
   1  -3  -8   -0.40    1.30
   1   3  -8    1.20    0.90
  -1   3   8    0.10    1.10
   1   3  -8   -0.80    0.70
   1  -3   8    6.30    2.10
  -1  -3  -8   10.20    2.10
  -1   3  -8    8.50    1.80
  -1   3  -8    3.30    1.20
   1   3   8    8.80    2.10
  -3  -3  -8    6.90    1.90
   3  -3   8    2.00    1.90
  -3   3  -8    2.70    1.00
   3   3   8    3.00    1.50
  -3   3  -8    4.90    1.60
  -5  -3  -8    1.10    1.50
   5  -3   8    1.10    2.00
  -5   3  -8    0.80    1.20
   5   3   8    4.30    1.70
   7  -3   8   30.50    3.50
  -7  -3  -8   35.40    3.60
   7   3   8   36.30    3.30
  -7   3  -8   33.10    3.20
   9  -3   8   42.20    4.10
  -9  -3  -8   40.80    3.80
  -9   3  -8   43.30    3.60
   9   3   8   50.09    3.80
  11  -3   8   62.99    4.90
 -11  -3  -8   73.29    5.10
  11   3   8   62.49    4.30
 -11   3  -8   71.99    4.80
 -13  -3  -8    0.20    1.80
  13  -3   8   -0.80    2.00
 -13   3  -8   -1.20    1.70
  13   3   8   -0.10    1.30
  15  -3   8    2.20    2.40
 -15  -3  -8    5.10    2.30
  15   3   8   -0.50    1.90
 -15   3  -8    1.80    1.80
 -17  -3  -8    4.20    2.20
  17  -3   8    3.50    2.60
 -17   3  -8    6.50    2.20
 -19  -3  -8    0.00    2.00
  19  -3   8    0.90    2.30
 -19   3  -8    2.30    1.90
 -21  -3  -8   -1.30    1.40
  21  -3   8    1.80    2.10
 -21   3  -8    3.40    2.00
  21   3   8    0.30    1.40
 -23  -3  -8    0.10    1.60
  23  -3   8    3.80    2.10
  23   3   8   -0.10    0.70
 -23   3  -8    2.80    2.00
 -32  -4   8    5.30    1.70
  32   4  -8    2.90    2.20
 -32   4   8    1.80    1.70
 -30  -4   8    1.50    1.40
  30   4  -8   -3.20    2.00
 -30   4   8   -1.80    1.60
 -28  -4   8    3.60    2.20
 -28   4   8    3.20    1.80
  28   4  -8   -1.10    2.10
 -26  -4   8   -0.40    1.50
  26  -4  -8    2.20    1.50
  26   4  -8   -0.50    2.20
 -26   4   8    4.70    2.20
 -24  -4   8    9.80    2.60
  24  -4  -8   17.40    2.50
 -24   4   8   10.60    2.50
  24   4  -8   11.40    3.30
 -22  -4   8    1.90    2.00
  22  -4  -8   -0.30    1.30
 -22   4   8    1.50    1.60
  22   4  -8    1.10    2.30
 -20  -4   8   16.90    3.20
  20  -4  -8   19.30    2.90
  20   4  -8   23.10    3.70
 -20   4   8   18.60    2.80
 -18  -4   8   -0.60    1.60
  18  -4  -8   -1.00    1.50
  18   4  -8   -1.40    1.70
 -16  -4   8    1.00    1.60
  16  -4  -8    3.80    1.90
 -16   4   8    4.30    1.90
  16   4  -8    4.00    2.40
 -14  -4   8    0.50    1.80
  14  -4  -8    5.00    1.60
  14  -4  -8    4.60    2.00
 -14   4   8    3.60    1.90
  14   4  -8    2.90    2.20
 -12  -4   8    1.60    1.70
  12  -4  -8    3.20    1.90
  12  -4  -8    2.30    1.30
  12   4  -8    0.30    1.80
 -12   4   8    2.00    1.80
 -10  -4   8   51.29    4.00
  10  -4  -8   43.40    3.30
  10  -4  -8   48.30    4.00
  10   4  -8   53.99    4.10
 -10   4   8   54.59    4.10
  -8  -4   8   20.90    3.00
   8  -4  -8   15.40    3.00
   8  -4  -8   17.80    2.50
  -8   4   8   18.70    2.90
   8   4  -8   16.90    2.50
   6  -4  -8    0.20    1.10
  -6  -4   8    0.20    1.60
   6  -4  -8   -0.10    1.50
  -6   4   8    0.40    1.40
   6   4  -8    2.90    1.80
   4  -4  -8    3.10    1.70
   4  -4  -8   -0.30    1.20
  -4  -4   8   -0.80    1.40
   4   4  -8    3.50    1.60
  -4   4   8    2.60    1.70
   2  -4  -8   18.90    2.40
  -2  -4   8   17.60    2.70
  -2   4   8   19.70    2.80
   2   4  -8   19.30    2.50
   0  -4  -8   17.50    3.10
   0  -4   8   18.90    3.20
   0   4   8   16.60    2.70
   0   4  -8   15.90    2.30
  -2  -4  -8   27.00    3.00
   2  -4   8   28.90    3.60
   2   4   8   31.40    3.50
  -4  -4  -8    7.30    2.30
   4  -4   8    8.60    2.60
   4   4   8    8.10    2.30
  -6  -4  -8    6.40    2.30
   6  -4   8    1.40    1.90
   6   4   8    0.80    1.80
   8  -4   8    1.20    2.10
  -8  -4  -8    2.30    1.90
   8   4   8   -1.00    1.60
 -10  -4  -8    1.80    1.80
  10  -4   8    2.80    2.10
  10   4   8    0.40    1.60
 -10   4  -8    0.30    1.30
  12  -4   8    4.10    2.40
 -12  -4  -8   -1.40    1.20
  12   4   8    0.50    1.80
 -12   4  -8    2.60    1.80
  14  -4   8   -0.40    2.30
 -14  -4  -8    3.00    1.80
  14   4   8    0.40    1.50
 -14   4  -8   -0.30    1.40
  16  -4   8    0.00    2.10
 -16  -4  -8    4.00    1.70
 -16   4  -8    1.70    1.60
  16   4   8    2.10    1.50
 -18  -4  -8   -0.90    0.80
  18  -4   8    1.20    1.90
 -18   4  -8   -0.40    1.20
 -25  -5   8    1.20    1.00
  25   5  -8    4.50    2.70
  23  -5  -8   -0.90    0.80
 -23  -5   8    0.80    1.40
  23   5  -8    1.70    2.20
 -23   5   8   -1.00    0.90
 -21  -5   8    3.50    1.80
  21  -5  -8    6.80    2.20
 -21   5   8    2.70    1.50
  21   5  -8    5.30    2.30
 -19  -5   8    0.70    1.50
  19  -5  -8    3.30    1.80
 -19   5   8    1.60    1.80
  19   5  -8   -1.30    1.50
 -17  -5   8    2.80    1.70
  17  -5  -8   -1.70    0.90
 -17   5   8    3.00    1.60
  17   5  -8   -1.50    1.50
  15  -5  -8   -1.80    1.10
 -15  -5   8    1.90    1.70
  15   5  -8   -0.40    1.60
 -15   5   8   -0.50    1.30
 -13  -5   8    9.60    2.60
  13  -5  -8    9.90    2.70
 -13   5   8    5.20    2.20
  13   5  -8    7.70    2.80
  11  -5  -8   -0.90    1.30
  11  -5  -8    1.50    1.20
 -11  -5   8    1.20    1.50
 -11   5   8   -1.10    1.30
  11   5  -8   -2.20    1.40
  -9  -5   8    6.60    2.30
   9  -5  -8    8.40    2.60
   9  -5  -8   10.80    2.30
  -9   5   8    7.70    2.30
   9   5  -8   12.10    3.00
  -7  -5   8    4.70    2.00
   7  -5  -8    3.80    1.70
   7   5  -8    7.10    2.50
  -7   5   8    8.20    2.30
   5  -5  -8   -0.80    1.30
  -5  -5   8    2.90    1.70
   5   5  -8   -1.30    1.50
  -5   5   8   -0.90    1.00
  -3  -5   8    4.30    1.90
   3  -5  -8    0.80    1.50
   3   5  -8    9.20    2.30
  -3   5   8    3.40    2.10
  -1  -5   8    6.00    2.30
   1  -5  -8    7.00    2.30
   1   5  -8    5.40    1.80
  -1   5   8    6.70    2.50
  -1  -5  -8   11.30    2.50
   1  -5   8   16.90    2.70
   1   5   8   15.30    3.20
   3  -5   8    2.30    1.70
  -3  -5  -8    2.20    1.90
   3   5   8   -0.10    1.70
  -5  -5  -8    1.10    1.60
   5  -5   8    2.50    1.30
   5   5   8    2.40    1.80
   7  -5   8    1.20    1.10
  -7  -5  -8   -0.70    1.10
   7   5   8    1.80    1.50
   9  -5   8    4.20    2.10
  -9  -5  -8    2.70    1.60
   9   5   8   -1.80    0.90
  11  -5   8    0.60    1.40
 -11  -5  -8   -0.70    0.90
  11   5   8    0.80    1.60
 -42   0   9   -2.30    1.10
 -40   0   9    2.70    1.80
 -38   0   9   -0.50    1.20
 -36   0   9   -2.30    1.10
  36   0  -9    2.50    1.90
  34   0  -9    0.50    1.50
 -34   0   9    2.30    1.70
  32   0  -9    1.30    1.50
 -32   0   9   -2.00    1.50
  30   0  -9    1.70    1.70
 -30   0   9    0.60    1.50
 -28   0   9    2.20    1.70
  28   0  -9   -1.50    1.20
  26   0  -9   -0.10    1.30
 -26   0   9   -2.00    1.30
  26   0  -9   -0.30    0.60
  24   0  -9    0.50    1.20
 -24   0   9   -0.90    1.20
 -24   0   9    0.30    0.40
  24   0  -9    0.40    0.60
 -22   0   9   -1.30    1.10
 -22   0   9   -0.10    0.40
  22   0  -9    0.20    0.50
  22   0  -9    1.20    1.10
 -20   0   9   -0.70    1.20
  20   0  -9   -0.10    0.50
 -20   0   9    1.20    0.50
  20   0  -9   -0.10    1.20
  18   0  -9   -0.70    1.20
 -18   0   9    0.30    1.30
 -18   0   9    0.50    0.40
 -16   0   9   -0.10    0.30
 -16   0   9   -0.40    1.20
  16   0  -9    0.10    1.20
  14   0  -9    0.50    1.20
 -14   0   9   -0.20    1.00
 -14   0   9    0.10    0.30
 -12   0   9    0.10    0.40
 -12   0   9   -0.50    0.90
  12   0  -9   -0.20    1.00
  10   0  -9   -0.90    0.80
 -10   0   9    0.00    0.50
  10   0  -9   -0.70    1.00
 -10   0   9    0.60    1.00
   8   0  -9    0.40    0.90
  -8   0   9   -0.30    0.50
   8   0  -9    0.00    0.80
   6   0  -9   -0.20    0.80
  -6   0   9    0.30    0.70
   6   0  -9    0.60    1.00
  -4   0   9    1.60    0.90
   4   0  -9    0.60    1.00
   4   0  -9   -0.30    0.60
   2   0  -9   -0.20    1.00
  -2   0   9   -0.40    0.80
   2   0  -9   -0.20    0.50
   0   0  -9    0.90    1.20
   0   0  -9    0.60    0.50
   0   0   9    0.40    1.00
   2   0   9    0.40    1.00
   2   0   9    0.40    0.30
  -2   0  -9   -0.80    1.10
   4   0   9   -0.20    0.20
   4   0   9    0.10    1.10
  -4   0  -9    0.90    1.20
   6   0   9    0.70    1.10
  -6   0  -9   -1.90    0.90
   8   0   9    0.40    1.20
  -8   0  -9    0.30    1.30
  10   0   9   -1.70    1.20
 -10   0  -9   -0.70    1.30
  12   0   9   -2.70    1.20
 -12   0  -9   -2.20    1.30
  14   0   9   -2.30    1.40
 -14   0  -9   -0.90    1.30
 -16   0  -9   -0.60    1.20
  16   0   9    1.20    1.70
 -18   0  -9    0.80    1.40
  18   0   9   -2.20    1.50
 -20   0  -9   -0.50    1.40
  20   0   9   -0.80    1.70
 -22   0  -9   -1.20    1.00
  22   0   9   -0.50    1.70
  24   0   9   -0.40    1.90
 -24   0  -9    1.60    1.60
 -26   0  -9   -1.00    1.10
  26   0   9    0.20    1.50
 -41   1   9    1.40    1.40
 -39   1   9    4.00    2.00
 -37  -1   9    0.00    1.30
  37   1  -9   -3.60    1.20
 -37   1   9    0.20    1.40
 -35  -1   9    2.70    1.50
 -35   1   9    3.00    2.20
  35   1  -9    0.20    1.80
 -33  -1   9   29.10    3.10
  33  -1  -9   34.60    3.30
 -33   1   9   31.20    3.70
  33   1  -9   32.70    3.50
  31  -1  -9    3.20    1.70
 -31  -1   9    6.80    1.90
  31   1  -9    7.10    2.10
 -31   1   9    4.70    2.20
  29  -1  -9    8.70    2.30
 -29  -1   9    8.90    1.40
 -29  -1   9   11.00    2.20
  29   1  -9   10.10    2.50
 -29   1   9   10.60    2.50
 -27  -1   9   -0.10    0.80
  27  -1  -9    0.70    1.30
 -27  -1   9    0.10    1.20
 -27   1   9    1.70    1.60
  27   1  -9    1.60    1.90
 -25  -1   9   99.19    4.70
  25  -1  -9   91.29    4.80
 -25  -1   9   92.29    4.30
 -25   1   9   97.09    5.30
  25   1  -9   92.49    5.10
 -23  -1   9   23.50    1.90
 -23  -1   9   22.50    2.10
  23  -1  -9   20.20    2.30
  23   1  -9   22.50    2.50
 -23   1   9   22.40    2.80
  21  -1  -9   54.49    2.20
  21  -1  -9   54.89    3.40
 -21  -1   9   57.49    3.20
 -21  -1   9   59.69    3.00
 -21   1   9   54.29    3.50
  21   1  -9   56.39    3.60
  19  -1  -9   14.90    1.90
 -19  -1   9   15.00    1.50
  19  -1  -9   15.50    0.90
 -19  -1   9   15.00    1.80
 -19   1   9   11.90    1.90
  19   1  -9   12.00    1.90
 -17  -1   9  428.16   12.80
  17  -1  -9  428.86   13.60
  17  -1  -9  434.06   11.80
 -17  -1   9  438.26   13.00
 -17   1   9  411.36   13.50
  17   1  -9  406.86   13.50
 -15  -1   9   -0.30    0.90
  15  -1  -9    0.30    1.10
 -15  -1   9    0.40    0.70
  15   1  -9    0.50    1.20
 -15   1   9   -0.20    0.90
  13  -1  -9   74.79    2.40
 -13  -1   9   75.79    3.20
  13  -1  -9   72.99    3.60
 -13  -1   9   77.59    3.40
 -13   1   9   78.89    3.70
  13   1  -9   75.69    3.60
 -11  -1   9    0.20    0.80
 -11  -1   9    0.40    0.80
  11  -1  -9   -0.20    0.40
  11  -1  -9   -0.20    0.90
 -11   1   9    0.20    1.00
  11   1  -9   -1.00    0.70
  11   1  -9   -1.40    1.10
   9  -1  -9   71.19    3.40
  -9  -1   9   69.79    3.20
   9  -1  -9   77.09    3.50
   9  -1  -9   74.99    2.70
   9   1  -9   74.29    3.30
   9   1  -9   70.89    3.20
  -9   1   9   69.99    3.30
  -7  -1   9  116.29    4.50
   7  -1  -9  118.19    4.10
   7  -1  -9  118.69    4.60
   7  -1  -9  110.99    4.40
   7   1  -9  115.59    4.40
  -7   1   9  109.89    4.40
   7   1  -9  111.79    4.20
   5  -1  -9   96.59    3.80
  -5  -1   9   93.59    3.90
   5  -1  -9   91.79    3.90
   5  -1  -9   98.29    3.90
   5   1  -9   97.19    3.60
   5   1  -9   93.69    3.90
  -3  -1   9  198.28    7.10
   3  -1  -9  209.88    6.90
   3  -1  -9  201.38    6.90
   3  -1  -9  213.48    6.80
   3   1  -9  203.08    6.30
   3   1  -9  196.88    7.00
  -1  -1   9    4.20    1.30
   1  -1  -9    1.80    1.10
   1  -1  -9    3.20    1.30
   1  -1  -9    3.40    1.10
   1   1  -9    2.10    1.20
   1   1  -9    3.50    0.70
  -1  -1  -9   68.69    3.00
  -1  -1  -9   66.39    3.30
   1  -1   9   57.59    3.40
  -1  -1  -9   64.69    3.40
   1   1   9   62.49    2.80
  -1   1  -9   61.59    3.40
  -1   1  -9   65.29    2.20
  -3  -1  -9    4.10    1.40
   3  -1   9    2.00    1.30
  -3  -1  -9    3.20    1.30
  -3   1  -9    3.80    1.40
   3   1   9    4.80    1.50
   3   1   9    6.00    1.00
  -5  -1  -9   33.10    2.50
   5  -1   9   28.90    2.60
  -5  -1  -9   29.20    2.60
   5   1   9   28.20    2.50
  -5   1  -9   27.00    2.50
   5   1   9   31.20    1.80
  -7  -1  -9   15.40    2.10
   7  -1   9   11.40    2.20
  -7  -1  -9   11.60    1.90
  -7   1  -9    9.50    1.80
   7   1   9   12.50    1.90
   7   1   9   10.80    1.10
  -9  -1  -9   22.70    2.50
   9  -1   9   26.50    2.70
  -9  -1  -9   22.60    2.30
   9   1   9   23.70    1.80
   9   1   9   23.60    2.60
  -9   1  -9   20.90    2.40
  11  -1   9   14.80    2.60
 -11  -1  -9   18.40    2.30
 -11  -1  -9   13.90    2.60
 -11   1  -9   11.80    2.20
  11   1   9   10.40    2.30
 -13  -1  -9   22.10    2.60
 -13  -1  -9   26.50    3.20
  13  -1   9   16.70    2.60
  13   1   9   16.70    2.80
 -13   1  -9   19.00    2.60
 -15  -1  -9   13.60    2.40
  15  -1   9    7.60    2.30
 -15  -1  -9    5.20    2.10
 -15   1  -9   14.20    2.80
  15   1   9   13.50    2.80
 -17  -1  -9   -1.60    1.40
 -17  -1  -9    1.50    1.40
  17  -1   9    0.30    1.50
  17   1   9   -0.20    1.50
 -17   1  -9   -1.30    1.30
 -19  -1  -9    7.10    1.90
 -19  -1  -9    9.80    2.70
  19  -1   9    5.20    2.10
 -19   1  -9    8.90    2.40
  19   1   9    4.80    2.20
 -21  -1  -9    1.50    1.50
  21  -1   9    1.40    2.00
 -21  -1  -9    0.80    1.40
  21   1   9    3.50    2.00
 -21   1  -9   -1.50    1.30
  23  -1   9    2.10    1.80
 -23  -1  -9    2.20    1.30
 -23   1  -9   -2.30    1.10
  23   1   9    2.60    2.10
  25  -1   9   -0.30    1.60
 -25  -1  -9    1.20    1.10
  25   1   9    4.20    2.10
 -25   1  -9    0.60    1.10
 -40   2   9   -1.10    1.00
 -38   2   9    3.30    1.70
  38   2  -9    6.10    2.00
 -36   2   9    0.50    1.90
  36   2  -9    2.30    1.90
  34   2  -9    6.10    2.60
 -34   2   9    5.80    2.50
 -32  -2   9    1.90    1.30
  32  -2  -9   -0.80    1.20
  32   2  -9   -3.20    1.60
 -32   2   9   -0.70    1.70
  30  -2  -9    9.50    2.10
 -30  -2   9    9.30    2.20
  30   2  -9    8.70    2.70
 -30   2   9    7.30    2.60
 -28  -2   9   31.30    3.00
  28  -2  -9   29.00    3.10
 -28   2   9   27.70    3.40
  28   2  -9   27.90    3.70
 -26  -2   9    2.20    1.30
  26  -2  -9    4.40    1.90
  26   2  -9    3.70    2.20
 -26   2   9    4.70    2.10
  24  -2  -9   45.80    3.40
 -24  -2   9   50.09    3.30
  24   2  -9   44.40    3.90
 -24   2   9   50.29    3.90
 -22  -2   9    1.30    1.20
 -22  -2   9    0.00    0.70
  22  -2  -9    0.10    1.30
 -22   2   9    0.10    1.40
  22   2  -9    0.80    1.70
 -20  -2   9   53.89    3.30
 -20  -2   9   50.79    2.60
  20  -2  -9   50.59    3.40
  20   2  -9   47.80    3.70
 -20   2   9   53.39    3.70
 -18  -2   9   11.90    1.80
 -18  -2   9   16.70    1.40
  18  -2  -9   12.50    1.90
  18  -2  -9   19.40    1.30
  18   2  -9   16.10    2.40
 -18   2   9   19.20    2.30
  16  -2  -9  230.48    7.20
 -16  -2   9  233.78    7.30
 -16  -2   9  218.98    8.10
  16  -2  -9  215.58    8.30
 -16   2   9  229.28    8.40
  16   2  -9  229.28    8.50
  14  -2  -9    0.90    0.60
  14  -2  -9   -0.20    1.10
 -14  -2   9    1.80    1.10
 -14  -2   9    1.80    0.80
  14   2  -9    2.50    1.50
 -14   2   9    2.50    1.20
 -12  -2   9    1.00    0.70
  12  -2  -9    0.50    0.70
  12  -2  -9   -0.20    1.10
 -12  -2   9    1.10    1.00
  12   2  -9    0.30    1.40
 -12   2   9    1.20    1.00
  12   2  -9    1.20    0.60
 -10  -2   9   24.20    2.10
  10  -2  -9   24.50    1.80
  10  -2  -9   26.60    2.40
  10   2  -9   24.90    2.20
 -10   2   9   26.10    2.00
  10   2  -9   24.90    1.70
   8  -2  -9   96.79    4.50
   8  -2  -9   94.99    3.90
  -8  -2   9   91.59    4.40
  -8   2   9   92.59    4.00
   8   2  -9   90.59    4.10
   8   2  -9   96.59    3.90
  -6  -2   9  223.68    8.10
   6  -2  -9  226.08    8.10
   6  -2  -9  227.18    7.60
   6   2  -9  216.48    7.60
   6   2  -9  225.38    7.50
  -6   2   9  230.18    7.60
   4  -2  -9  127.89    5.10
   4  -2  -9  122.19    4.60
  -4  -2   9  114.39    5.20
   4  -2  -9  123.99    5.30
   4   2  -9  119.79    4.60
  -4   2   9  118.59    4.60
   4   2  -9  115.39    4.70
   2  -2  -9   43.20    2.80
   2  -2  -9   40.30    2.70
  -2  -2   9   39.30    2.90
   2  -2  -9   43.30    2.40
   2   2  -9   38.80    2.30
   2   2  -9   39.40    2.60
  -2   2   9   41.00    2.40
  -2   2   9   40.10    2.70
   0  -2  -9   -1.10    0.70
   0  -2  -9    0.60    1.20
   0  -2  -9   -0.10    1.10
   0  -2   9    0.90    1.30
   0   2  -9    0.00    0.90
   0   2   9   -0.50    0.60
   0   2  -9    1.40    0.60
  -2  -2  -9    4.80    1.40
  -2  -2  -9    5.10    1.60
  -2  -2  -9    6.10    1.30
   2  -2   9    4.30    1.80
   2   2   9    5.90    1.30
  -2   2  -9    5.20    1.50
  -2   2  -9    5.40    0.80
  -4  -2  -9   12.60    2.30
  -4  -2  -9    9.80    1.50
   4  -2   9   14.40    2.50
  -4   2  -9   11.70    2.10
   4   2   9    9.00    1.40
   6  -2   9   -1.70    1.30
  -6  -2  -9    1.60    0.90
  -6  -2  -9   -0.30    1.10
   6   2   9   -0.60    0.80
  -6   2  -9    2.50    1.40
  -8  -2  -9    3.40    1.20
   8  -2   9    4.20    2.00
  -8  -2  -9    2.10    1.60
  -8   2  -9    3.40    1.90
   8   2   9    3.00    1.10
  10  -2   9   12.90    2.70
 -10  -2  -9   13.90    1.70
 -10  -2  -9   12.40    2.50
 -10   2  -9   12.30    2.50
  10   2   9   14.20    1.70
  12  -2   9   18.90    3.30
 -12  -2  -9   17.90    2.70
 -12   2  -9   16.30    2.80
  14  -2   9    0.40    1.90
 -14  -2  -9    2.30    2.10
 -14   2  -9    1.00    1.70
  14   2   9    1.70    1.80
  16  -2   9   22.90    3.30
 -16  -2  -9   19.50    3.00
 -16   2  -9   19.80    3.00
  16   2   9   28.90    3.40
  18  -2   9    3.00    2.20
 -18  -2  -9    2.30    1.80
 -18   2  -9    4.00    2.10
  18   2   9    3.90    2.00
 -20  -2  -9   11.30    2.90
  20  -2   9   12.20    3.10
  20   2   9   13.00    2.90
 -20   2  -9   12.20    2.90
 -22  -2  -9    1.00    2.00
  22  -2   9    0.40    1.90
  22   2   9    0.10    1.90
 -22   2  -9   -0.30    1.30
  24  -2   9   -1.30    1.50
 -24   2  -9   -1.10    1.00
  24   2   9   -1.60    0.80
  37   3  -9    1.10    1.60
 -37   3   9    2.70    1.90
  35   3  -9    2.10    2.30
 -35   3   9    6.60    2.40
 -33  -3   9    1.40    1.40
  33   3  -9   -0.80    2.20
 -33   3   9    0.10    1.60
 -31  -3   9   16.40    3.20
  31   3  -9   17.20    3.90
 -31   3   9   16.60    3.30
  29  -3  -9   20.70    2.80
 -29  -3   9   24.30    3.20
  29   3  -9   32.50    4.40
 -29   3   9   25.30    3.80
 -27  -3   9   17.80    2.80
  27  -3  -9   14.90    2.70
 -27   3   9   18.50    3.00
  27   3  -9   22.10    4.20
  25  -3  -9    0.80    1.60
 -25  -3   9    1.60    1.50
 -25   3   9    1.10    1.80
  25   3  -9   -1.30    2.30
  23  -3  -9    9.70    2.30
 -23  -3   9    9.40    2.30
  23   3  -9    8.00    2.70
 -23   3   9    8.20    2.40
  21  -3  -9   66.79    4.40
 -21  -3   9   66.49    4.30
  21   3  -9   66.39    4.80
 -21   3   9   65.09    4.40
 -19  -3   9   78.69    4.70
  19  -3  -9   74.99    4.60
  19   3  -9   79.79    5.10
 -19   3   9   77.59    4.70
  17  -3  -9   39.60    2.40
 -17  -3   9   39.50    3.40
  17  -3  -9   41.10    3.30
 -17   3   9   36.70    3.00
  17   3  -9   38.80    3.70
  15  -3  -9   20.60    2.50
  15  -3  -9   19.10    1.80
 -15  -3   9   19.00    2.40
 -15   3   9   17.20    2.10
  15   3  -9   18.50    2.60
  13  -3  -9  113.49    5.60
 -13  -3   9  100.59    5.20
  13  -3  -9  111.19    4.70
  13   3  -9  112.29    5.70
 -13   3   9  106.39    5.00
  11  -3  -9    1.60    1.00
  11  -3  -9   -0.30    1.40
 -11  -3   9    2.30    1.30
  11   3  -9    0.90    1.50
 -11   3   9    1.70    0.90
   9  -3  -9   18.70    2.40
  -9  -3   9   18.40    2.30
   9  -3  -9   20.30    2.10
   9   3  -9   23.80    2.50
  -9   3   9   19.10    1.80
   7  -3  -9    5.20    1.70
   7  -3  -9    4.20    1.40
  -7  -3   9    4.70    1.60
   7   3  -9    6.20    1.80
  -7   3   9    4.30    1.00
  -7   3   9    3.70    1.70
   5  -3  -9    8.30    2.00
  -5  -3   9   10.80    2.20
   5  -3  -9    9.70    1.80
   5   3  -9   11.40    1.30
  -5   3   9    7.50    1.90
   5   3  -9   11.50    1.70
   3  -3  -9    0.50    1.20
  -3  -3   9    3.00    1.70
   3  -3  -9    4.80    1.70
  -3   3   9    0.90    1.30
   3   3  -9    4.10    1.30
   3   3  -9    1.90    0.90
   1  -3  -9   32.30    3.10
   1  -3  -9   33.20    2.90
  -1  -3   9   36.60    3.30
  -1   3   9   36.20    3.00
   1   3  -9   33.90    2.60
   1   3  -9   35.20    2.40
  -1  -3  -9    2.90    1.60
   1  -3   9    0.30    1.70
   1   3   9    1.50    1.70
  -1   3  -9    2.70    0.90
  -1   3  -9    2.70    1.20
  -3  -3  -9   23.60    2.70
   3  -3   9   24.60    3.10
  -3   3  -9   22.50    2.50
   3   3   9   20.40    2.70
  -5  -3  -9   14.10    2.70
   5  -3   9    4.10    2.20
  -5   3  -9    8.70    2.00
   5   3   9   10.60    2.30
   7  -3   9   98.19    5.90
  -7  -3  -9   94.99    5.60
   7   3   9   98.69    5.20
  -7   3  -9  105.39    5.50
  -9  -3  -9   -0.70    1.40
   9  -3   9   -1.00    1.80
   9   3   9   -1.00    1.40
  -9   3  -9   -1.20    1.50
  11  -3   9    3.80    2.40
 -11  -3  -9    1.90    1.90
  11   3   9    5.20    1.80
 -11   3  -9    3.70    2.00
 -13  -3  -9    1.20    1.70
  13  -3   9    4.90    2.40
  13   3   9    5.50    1.80
 -13   3  -9    4.40    2.00
  15  -3   9   14.00    3.10
 -15  -3  -9   10.10    2.90
 -15   3  -9   13.50    2.90
  17  -3   9   -0.90    2.20
 -17  -3  -9    0.40    1.60
 -17   3  -9   -0.20    1.60
  19  -3   9    2.90    2.50
 -19  -3  -9    7.80    2.80
 -19   3  -9    2.30    1.70
  21  -3   9   -3.80    1.40
 -21  -3  -9    0.20    1.40
 -21   3  -9    0.70    1.30
  21   3   9   -1.80    1.10
 -32  -4   9    4.30    1.70
  32   4  -9   -1.90    2.30
 -32   4   9    4.80    2.10
 -30  -4   9    2.50    1.40
  30   4  -9    1.50    2.70
 -30   4   9    2.80    1.80
 -28  -4   9    1.70    1.70
  28  -4  -9    2.90    1.60
 -28   4   9    2.00    1.40
  28   4  -9    1.10    2.40
  26  -4  -9   28.90    3.40
 -26  -4   9   34.20    3.70
  26   4  -9   25.10    3.90
 -26   4   9   30.80    3.70
 -24  -4   9   12.20    3.00
  24  -4  -9   19.00    2.80
 -24   4   9   20.20    3.20
  24   4  -9   23.60    3.80
  22  -4  -9    5.80    2.20
 -22  -4   9    1.50    1.60
 -22   4   9    1.30    1.70
  22   4  -9    0.60    2.00
  20  -4  -9   22.80    3.00
 -20  -4   9   21.00    3.00
 -20   4   9   23.90    3.00
  20   4  -9   20.30    3.80
  18  -4  -9    5.00    2.10
 -18  -4   9    2.70    1.90
  18   4  -9    5.70    2.40
  16  -4  -9   55.29    4.30
 -16  -4   9   49.99    4.30
 -16   4   9   58.29    4.40
  16   4  -9   60.89    4.70
  14  -4  -9    8.90    2.40
  14  -4  -9    5.50    1.60
 -14  -4   9    5.70    2.10
  14   4  -9    7.80    2.40
 -14   4   9    8.50    2.30
  12  -4  -9   85.59    5.50
 -12  -4   9   78.39    5.10
  12  -4  -9   86.79    4.60
 -12   4   9   87.39    5.30
  12   4  -9   90.19    5.40
 -10  -4   9   16.60    3.00
  10  -4  -9   13.80    2.20
  10  -4  -9   17.50    3.20
  10   4  -9   19.20    2.70
 -10   4   9   13.60    2.70
  -8  -4   9   52.89    4.30
   8  -4  -9   60.89    4.40
   8  -4  -9   50.99    3.70
  -8   4   9   56.29    4.20
   8   4  -9   61.59    4.30
  -6  -4   9    3.40    2.00
   6  -4  -9    3.60    2.00
   6  -4  -9    3.50    1.70
   6   4  -9    2.40    1.80
  -6   4   9    9.10    2.30
   4  -4  -9   17.80    2.50
   4  -4  -9   17.20    2.90
  -4  -4   9   17.50    3.10
  -4   4   9   12.70    2.80
   4   4  -9   25.60    2.80
   2  -4  -9    3.80    1.70
  -2  -4   9    6.50    2.10
  -2   4   9   -0.30    1.60
   2   4  -9    1.90    1.50
   0  -4  -9   11.40    2.50
   0  -4   9   13.00    2.90
   0   4   9    8.90    2.50
  -2  -4  -9    8.70    2.40
   2  -4   9   11.70    2.80
   2   4   9    8.40    2.50
   4  -4   9    4.20    2.30
  -4  -4  -9    5.20    2.00
   4   4   9    3.90    2.30
   6  -4   9   -0.10    1.90
  -6  -4  -9    0.40    1.60
   6   4   9   -1.20    1.30
   8  -4   9    3.70    2.30
  -8  -4  -9    2.40    1.80
   8   4   9    4.10    2.00
  10  -4   9    5.30    2.50
 -10  -4  -9    7.00    2.60
 -10   4  -9    0.30    1.30
  10   4   9    6.70    2.10
  12  -4   9    4.70    2.00
 -12  -4  -9   -2.80    1.00
  12   4   9    0.00    1.50
 -12   4  -9    1.70    1.60
 -14  -4  -9    6.90    2.30
  14  -4   9    9.60    2.80
  14   4   9    6.60    2.00
 -14   4  -9    7.80    2.30
  16  -4   9    6.70    2.60
 -16  -4  -9    5.40    1.80
 -16   4  -9    9.60    2.80
 -25  -5   9    4.40    1.50
  25  -5  -9    0.70    1.00
 -25   5   9    1.00    1.00
  25   5  -9   -4.10    1.50
 -23  -5   9    3.20    1.70
  23  -5  -9    4.30    1.70
  23   5  -9    6.90    2.50
 -23   5   9    3.50    1.60
 -21  -5   9    0.60    1.40
  21  -5  -9    2.40    1.60
  21   5  -9    5.20    2.60
 -21   5   9   -2.10    0.80
  19  -5  -9    1.00    1.30
 -19  -5   9    4.00    1.80
  19   5  -9    0.30    1.90
 -19   5   9    3.10    1.70
  17  -5  -9   -0.40    1.60
 -17  -5   9   -1.70    1.60
 -17   5   9    0.70    1.50
  17   5  -9   -1.80    1.50
  15  -5  -9   -0.20    1.30
 -15  -5   9    2.60    1.90
  15   5  -9   -0.20    1.90
 -15   5   9   -1.40    1.20
  13  -5  -9   10.60    2.70
 -13  -5   9   11.50    2.60
  13   5  -9   11.60    3.00
 -13   5   9   14.70    3.00
  11  -5  -9    2.80    1.30
 -11  -5   9    4.60    2.00
  11  -5  -9    1.50    1.80
  11   5  -9    1.30    2.20
 -11   5   9   -2.70    1.00
  -9  -5   9    5.00    2.00
   9  -5  -9    5.70    1.70
   9  -5  -9    2.40    1.70
   9   5  -9    6.30    2.50
  -9   5   9    3.90    1.80
  -7  -5   9   -0.70    1.30
   7  -5  -9   -0.20    1.40
  -7   5   9   10.40    2.60
   7   5  -9    6.00    2.40
   5  -5  -9   -1.20    1.50
  -5  -5   9    2.00    1.50
  -5   5   9   -0.70    1.20
   5   5  -9   -0.80    1.60
  -3  -5   9    0.80    1.50
   3  -5  -9    2.40    1.60
  -3   5   9   -1.30    1.30
   3   5  -9    1.60    1.40
   1  -5  -9   10.10    2.60
  -1  -5   9    8.60    2.50
  -1   5   9    5.20    2.20
   1  -5   9    0.30    1.50
  -1  -5  -9   -3.00    1.00
   1   5   9   -0.30    1.50
   3  -5   9   10.80    2.60
  -3  -5  -9    8.10    2.50
   3   5   9    7.60    2.50
   5  -5   9    3.70    1.50
  -5  -5  -9   -1.40    1.20
   5   5   9    0.50    1.60
  -7  -5  -9    0.30    1.50
   7  -5   9    1.50    1.60
   7   5   9    0.20    1.50
  -9  -5  -9    5.90    1.70
   9  -5   9   10.40    2.40
   9   5   9    2.30    1.50
 -42   0  10   11.00    2.80
 -40   0  10    5.60    2.10
  38   0 -10    5.00    1.80
 -38   0  10    4.60    2.00
  36   0 -10    7.20    2.20
 -36   0  10    7.30    2.30
 -34   0  10   50.59    4.30
  34   0 -10   48.50    4.00
  32   0 -10    2.50    1.90
 -32   0  10    3.50    1.70
  30   0 -10    5.10    2.10
 -30   0  10    6.90    2.30
 -28   0  10   66.49    4.40
  28   0 -10   60.89    4.30
  26   0 -10   44.20    3.40
 -26   0  10   48.90    3.50
 -24   0  10   14.60    1.10
 -24   0  10   14.90    2.30
  24   0 -10   11.90    2.00
  24   0 -10   13.80    1.10
  22   0 -10   42.90    1.90
 -22   0  10   42.30    3.00
  22   0 -10   39.00    2.90
 -22   0  10   39.80    1.90
 -20   0  10   15.70    2.00
 -20   0  10   15.80    1.00
  20   0 -10   16.30    2.00
  18   0 -10   30.20    2.50
 -18   0  10   36.50    2.60
 -18   0  10   34.50    1.40
 -16   0  10   34.20    2.60
 -16   0  10   34.50    1.30
  16   0 -10   34.90    2.60
 -14   0  10  103.19    4.40
 -14   0  10  107.89    3.30
  14   0 -10  101.99    4.50
 -12   0  10  418.16   12.80
  12   0 -10  398.96   12.60
 -12   0  10  419.46   11.70
  12   0 -10  424.46   12.80
  10   0 -10   24.30    1.90
 -10   0  10   24.70    2.00
 -10   0  10   24.20    1.30
  10   0 -10   25.40    2.00
  -8   0  10  241.88    7.50
   8   0 -10  237.78    8.00
   8   0 -10  254.67    7.90
  -6   0  10  325.27   10.20
   6   0 -10  326.27   10.50
   6   0 -10  346.67   10.10
  -4   0  10   47.90    2.70
   4   0 -10   43.60    2.70
   4   0 -10   49.60    2.20
   2   0 -10   37.90    1.70
  -2   0  10   40.80    2.50
   2   0 -10   32.20    2.40
   0   0 -10  228.08    8.10
   0   0  10  219.98    8.10
   0   0 -10  252.37    7.00
  -2   0 -10   39.10    2.80
   2   0  10   35.80    2.70
   2   0  10   39.30    1.50
  -4   0 -10  247.68    8.80
   4   0  10  244.88    7.00
   4   0  10  237.28    8.80
  -6   0 -10  186.78    7.30
   6   0  10  177.48    7.30
  -8   0 -10  149.49    6.50
   8   0  10  151.08    6.70
 -10   0 -10    0.30    1.30
  10   0  10    2.70    1.60
  12   0  10   10.50    2.50
 -12   0 -10   10.50    2.40
  14   0  10   60.89    4.50
 -14   0 -10   58.29    4.10
 -16   0 -10   30.10    3.30
  16   0  10   26.40    3.40
 -18   0 -10   13.80    2.80
  18   0  10   15.30    3.20
 -20   0 -10   -3.80    0.90
  20   0  10   -1.80    1.40
  22   0  10   -2.80    1.40
 -22   0 -10   -0.20    1.50
 -24   0 -10    0.80    1.60
  24   0  10    2.70    2.00
 -41   1  10   -2.50    1.20
  39   1 -10   -2.80    1.10
 -39   1  10   -1.20    1.20
 -37  -1  10    0.20    1.10
 -37   1  10   -0.50    1.80
  37   1 -10   -1.60    1.60
  35  -1 -10   26.20    3.10
 -35  -1  10   28.70    3.10
 -35   1  10   30.80    3.70
  35   1 -10   38.30    3.90
 -33  -1  10   16.20    2.70
  33  -1 -10   11.20    2.60
  33   1 -10   16.00    3.20
 -33   1  10   16.20    3.20
 -31  -1  10   98.09    5.20
  31  -1 -10   98.69    5.40
 -31   1  10   97.59    6.00
  31   1 -10   97.39    5.80
  29  -1 -10   -0.40    1.30
 -29  -1  10   -0.10    1.40
  29   1 -10    1.30    2.00
 -29   1  10    0.20    1.50
 -27  -1  10   10.60    1.40
  27  -1 -10   10.00    2.30
 -27  -1  10    8.40    1.90
 -27   1  10   10.40    2.50
  27   1 -10   10.00    2.50
  25  -1 -10    5.70    1.70
 -25  -1  10    5.60    1.30
 -25  -1  10    4.00    1.50
  25   1 -10    5.10    1.80
 -25   1  10    8.30    2.10
  23  -1 -10    6.90    1.70
 -23  -1  10    6.30    1.20
 -23  -1  10    4.50    1.40
 -23   1  10    2.80    1.60
  23   1 -10    3.30    1.50
  21  -1 -10   19.50    2.20
 -21  -1  10   19.00    1.70
 -21  -1  10   18.90    1.90
 -21   1  10   17.20    2.20
  21   1 -10   17.70    2.20
 -19  -1  10   58.29    3.10
  19  -1 -10   54.39    3.30
 -19  -1  10   54.59    2.70
 -19   1  10   49.80    3.30
  19   1 -10   52.79    3.40
 -17  -1  10    3.10    1.20
  17  -1 -10    0.30    1.10
 -17  -1  10    2.00    0.90
 -17   1  10    2.10    1.30
  17   1 -10    2.10    1.50
 -15  -1  10   62.69    2.80
  15  -1 -10   56.39    3.30
 -15  -1  10   63.79    3.10
 -15   1  10   56.69    3.30
  15   1 -10   61.19    3.50
  13  -1 -10   77.39    2.40
  13  -1 -10   70.39    3.60
 -13  -1  10   73.29    3.20
 -13  -1  10   78.29    3.40
  13   1 -10   71.99    3.20
 -13   1  10   69.49    3.60
  13   1 -10   72.19    3.60
  11  -1 -10   56.19    2.20
 -11  -1  10   55.19    2.80
 -11  -1  10   55.39    2.70
  11  -1 -10   53.69    3.00
  11   1 -10   54.19    2.70
 -11   1  10   55.39    3.00
  11   1 -10   53.89    2.90
   9  -1 -10  108.39    4.50
  -9  -1  10  106.69    4.30
   9  -1 -10  111.49    4.50
   9  -1 -10  120.09    3.90
  -9   1  10  104.79    4.40
   9   1 -10  111.89    4.40
   9   1 -10  108.89    4.40
   7  -1 -10    2.40    1.10
   7  -1 -10    1.10    1.00
   7  -1 -10    3.00    0.90
  -7  -1  10    1.80    1.10
  -7   1  10    0.60    0.80
   7   1 -10    2.50    1.00
   7   1 -10    1.60    1.00
  -5  -1  10   22.80    2.00
   5  -1 -10   23.80    1.80
   5  -1 -10   24.30    2.10
   5  -1 -10   21.20    1.70
   5   1 -10   22.90    1.60
   5   1 -10   21.90    1.90
   3  -1 -10  181.58    6.40
  -3  -1  10  168.18    6.60
   3  -1 -10  182.28    6.50
   3  -1 -10  187.28    6.20
   3   1 -10  183.08    5.70
   3   1 -10  175.58    6.60
  -1  -1  10   31.50    2.50
   1  -1 -10   36.70    2.50
   1  -1 -10   36.20    2.20
   1  -1 -10   34.40    2.40
   1   1 -10   33.20    2.50
  -1   1  10   35.40    2.10
   1   1 -10   37.00    1.60
   1  -1  10   49.70    3.20
  -1  -1 -10   47.70    3.00
  -1  -1 -10   51.89    2.90
  -1  -1 -10   55.39    2.60
   1   1  10   45.40    3.00
   1   1  10   51.19    2.50
  -1   1 -10   50.59    3.20
  -3  -1 -10   14.10    1.80
  -3  -1 -10   11.00    1.80
   3  -1  10   11.30    1.90
   3   1  10   10.50    1.70
  -3   1 -10   10.50    1.90
   3   1  10    8.60    1.10
  -5  -1 -10    0.90    1.20
   5  -1  10   -1.00    1.00
  -5  -1 -10    0.50    1.20
   5   1  10   -0.20    1.00
   5   1  10    0.10    0.40
  -5   1 -10   -1.10    1.10
   7  -1  10   19.30    2.40
  -7  -1 -10   22.90    2.50
  -7  -1 -10   22.00    2.20
  -7   1 -10   18.40    2.30
   7   1  10   19.50    1.50
   7   1  10   18.40    2.30
  -9  -1 -10    1.40    1.20
   9  -1  10   -1.70    1.20
  -9  -1 -10   -0.70    1.10
  -9   1 -10   -1.30    1.30
   9   1  10    1.00    1.40
 -11  -1 -10  135.99    6.50
  11  -1  10  123.39    6.30
 -11  -1 -10  134.49    6.00
  11   1  10  128.39    6.40
 -11   1 -10  118.39    6.10
 -13  -1 -10   -0.20    1.20
  13  -1  10    1.60    1.80
 -13  -1 -10   -0.70    1.40
 -13   1 -10    1.40    1.50
  13   1  10    1.60    1.50
  15  -1  10   12.70    2.70
 -15  -1 -10   12.50    2.70
 -15  -1 -10   13.30    2.20
 -15   1 -10   11.20    2.50
  15   1  10   13.50    2.80
 -17  -1 -10   24.90    2.90
 -17  -1 -10   31.10    3.60
  17  -1  10   29.60    3.40
 -17   1 -10   30.50    3.50
  17   1  10   24.60    3.50
 -19  -1 -10   16.50    2.60
 -19  -1 -10   15.60    3.30
  19  -1  10   20.20    3.00
  19   1  10   10.00    2.70
 -19   1 -10   19.10    2.90
  21  -1  10    0.30    1.70
 -21  -1 -10    0.20    1.40
  21   1  10   -0.10    1.50
 -21   1 -10    1.50    1.40
  23  -1  10    5.80    2.30
 -23  -1 -10    1.60    1.50
 -23   1 -10    2.50    1.70
  23   1  10    4.30    1.90
  25  -1  10    2.30    1.80
  25   1  10    1.80    1.40
 -25   1 -10    5.80    1.80
  40   2 -10    6.30    1.90
 -40   2  10    0.60    1.30
  38   2 -10    1.30    1.70
 -38   2  10    2.40    1.70
 -36   2  10    2.00    2.10
  36   2 -10    2.30    2.10
  34  -2 -10    2.80    1.50
 -34   2  10   -0.60    1.80
  34   2 -10   -2.30    1.60
  32  -2 -10    1.10    1.30
  32   2 -10    1.30    2.00
 -32   2  10    2.60    2.30
  30  -2 -10   18.40    2.50
 -30  -2  10   21.00    2.60
 -30   2  10   17.10    3.20
  30   2 -10   17.20    3.50
 -28  -2  10   40.80    3.30
  28  -2 -10   38.60    3.40
  28   2 -10   38.00    3.90
 -28   2  10   38.30    3.80
 -26  -2  10   45.60    3.40
  26  -2 -10   53.89    3.90
 -26   2  10   52.89    4.30
  26   2 -10   48.50    4.10
 -24  -2  10   33.70    2.80
  24  -2 -10   40.70    3.40
 -24   2  10   36.60    3.40
  24   2 -10   33.90    3.50
 -22  -2  10    3.40    1.00
 -22  -2  10    5.90    1.50
  22  -2 -10    1.50    1.40
  22   2 -10    2.70    2.00
 -22   2  10    3.30    1.80
  20  -2 -10   32.60    3.00
 -20  -2  10   37.00    2.20
 -20  -2  10   35.10    2.60
  20   2 -10   41.50    3.40
 -20   2  10   46.10    3.40
 -18  -2  10    6.40    1.60
  18  -2 -10    6.50    0.80
 -18  -2  10    7.90    1.30
  18  -2 -10    5.90    1.60
 -18   2  10    4.60    1.50
  18   2 -10    5.80    1.90
 -16  -2  10  427.86   13.60
  16  -2 -10  430.16   12.50
  16  -2 -10  407.76   13.80
 -16  -2  10  442.26   12.90
  16   2 -10  426.36   13.90
 -16   2  10  415.86   13.70
  14  -2 -10   52.49    3.40
 -14  -2  10   54.79    3.10
 -14  -2  10   58.29    2.80
  14  -2 -10   59.09    2.60
  14   2 -10   59.89    3.60
 -14   2  10   57.99    3.40
  14   2 -10   58.99    2.70
 -12  -2  10   54.89    2.70
  12  -2 -10   52.99    3.30
 -12  -2  10   47.00    3.00
  12  -2 -10   51.29    2.50
 -12   2  10   49.10    3.00
  12   2 -10   56.79    3.40
  12   2 -10   50.99    2.60
 -10  -2  10   13.40    1.80
  10  -2 -10   14.70    2.00
  10  -2 -10   13.50    1.40
  10   2 -10   13.20    1.40
  10   2 -10   14.10    1.80
 -10   2  10   12.00    1.60
  -8  -2  10  421.06   13.60
   8  -2 -10  437.36   13.10
   8  -2 -10  433.96   13.70
   8   2 -10  445.66   13.40
   8   2 -10  421.96   13.10
  -8   2  10  420.16   13.30
   6  -2 -10 1647.04   45.70
   6  -2 -10 1711.43   45.50
  -6  -2  10 1584.94   46.00
   6  -2 -10 1602.34   46.00
   6   2 -10 1644.44   45.50
   6   2 -10 1636.34   45.60
  -6   2  10 1629.24   45.60
   4  -2 -10   35.90    2.70
   4  -2 -10   40.00    2.60
  -4  -2  10   34.70    2.90
   4  -2 -10   42.50    2.40
  -4   2  10   38.80    2.40
   4   2 -10   36.00    2.40
   4   2 -10   33.30    2.20
  -2  -2  10   72.09    4.20
   2  -2 -10   81.49    3.60
   2  -2 -10   73.89    3.80
   2  -2 -10   81.69    4.00
   2   2 -10   78.99    3.30
  -2   2  10   74.59    3.80
   2   2 -10   74.49    3.90
   0  -2  10    0.60    1.30
   0  -2 -10    2.20    1.40
   0  -2 -10    0.30    0.90
   0  -2 -10    2.80    1.30
   0   2 -10    1.30    1.10
   0   2  10    0.30    0.80
   0   2 -10    0.80    0.60
  -2  -2 -10   75.19    3.80
   2  -2  10   69.19    4.30
  -2  -2 -10   75.09    3.50
  -2  -2 -10   71.69    4.10
  -2   2 -10   70.19    4.00
   2   2  10   67.19    3.60
  -4  -2 -10   52.59    2.90
   4  -2  10   50.89    3.80
  -4  -2 -10   47.40    3.50
   4   2  10   47.60    2.90
  -4   2 -10   47.10    3.40
   6  -2  10   86.69    5.10
  -6  -2 -10   85.79    4.00
  -6  -2 -10   82.49    4.80
  -6   2 -10   79.09    4.60
   6   2  10   76.29    3.90
  -8  -2 -10   46.60    3.90
   8  -2  10   51.29    4.10
  -8  -2 -10   51.89    3.10
   8   2  10   43.90    2.90
  -8   2 -10   42.20    3.50
 -10  -2 -10    2.10    1.90
  10  -2  10    2.50    2.10
 -10  -2 -10    1.90    1.10
 -10   2 -10    1.70    1.80
  12  -2  10    9.00    2.70
 -12  -2 -10    8.70    2.40
 -12   2 -10   11.70    2.60
  12   2  10   11.40    2.80
 -14  -2 -10    1.50    1.70
  14  -2  10    2.90    2.10
 -14   2 -10    1.40    1.70
  14   2  10    2.20    2.10
  16  -2  10    4.10    2.30
 -16  -2 -10    2.60    2.00
 -16   2 -10    5.90    2.40
  16   2  10    1.80    1.80
  18  -2  10    9.40    2.70
 -18  -2 -10   12.70    3.10
  18   2  10   10.10    2.60
 -18   2 -10    6.10    2.30
  20  -2  10   -2.30    1.60
 -20  -2 -10    0.80    2.00
 -20   2 -10    3.00    2.00
  20   2  10    1.10    1.50
  22  -2  10    1.40    2.70
 -22  -2 -10    1.30    1.60
 -22   2 -10    0.80    1.60
  22   2  10   -1.00    0.90
  37   3 -10    5.80    2.40
 -37   3  10    1.50    1.60
 -35   3  10    8.90    2.70
  35   3 -10    4.60    2.70
 -33  -3  10    9.60    2.40
 -33   3  10    4.10    2.40
  33   3 -10    4.70    2.40
 -31  -3  10   11.30    2.60
  31  -3 -10    5.50    2.00
  31   3 -10    6.30    2.80
 -31   3  10    8.20    2.70
  29  -3 -10    7.10    2.20
 -29  -3  10   16.10    3.10
  29   3 -10   11.40    3.50
 -29   3  10    8.80    2.70
 -27  -3  10    2.50    1.70
  27  -3 -10    1.80    1.70
  27   3 -10    3.70    2.50
 -27   3  10    3.10    2.00
  25  -3 -10    1.90    1.60
 -25  -3  10    0.20    1.50
 -25   3  10    0.50    1.80
  25   3 -10   -2.70    2.00
 -23  -3  10   34.50    3.20
  23  -3 -10   27.50    3.00
  23   3 -10   39.30    4.20
 -23   3  10   35.40    3.50
  21  -3 -10    2.60    1.70
 -21  -3  10    2.30    1.80
 -21   3  10    0.50    1.80
  21   3 -10    0.10    1.80
  19  -3 -10   35.70    3.40
 -19  -3  10   31.30    3.00
  19   3 -10   25.00    3.20
 -19   3  10   32.50    3.00
 -17  -3  10    2.00    1.50
  17  -3 -10   -0.50    1.30
 -17   3  10    0.80    1.20
  17   3 -10   -1.00    1.60
  15  -3 -10   47.80    3.70
  15  -3 -10   47.50    2.70
 -15  -3  10   47.70    3.50
  15   3 -10   48.80    3.70
 -15   3  10   47.80    3.30
  13  -3 -10    7.50    2.10
  13  -3 -10    7.90    1.50
 -13  -3  10    6.40    1.80
 -13   3  10    8.90    1.80
  13   3 -10   10.10    2.20
  11  -3 -10    8.10    1.50
  11  -3 -10   12.10    2.30
 -11  -3  10   14.70    2.50
 -11   3  10    9.60    1.50
  11   3 -10   15.50    2.30
   9  -3 -10   49.00    3.60
  -9  -3  10   53.59    3.70
   9  -3 -10   47.70    3.00
   9   3 -10   53.69    3.60
  -9   3  10   46.50    2.80
   7  -3 -10   12.90    2.10
  -7  -3  10   11.60    2.40
   7  -3 -10   13.10    1.90
   7   3 -10   13.80    2.00
  -7   3  10   12.00    1.40
   7   3 -10   14.50    1.40
  -7   3  10   14.10    2.60
  -5  -3  10    6.40    2.00
   5  -3 -10    8.90    2.00
   5  -3 -10    6.70    1.70
   5   3 -10    5.50    1.20
  -5   3  10    8.90    2.00
   5   3 -10   10.20    1.80
  -3  -3  10   40.30    3.40
   3  -3 -10   37.20    3.10
   3  -3 -10   44.60    3.30
   3   3 -10   40.10    2.70
   3   3 -10   37.70    2.70
  -3   3  10   41.40    3.30
   1  -3 -10   10.40    2.20
   1  -3 -10    8.00    2.10
  -1  -3  10   10.60    2.70
   1   3 -10    6.30    1.60
   1   3 -10    9.90    1.50
  -1   3  10    8.50    2.00
   1  -3  10   51.69    4.10
  -1  -3 -10   49.30    3.60
  -1   3 -10   47.70    3.30
   1   3  10   52.89    3.70
  -3  -3 -10   -1.00    1.20
   3  -3  10    2.00    2.10
   3   3  10    0.30    1.30
  -3   3 -10   -1.30    1.30
  -5  -3 -10   -1.10    1.30
   5  -3  10   -1.10    1.80
  -5   3 -10    0.80    1.60
   5   3  10    0.10    1.50
   7  -3  10   -2.30    1.90
  -7  -3 -10    1.30    1.90
   7   3  10   -0.30    1.10
  -7   3 -10   -1.50    1.30
  -9  -3 -10    0.10    1.70
   9  -3  10    1.10    2.00
   9   3  10    2.10    1.70
  -9   3 -10    2.20    1.90
  11  -3  10   -1.30    1.80
 -11  -3 -10    1.20    1.70
 -11   3 -10    1.00    1.70
  11   3  10    1.00    1.20
 -13  -3 -10   -0.10    1.60
  13  -3  10    3.20    2.40
 -13   3 -10    1.30    1.60
 -15  -3 -10   -0.30    1.40
  15  -3  10   -1.90    1.70
 -15   3 -10    1.30    1.90
 -17  -3 -10    2.10    1.80
  17  -3  10   -0.50    1.90
 -17   3 -10    1.90    1.80
  19  -3  10   -0.20    2.30
 -19  -3 -10   -0.40    1.50
  19   3  10   -0.70    0.90
 -19   3 -10   -0.90    1.10
 -32  -4  10    0.80    1.70
 -32   4  10    2.60    1.40
  32   4 -10    2.80    2.70
 -30  -4  10    5.10    2.10
  30   4 -10    4.10    3.20
 -30   4  10    0.00    1.30
 -28  -4  10    7.20    2.40
  28  -4 -10    8.70    2.30
  28   4 -10    3.60    2.90
 -28   4  10    2.60    1.90
  26  -4 -10    7.80    2.30
 -26  -4  10    5.70    2.20
  26   4 -10    5.90    2.80
 -26   4  10    3.90    2.10
  24  -4 -10    6.80    2.20
 -24  -4  10    2.40    1.60
 -24   4  10    3.20    1.90
  24   4 -10    9.50    3.00
  22  -4 -10    8.80    2.50
 -22  -4  10    8.70    2.30
 -22   4  10    9.80    2.40
  22   4 -10    4.90    3.00
  20  -4 -10    1.20    1.70
 -20  -4  10    2.50    2.10
  20   4 -10   -0.50    2.10
 -18  -4  10    9.80    2.50
  18  -4 -10   10.20    2.80
  18   4 -10   12.00    3.10
  16  -4 -10    3.40    1.90
 -16  -4  10    1.90    1.80
 -16   4  10    8.80    2.40
  16   4 -10    7.50    2.50
  14  -4 -10   18.60    2.50
 -14  -4  10   11.30    2.60
  14  -4 -10   17.20    2.80
  14   4 -10   17.50    2.90
 -14   4  10   18.20    3.30
 -12  -4  10   15.30    3.00
  12  -4 -10   12.20    2.70
  12  -4 -10   12.30    2.00
 -12   4  10   11.80    2.70
  12   4 -10   10.90    2.60
  10  -4 -10   -1.10    1.00
 -10  -4  10    1.70    1.90
  10  -4 -10    2.50    1.80
  10   4 -10    5.80    2.00
 -10   4  10    2.40    1.70
   8  -4 -10    7.60    2.50
  -8  -4  10    7.90    2.40
   8  -4 -10    5.30    1.60
  -8   4  10    9.40    2.40
   8   4 -10    8.70    2.40
   6  -4 -10   42.30    3.80
   6  -4 -10   44.00    3.40
  -6  -4  10   42.70    3.90
   6   4 -10   46.20    3.70
  -6   4  10   43.70    4.00
  -4  -4  10   32.30    3.40
   4  -4 -10   29.90    3.10
   4  -4 -10   27.40    3.30
   4   4 -10   30.40    2.90
  -4   4  10   23.70    3.00
  -2  -4  10   52.69    4.20
   2  -4 -10   51.09    3.80
  -2   4  10   54.69    4.20
   2   4 -10   47.20    3.50
   0  -4  10   11.50    2.80
   0  -4 -10   10.60    2.50
   0   4  10   11.20    2.60
  -2  -4 -10    7.40    2.20
   2  -4  10    9.90    2.70
   2   4  10    8.20    2.40
   4  -4  10    3.00    2.30
  -4  -4 -10    3.90    1.90
   4   4  10    3.30    1.90
  -6  -4 -10    3.30    2.20
   6  -4  10    7.90    2.60
   6   4  10    1.40    1.90
   8  -4  10    5.30    2.30
  -8  -4 -10    1.80    1.60
   8   4  10    6.30    2.20
  -8   4 -10    3.00    1.60
 -10  -4 -10    2.60    1.90
  10  -4  10    3.40    2.20
 -10   4 -10    5.70    2.00
  10   4  10   -1.40    1.30
  12  -4  10    6.60    2.80
 -12  -4 -10    7.80    2.50
 -12   4 -10   13.60    2.80
  12   4  10    9.10    2.40
  14  -4  10    2.20    2.30
 -14  -4 -10    1.10    1.30
 -14   4 -10    2.80    1.80
  16  -4  10   -3.40    1.40
 -16  -4 -10    1.80    1.10
 -16   4 -10   -2.90    1.00
 -25  -5  10    3.30    1.60
  25  -5 -10    1.00    1.30
 -25   5  10    4.30    1.70
  25   5 -10    7.10    2.60
 -23  -5  10    1.30    1.20
  23  -5 -10    8.20    2.20
  23   5 -10    2.20    1.80
 -23   5  10   -0.30    1.30
 -21  -5  10    0.80    1.60
  21  -5 -10    2.30    1.70
 -21   5  10   -2.00    1.30
  21   5 -10   -0.90    1.80
 -19  -5  10   -0.20    1.50
  19  -5 -10   -0.20    1.30
  19   5 -10   -0.70    1.90
 -19   5  10   -1.50    1.10
 -17  -5  10    0.90    1.60
  17  -5 -10    0.40    1.70
  17   5 -10    0.70    1.90
 -17   5  10    0.50    1.50
 -15  -5  10    1.20    1.50
  15  -5 -10    0.40    1.50
 -15   5  10   -0.20    1.60
  15   5 -10   -2.80    1.80
 -13  -5  10    3.40    2.10
  13  -5 -10    9.80    2.70
  13   5 -10    3.00    2.10
 -13   5  10   10.70    2.90
  11  -5 -10    6.90    2.50
 -11  -5  10    9.30    2.60
  11   5 -10   10.20    2.90
 -11   5  10    8.30    2.50
   9  -5 -10    3.40    2.10
   9  -5 -10    2.30    1.60
  -9  -5  10    3.70    2.10
  -9   5  10    1.30    1.50
   9   5 -10   -0.20    1.80
   7  -5 -10   -0.40    1.10
  -7  -5  10    1.00    1.60
   7   5 -10    4.00    2.00
  -7   5  10   -1.60    1.10
   5  -5 -10    1.70    1.70
  -5  -5  10    2.10    1.50
  -5   5  10    1.50    1.70
   5   5 -10    1.20    1.50
   3  -5 -10   12.70    2.60
  -3  -5  10   20.10    2.90
  -3   5  10   17.10    3.40
  -1  -5  10    2.40    1.70
   1  -5 -10    1.30    1.60
  -1   5  10    0.90    1.80
  -1  -5 -10    7.70    2.40
   1  -5  10    6.40    2.30
   1   5  10    4.50    2.20
  -3  -5 -10   -1.10    1.30
   3  -5  10   -0.20    1.10
   3   5  10   -0.80    1.40
   5  -5  10    2.30    1.60
  -5  -5 -10    1.20    1.50
   5   5  10    1.60    1.40
   7  -5  10    0.70    1.40
  -7  -5 -10    0.80    1.20
   7   5  10    1.60    1.30
 -42   0  11    1.70    1.50
 -40   0  11   -1.90    1.20
 -38   0  11    0.00    1.50
  38   0 -11    2.00    1.70
  36   0 -11   -1.30    1.50
 -36   0  11   -0.90    1.60
  34   0 -11   -0.90    1.60
 -34   0  11   -0.80    1.40
  32   0 -11   -0.30    1.60
 -32   0  11    1.40    1.70
  30   0 -11    0.90    1.60
 -30   0  11   -0.80    1.30
 -28   0  11   -0.60    1.30
  28   0 -11   -1.60    1.30
 -26   0  11   -1.60    1.30
  26   0 -11    1.50    1.40
 -24   0  11   -1.20    1.30
  24   0 -11    1.20    1.30
 -22   0  11    0.70    0.30
  22   0 -11   -1.00    1.10
  22   0 -11    0.10    0.30
 -22   0  11    0.90    1.20
  20   0 -11    1.20    1.20
 -20   0  11   -0.70    1.00
 -20   0  11    0.60    0.20
 -18   0  11    0.50    1.20
  18   0 -11    0.10    1.30
 -18   0  11    0.40    0.30
 -16   0  11   -0.10    0.20
 -16   0  11   -1.20    1.00
  16   0 -11    0.10    1.20
 -14   0  11   -0.30    0.40
 -14   0  11    0.50    1.20
  14   0 -11   -0.70    1.10
  12   0 -11    0.50    1.20
 -12   0  11   -0.30    0.50
 -12   0  11   -0.50    1.00
  12   0 -11    1.20    1.00
 -10   0  11   -0.80    0.90
  10   0 -11    0.60    0.90
  10   0 -11   -1.70    0.90
 -10   0  11    0.40    0.60
  -8   0  11    0.10    0.60
   8   0 -11    0.20    1.00
   8   0 -11    0.80    0.90
   6   0 -11    0.10    1.00
  -6   0  11    0.50    0.70
   6   0 -11    0.40    0.80
  -4   0  11   -0.30    0.80
   4   0 -11    0.20    1.10
   4   0 -11   -0.30    0.60
   2   0 -11    1.20    1.20
   2   0 -11    0.70    0.60
  -2   0  11   -0.30    1.20
   0   0 -11    0.10    0.50
   0   0  11    0.30    1.30
   0   0 -11   -0.70    1.00
   2   0  11   -0.30    0.20
  -2   0 -11    1.30    1.30
   2   0  11   -0.10    1.10
   4   0  11   -0.10    1.10
  -4   0 -11    0.90    1.40
   6   0  11   -0.30    1.10
  -6   0 -11   -0.50    1.10
   8   0  11    1.90    1.70
  -8   0 -11   -1.70    1.20
  10   0  11   -1.20    1.50
 -10   0 -11    0.10    2.30
 -12   0 -11    0.10    1.30
  12   0  11   -0.50    1.50
  14   0  11    0.00    1.70
 -14   0 -11    0.30    1.50
  16   0  11   -2.80    1.50
 -16   0 -11    0.70    1.30
 -18   0 -11    0.30    1.30
  18   0  11    0.10    1.90
  20   0  11    0.10    1.90
 -20   0 -11   -1.00    1.40
 -22   0 -11    0.90    1.30
  22   0  11   -0.50    1.20
 -24   0 -11    2.90    1.60
  24   0  11    1.60    1.50
 -43   1  11    2.80    1.50
  41   1 -11    8.10    2.00
 -41   1  11    8.00    2.30
 -39  -1  11    0.90    1.30
 -39   1  11   -2.10    1.20
  39   1 -11    1.20    1.90
 -37  -1  11    6.00    2.00
  37  -1 -11    5.20    1.70
 -37   1  11    2.10    1.80
  37   1 -11    3.10    2.00
  35  -1 -11    8.70    2.30
 -35  -1  11    8.50    2.30
 -35   1  11    8.90    2.60
  35   1 -11   10.40    2.70
  33  -1 -11   13.00    2.80
 -33  -1  11    9.20    2.40
 -33   1  11   12.80    2.80
  33   1 -11   11.00    2.80
 -31  -1  11   14.00    2.50
  31  -1 -11   16.10    2.90
  31   1 -11   14.30    2.80
 -31   1  11   14.60    2.80
  29  -1 -11   10.30    2.40
 -29  -1  11   14.10    2.40
  29   1 -11    7.40    2.30
 -29   1  11   11.70    2.60
 -27  -1  11    4.00    1.60
  27  -1 -11    1.50    1.50
 -27  -1  11    2.50    0.90
  27   1 -11    3.10    1.80
 -27   1  11    2.10    1.70
  25  -1 -11   22.80    2.70
 -25  -1  11   24.60    2.40
 -25  -1  11   31.00    2.00
  25   1 -11   24.30    2.70
 -25   1  11   31.00    3.00
 -23  -1  11   58.19    2.90
  23  -1 -11   52.79    3.50
 -23  -1  11   60.79    3.40
 -23   1  11   57.29    3.80
  23   1 -11   51.99    3.60
 -21  -1  11   59.39    2.80
  21  -1 -11   58.79    3.60
 -21  -1  11   58.79    3.30
 -21   1  11   52.99    3.50
  21   1 -11   53.39    3.50
 -19  -1  11   10.20    1.20
  19  -1 -11   10.40    1.90
 -19  -1  11   10.60    1.70
  19   1 -11   10.10    2.10
 -19   1  11   10.80    2.00
 -17  -1  11  199.08    6.60
  17  -1 -11  202.68    7.50
 -17  -1  11  197.78    7.00
  17   1 -11  195.28    7.40
 -17   1  11  187.48    7.30
 -15  -1  11    4.90    1.10
 -15  -1  11    6.40    1.40
  15  -1 -11    6.20    1.60
 -15   1  11    6.30    1.50
  15   1 -11    6.30    1.40
  15   1 -11    4.80    1.50
 -13  -1  11   34.00    2.10
  13  -1 -11   38.00    2.70
  13  -1 -11   38.50    1.50
 -13  -1  11   35.20    2.40
  13   1 -11   31.00    2.20
  13   1 -11   33.60    2.50
  11  -1 -11  339.47   10.70
  11  -1 -11  337.77    9.70
  11  -1 -11  332.17   10.60
 -11  -1  11  324.57   10.20
  11   1 -11  323.47   10.40
  11   1 -11  329.37   10.50
 -11   1  11  315.77   10.60
   9  -1 -11  104.49    4.50
   9  -1 -11  103.79    4.40
   9  -1 -11  107.49    3.90
  -9  -1  11  108.59    4.40
  -9   1  11  102.79    4.40
   9   1 -11  105.09    4.40
   9   1 -11   98.79    4.10
   7  -1 -11    6.70    1.40
  -7  -1  11    5.70    1.40
   7  -1 -11    6.20    1.20
   7  -1 -11    6.60    1.50
   7   1 -11    5.90    1.40
   7   1 -11    6.50    1.30
   5  -1 -11    1.60    1.10
   5  -1 -11    0.80    1.00
  -5  -1  11    1.30    1.20
   5  -1 -11    2.20    1.10
  -5   1  11    0.30    0.80
   5   1 -11   -0.20    1.10
   5   1 -11    0.40    0.80
  -3  -1  11   72.79    3.80
   3  -1 -11   70.59    3.60
   3  -1 -11   79.39    3.70
   3  -1 -11   79.09    3.40
   3   1 -11   69.69    3.70
  -3   1  11   72.09    3.60
   3   1 -11   78.79    2.90
   1  -1 -11    6.70    1.60
   1  -1 -11    6.20    1.50
  -1  -1  11    4.90    1.50
   1  -1 -11    6.70    1.20
  -1   1  11    3.00    1.20
   1   1 -11    5.40    1.50
  -1   1  11    6.90    1.00
   1   1 -11    7.30    0.70
   1  -1  11    1.80    1.30
  -1  -1 -11    0.80    0.80
  -1  -1 -11    1.40    1.10
  -1  -1 -11    0.80    1.20
   1   1  11   -0.70    0.90
   1   1  11    0.30    0.60
  -1   1 -11    2.00    1.20
  -3  -1 -11    2.30    1.30
   3  -1  11   -0.60    1.20
  -3  -1 -11    2.80    1.30
   3   1  11   -0.30    1.00
  -3   1 -11    1.30    1.30
   3   1  11    0.00    0.50
   5  -1  11  184.08    7.70
  -5  -1 -11  191.28    7.80
  -5  -1 -11  210.98    7.60
   5   1  11  178.98    7.70
   5   1  11  208.08    6.60
  -5   1 -11  184.48    7.70
   7  -1  11    1.40    1.40
  -7  -1 -11   -0.60    1.20
  -7  -1 -11   -1.90    1.10
   7   1  11    0.00    1.30
  -7   1 -11    1.30    1.30
  -9  -1 -11   91.39    4.80
  -9  -1 -11   88.39    5.10
   9  -1  11   80.69    4.90
   9   1  11   89.19    5.20
  -9   1 -11   80.69    4.90
 -11  -1 -11   25.10    3.00
 -11  -1 -11   25.50    2.80
  11  -1  11   24.30    3.00
 -11   1 -11   25.30    3.20
  11   1  11   22.70    2.90
  13  -1  11    4.10    1.90
 -13  -1 -11    3.10    1.50
 -13  -1 -11    3.50    1.90
  13   1  11    2.00    1.70
 -13   1 -11    9.80    2.40
  15  -1  11   -1.00    1.90
 -15  -1 -11    2.30    1.90
 -15  -1 -11    3.70    1.80
  15   1  11    4.00    2.10
 -15   1 -11    1.40    1.70
  17  -1  11    2.10    1.90
 -17  -1 -11    2.00    1.90
 -17  -1 -11   -1.40    1.30
  17   1  11    2.50    2.00
 -17   1 -11   -0.70    1.50
  19  -1  11    3.50    2.10
 -19  -1 -11    4.40    1.80
  19   1  11    6.90    2.30
 -19   1 -11    3.90    2.10
 -21  -1 -11    2.80    1.60
  21  -1  11    2.00    1.80
  21   1  11   -0.50    1.70
 -21   1 -11   -0.30    1.20
  23  -1  11    0.60    1.80
 -23  -1 -11    2.10    1.10
 -23   1 -11    2.70    1.50
  23   1  11    1.40    1.40
  40   2 -11   20.10    3.00
 -40   2  11   11.80    2.90
  38   2 -11    3.10    1.90
 -38   2  11    1.40    1.90
  36   2 -11    0.80    1.90
 -36   2  11    0.30    1.80
  34  -2 -11    2.20    1.50
  34   2 -11   -0.90    1.90
 -34   2  11   -3.50    1.90
  32  -2 -11    2.70    1.70
 -32   2  11    0.50    2.30
  32   2 -11   -2.00    1.40
  30  -2 -11    4.60    1.90
 -30  -2  11    5.30    1.70
 -30   2  11    4.40    2.20
  30   2 -11    1.80    2.20
  28  -2 -11   53.29    3.90
 -28  -2  11   46.00    3.30
  28   2 -11   53.89    4.40
 -28   2  11   55.09    4.50
  26  -2 -11    2.60    1.60
 -26  -2  11    0.70    1.00
 -26   2  11   -0.20    1.60
  26   2 -11    0.80    1.90
 -24  -2  11   14.80    1.80
 -24  -2  11   12.30    1.50
  24  -2 -11   14.90    2.60
 -24   2  11   15.90    2.80
  24   2 -11    9.70    2.40
 -22  -2  11   24.30    2.30
 -22  -2  11   26.20    2.00
  22  -2 -11   20.50    2.40
  22   2 -11   24.20    2.90
 -22   2  11   23.70    2.70
 -20  -2  11   11.30    1.40
  20  -2 -11    9.40    2.10
 -20  -2  11   10.10    1.80
  20   2 -11    9.20    2.30
 -20   2  11    8.20    2.00
 -18  -2  11    1.10    1.10
  18  -2 -11    1.50    1.30
 -18  -2  11    2.80    1.00
 -18   2  11    1.30    1.30
  18   2 -11    1.10    1.60
  16  -2 -11   14.50    2.20
 -16  -2  11   15.60    1.90
  16  -2 -11   13.50    1.20
 -16  -2  11   17.90    1.70
 -16   2  11   15.00    2.00
  16   2 -11   20.50    2.40
 -14  -2  11  184.68    6.20
 -14  -2  11  168.18    6.60
  14  -2 -11  160.38    6.80
  14  -2 -11  182.48    5.80
  14   2 -11  173.58    6.90
 -14   2  11  163.28    6.70
  14   2 -11  175.98    6.10
 -12  -2  11   -0.20    1.10
  12  -2 -11   -0.20    0.60
  12  -2 -11   -0.50    1.10
 -12   2  11   -1.70    0.80
  12   2 -11   -1.00    0.70
  12   2 -11   -1.60    1.10
  10  -2 -11  199.18    6.80
  10  -2 -11  200.18    7.60
 -10  -2  11  196.68    7.40
  10   2 -11  196.78    6.90
 -10   2  11  195.38    7.20
  10   2 -11  203.98    7.30
   8  -2 -11 1208.38   33.80
  -8  -2  11 1193.88   34.40
   8  -2 -11 1179.88   34.40
  -8   2  11 1194.18   34.00
   8   2 -11 1179.78   33.90
   8   2 -11 1231.78   34.00
   6  -2 -11  460.05   13.90
  -6  -2  11  431.56   14.30
   6  -2 -11  452.15   13.70
   6  -2 -11  448.96   14.20
   6   2 -11  450.45   13.90
   6   2 -11  444.56   13.60
  -6   2  11  443.96   13.80
   4  -2 -11  127.29    4.90
   4  -2 -11  120.49    5.20
   4  -2 -11  127.49    5.30
  -4  -2  11  118.19    5.50
   4   2 -11  121.49    4.60
   4   2 -11  121.09    5.20
  -4   2  11  113.09    4.80
  -4   2  11  116.09    5.20
   2  -2 -11   13.10    1.80
  -2  -2  11   13.20    2.40
   2  -2 -11   10.10    1.70
   2  -2 -11   13.50    2.30
   2   2 -11   14.50    1.40
   2   2 -11   10.20    1.80
  -2   2  11   13.00    1.70
   0  -2 -11   12.00    1.60
   0  -2 -11   11.40    2.00
   0  -2  11   11.90    2.30
   0  -2 -11   12.20    2.30
   0   2  11   10.60    1.60
   0   2 -11   10.30    1.90
   2  -2  11    9.10    2.20
  -2  -2 -11   10.20    1.60
  -2  -2 -11   11.40    2.20
  -2   2 -11   11.30    2.10
   2   2  11   12.10    1.60
  -4  -2 -11    6.20    1.40
   4  -2  11    5.90    2.00
  -4  -2 -11    4.00    1.70
  -4   2 -11    4.10    1.70
   4   2  11    5.00    1.40
  -6  -2 -11    0.90    1.00
   6  -2  11   -0.40    1.70
  -6  -2 -11    0.00    1.30
  -6   2 -11   -0.80    1.40
   6   2  11    2.10    0.90
  -8  -2 -11   -2.00    0.70
  -8  -2 -11    1.40    1.60
   8  -2  11   -0.30    1.60
   8   2  11    0.00    0.50
  -8   2 -11    1.30    1.70
 -10  -2 -11   21.90    3.20
  10  -2  11   22.20    3.60
 -10  -2 -11   20.50    2.10
 -10   2 -11   22.80    3.00
  10   2  11   23.80    3.20
  12  -2  11    3.00    2.20
 -12  -2 -11    1.40    1.70
  12   2  11    5.00    2.20
 -12   2 -11    4.30    2.00
  14  -2  11    1.10    2.00
 -14  -2 -11   -1.70    1.40
 -14   2 -11   -0.50    1.70
  14   2  11   -1.10    1.80
 -16  -2 -11   -1.50    1.40
  16  -2  11    1.20    1.90
  16   2  11    1.20    1.80
 -16   2 -11    1.20    1.70
 -18  -2 -11   -1.10    1.50
  18  -2  11    2.00    1.90
 -18   2 -11   -2.20    1.40
  18   2  11    0.80    1.60
 -20  -2 -11    1.20    2.00
  20  -2  11   -4.70    1.40
  20   2  11    1.10    1.70
 -20   2 -11    0.70    1.60
 -22  -2 -11    0.90    1.40
  22  -2  11   -2.40    1.40
 -22   2 -11    3.30    1.60
  22   2  11    4.70    1.80
  37   3 -11   -1.10    1.80
 -37   3  11    0.80    1.80
  35   3 -11   -3.30    1.80
 -35   3  11   -1.70    1.70
  33  -3 -11   11.50    2.40
 -33  -3  11   11.00    2.60
  33   3 -11    5.90    2.80
 -33   3  11   15.70    3.50
  31  -3 -11    4.30    1.80
 -31  -3  11    5.50    2.10
  31   3 -11    4.50    2.70
 -31   3  11    6.40    2.70
  29  -3 -11   -0.60    1.30
 -29  -3  11    3.10    1.80
  29   3 -11    0.60    2.40
 -29   3  11    1.40    2.00
 -27  -3  11   12.90    2.50
  27  -3 -11   10.80    2.60
 -27   3  11   10.90    2.70
  27   3 -11    7.20    2.90
 -25  -3  11   -0.40    1.40
  25  -3 -11    2.90    2.00
 -25   3  11    0.60    1.80
  25   3 -11    1.10    2.20
  23  -3 -11   33.10    3.20
 -23  -3  11   33.60    3.20
 -23   3  11   37.80    3.70
  23   3 -11   30.80    3.70
  21  -3 -11   33.40    3.30
 -21  -3  11   41.70    3.50
  21   3 -11   37.70    4.10
 -21   3  11   50.29    4.00
 -19  -3  11   29.90    3.20
  19  -3 -11   30.80    3.10
  19   3 -11   34.60    3.80
 -19   3  11   33.30    3.20
  17  -3 -11   22.60    2.80
 -17  -3  11   25.30    2.90
 -17   3  11   24.20    2.60
  17   3 -11   23.90    3.30
  15  -3 -11   14.50    1.50
 -15  -3  11   19.00    2.60
  15  -3 -11   15.20    2.40
 -15   3  11   15.80    2.10
  15   3 -11   14.90    2.60
  13  -3 -11    3.60    1.70
  13  -3 -11    4.30    1.20
 -13  -3  11    3.70    1.70
 -13   3  11    1.70    1.20
  13   3 -11    2.90    1.80
  11  -3 -11    1.50    1.30
  11  -3 -11    2.70    1.10
 -11  -3  11    3.40    1.70
 -11   3  11    1.50    1.00
  11   3 -11    5.70    1.90
   9  -3 -11   56.49    3.80
  -9  -3  11   50.29    3.70
   9  -3 -11   53.99    3.20
   9   3 -11   55.39    3.60
  -9   3  11   53.59    3.10
   7  -3 -11    7.90    1.70
   7  -3 -11    9.40    2.20
  -7  -3  11    7.20    2.20
   7   3 -11    7.70    1.40
  -7   3  11    8.40    1.40
   7   3 -11    6.80    1.70
  -7   3  11    6.40    1.90
   5  -3 -11   39.90    3.30
  -5  -3  11   36.40    3.50
   5  -3 -11   34.00    2.80
   5   3 -11   38.00    2.80
   5   3 -11   34.90    2.50
  -5   3  11   38.60    3.30
  -3  -3  11   10.90    2.50
   3  -3 -11   10.20    2.10
   3  -3 -11   12.30    2.40
   3   3 -11   11.00    1.70
   3   3 -11   10.40    1.80
  -3   3  11   10.30    2.20
   1  -3 -11    8.70    2.10
   1  -3 -11    6.90    2.10
  -1  -3  11   11.60    2.60
   1   3 -11    9.60    1.90
  -1   3  11    7.90    2.00
   1  -3  11   51.89    4.40
  -1  -3 -11   37.30    3.40
   1   3  11   40.30    3.40
  -1   3 -11   45.40    3.40
  -3  -3 -11   19.40    2.70
   3  -3  11   23.30    3.30
  -3   3 -11   23.10    2.90
   3   3  11   23.80    2.70
  -5  -3 -11   11.90    2.70
   5  -3  11   12.50    3.10
   5   3  11   14.60    2.30
  -5   3 -11   10.20    2.30
   7  -3  11   18.70    3.70
  -7  -3 -11   18.90    2.80
   7   3  11   13.20    2.20
  -7   3 -11   11.70    2.60
  -9  -3 -11    4.60    2.00
   9  -3  11   -3.10    1.60
  -9   3 -11    0.90    1.70
   9   3  11   -1.00    1.30
 -11  -3 -11    4.50    2.20
  11  -3  11    4.10    2.40
 -11   3 -11    5.40    2.20
 -13  -3 -11   -0.30    1.50
  13  -3  11    2.60    2.20
 -13   3 -11    2.20    1.90
  15  -3  11    1.70    2.10
 -15  -3 -11   -0.20    1.40
 -15   3 -11    0.70    1.70
 -17  -3 -11   34.90    3.90
  17  -3  11   31.10    3.90
  17   3  11   37.40    4.40
 -17   3 -11   24.60    3.30
  19  -3  11   12.60    3.40
 -19  -3 -11    9.50    2.60
  19   3  11    6.20    2.20
 -19   3 -11    8.40    2.40
 -32  -4  11    1.90    1.30
  32   4 -11   -0.10    2.40
 -32   4  11    0.00    1.60
 -30  -4  11    0.50    1.40
  30  -4 -11    2.70    1.30
  30   4 -11   -1.30    2.30
 -30   4  11    3.00    1.80
  28  -4 -11   13.20    2.80
 -28  -4  11    8.90    2.50
  28   4 -11    9.00    3.30
 -28   4  11    8.20    2.50
  26  -4 -11    1.10    1.80
 -26  -4  11    2.40    1.70
  26   4 -11   -2.50    1.90
 -26   4  11    3.40    2.00
  24  -4 -11    2.70    2.00
 -24  -4  11    2.80    1.80
 -24   4  11    1.40    1.60
  24   4 -11   -1.40    1.70
 -22  -4  11    8.20    2.30
  22  -4 -11    6.10    2.20
 -22   4  11    4.40    1.80
  22   4 -11    9.00    3.30
 -20  -4  11   39.30    3.90
  20  -4 -11   41.10    3.90
  20   4 -11   47.00    4.50
  18  -4 -11   13.10    3.00
 -18  -4  11   10.80    2.50
  18   4 -11   11.60    2.80
  16  -4 -11  118.49    6.60
 -16  -4  11  107.19    6.10
  16   4 -11  125.49    6.90
 -16   4  11  114.29    6.40
  14  -4 -11    3.60    2.00
 -14  -4  11    2.30    1.80
  14   4 -11    2.40    2.00
 -14   4  11    3.10    1.90
  12  -4 -11    2.90    1.90
  12  -4 -11   -0.30    1.00
 -12  -4  11   -1.30    1.50
 -12   4  11   -0.30    1.50
  12   4 -11   -1.80    1.60
  10  -4 -11    9.20    2.50
 -10  -4  11   12.00    2.70
  10  -4 -11   10.30    2.10
  10   4 -11    9.40    2.50
 -10   4  11    6.40    2.10
  -8  -4  11   31.20    3.40
   8  -4 -11   29.50    3.30
   8  -4 -11   29.60    2.90
   8   4 -11   30.70    3.10
  -8   4  11   37.90    3.70
   6  -4 -11    2.50    1.80
   6  -4 -11    1.50    1.50
  -6  -4  11    3.90    2.20
  -6   4  11    4.10    2.10
   6   4 -11    1.70    1.60
   4  -4 -11   18.00    2.60
  -4  -4  11   21.30    3.00
   4  -4 -11   18.50    3.00
   4   4 -11   18.90    2.40
  -4   4  11   17.10    2.80
   2  -4 -11   21.60    3.00
  -2  -4  11   21.80    3.20
  -2   4  11   18.90    3.10
   0  -4 -11   -1.00    1.50
   0  -4  11   -1.60    1.70
   0   4  11   -1.30    1.20
  -2  -4 -11    6.10    2.10
   2  -4  11    4.30    2.10
   2   4  11    7.00    2.30
   4  -4  11    0.70    1.80
  -4  -4 -11    1.10    1.50
   4   4  11    2.00    1.70
  -6  -4 -11    2.30    1.70
   6  -4  11   -0.20    1.90
   6   4  11    0.10    1.60
   8  -4  11   -1.60    1.70
  -8  -4 -11    2.20    2.00
   8   4  11    0.80    1.40
  -8   4 -11    0.10    1.20
 -10  -4 -11   -0.10    1.30
  10  -4  11   -1.00    1.70
  10   4  11    0.30    1.00
 -10   4 -11    1.60    1.20
 -12  -4 -11    6.50    2.20
  12  -4  11    6.70    2.50
 -12   4 -11    4.20    1.90
 -14  -4 -11    5.00    1.80
  14  -4  11   -0.20    1.50
 -14   4 -11   -1.30    0.90
 -25  -5  11    1.70    1.50
  25  -5 -11    3.60    1.70
 -25   5  11    1.00    1.30
  25   5 -11    1.00    1.80
 -23  -5  11    5.10    2.10
  23  -5 -11    4.60    1.80
  23   5 -11    9.40    3.10
 -23   5  11    6.40    2.30
 -21  -5  11    0.40    1.20
  21  -5 -11   -0.10    1.20
 -21   5  11    1.40    1.70
  21   5 -11    1.80    1.90
 -19  -5  11    1.90    1.60
  19  -5 -11    3.40    1.80
 -19   5  11   -1.60    1.20
  19   5 -11    2.50    2.40
  17  -5 -11    3.60    1.80
 -17  -5  11    2.80    1.90
  17   5 -11    3.80    2.30
 -17   5  11    1.40    1.30
 -15  -5  11   -0.90    1.70
  15  -5 -11    2.00    1.70
  15   5 -11   -1.00    1.70
 -15   5  11   -0.40    1.00
  13  -5 -11    2.30    1.80
 -13  -5  11   -2.00    1.20
  13   5 -11    2.30    2.10
 -13   5  11    0.40    1.30
 -11  -5  11    2.50    1.80
  11  -5 -11    7.00    2.50
  11   5 -11    5.90    2.50
 -11   5  11    3.10    1.50
   9  -5 -11   -0.30    1.10
   9  -5 -11    0.10    1.60
  -9  -5  11    4.60    2.10
   9   5 -11    0.70    2.00
  -9   5  11    0.50    1.60
   7  -5 -11    3.90    1.70
  -7  -5  11    5.10    2.30
  -7   5  11    3.90    2.00
   7   5 -11    4.30    1.90
   5  -5 -11    4.10    1.50
  -5  -5  11   -1.30    1.20
  -5   5  11    2.40    1.90
   3  -5 -11    1.60    1.50
  -3  -5  11    6.50    2.20
  -3   5  11    1.70    1.70
  -1  -5  11    7.30    2.30
   1  -5 -11    4.80    2.10
  -1   5  11    6.70    2.50
   1  -5  11    0.50    1.00
  -1  -5 -11    1.30    1.50
   1   5  11   -1.40    1.50
  -3  -5 -11   -1.00    1.40
   3  -5  11    0.90    1.60
   3   5  11    4.00    1.80
   5  -5  11    2.10    1.70
  -5  -5 -11    0.90    1.70
   5   5  11   -0.40    1.30
   7  -5  11    2.50    1.00
  -7  -5 -11    2.90    1.60
   7   5  11    0.00    1.40
 -44   0  12    0.50    1.30
 -42   0  12   31.60    3.80
 -40   0  12    3.70    2.10
  40   0 -12    4.50    1.90
 -38   0  12    0.80    1.60
  38   0 -12    0.10    1.30
 -36   0  12   11.30    2.90
  36   0 -12    9.90    2.50
 -34   0  12    7.10    2.40
  34   0 -12    9.50    2.60
 -32   0  12   11.60    2.50
  32   0 -12   10.60    2.50
  30   0 -12   85.69    5.10
 -30   0  12   94.99    5.30
  28   0 -12   47.00    3.80
 -28   0  12   49.50    3.70
  26   0 -12   29.70    2.80
 -26   0  12   38.60    3.30
  24   0 -12  145.79    6.60
 -24   0  12  165.88    6.70
 -22   0  12   36.10    2.80
  22   0 -12   35.50    2.90
  20   0 -12    0.00    1.20
 -20   0  12    3.00    0.40
 -20   0  12    2.90    1.40
 -18   0  12    2.40    1.30
  18   0 -12    3.00    1.40
 -18   0  12    2.10    0.30
 -16   0  12    9.90    0.70
  16   0 -12   12.70    2.00
 -16   0  12    7.00    1.60
 -14   0  12   74.49    2.60
 -14   0  12   73.29    3.70
  14   0 -12   74.49    3.60
  14   0 -12   61.69    3.50
  12   0 -12   25.70    2.10
 -12   0  12   29.00    2.20
  12   0 -12   27.40    2.10
 -12   0  12   26.40    1.50
  10   0 -12   54.79    3.10
  10   0 -12   56.59    2.90
 -10   0  12   58.99    2.50
  -8   0  12   21.60    1.60
   8   0 -12   23.50    1.80
   8   0 -12   21.80    2.00
   6   0 -12  391.46   12.60
   6   0 -12  409.66   11.90
  -6   0  12  399.06   12.40
   4   0 -12  140.09    5.70
  -4   0  12  148.69    5.70
   4   0 -12  147.99    4.90
   2   0 -12  142.19    4.50
   2   0 -12  133.49    5.60
  -2   0  12  128.39    5.50
   0   0  12  258.77    7.70
   0   0 -12  249.18    9.20
   0   0 -12  279.47    7.80
   0   0  12  259.17    9.30
   2   0  12   11.70    1.90
  -2   0 -12   11.50    2.10
  -4   0 -12   40.10    3.10
   4   0  12   37.90    3.10
  -6   0 -12   91.89    4.90
   6   0  12   90.79    5.10
   8   0  12    0.40    1.50
  -8   0 -12    0.30    1.40
  10   0  12  140.79    7.00
 -10   0 -12  145.69    6.80
 -12   0 -12   15.70    2.60
  12   0  12   20.40    3.50
  14   0  12   31.80    3.70
 -14   0 -12   25.30    3.10
  16   0  12   10.40    2.80
 -16   0 -12    9.80    2.60
  18   0  12    1.30    2.10
 -18   0 -12    2.30    1.70
 -20   0 -12   -0.90    1.20
  20   0  12   -5.20    1.20
  22   0  12   12.90    3.10
 -22   0 -12   15.10    3.20
 -43   1  12    2.00    1.40
  41   1 -12    2.10    1.20
 -41   1  12   -2.80    0.90
  39  -1 -12   -1.20    1.10
 -39  -1  12   -0.90    1.30
  39   1 -12   -1.20    1.40
 -39   1  12    3.40    2.30
  37  -1 -12    4.60    2.00
 -37  -1  12    2.70    1.70
 -37   1  12    0.20    1.80
  37   1 -12    6.80    2.30
  35  -1 -12    4.70    2.00
 -35  -1  12    6.20    2.00
 -35   1  12   -0.60    1.60
  35   1 -12    7.10    2.70
  33  -1 -12    5.40    2.10
 -33  -1  12   -1.90    1.20
  33   1 -12    0.20    1.90
 -33   1  12   -0.40    1.80
  31  -1 -12    3.90    2.00
 -31  -1  12    7.70    2.00
 -31   1  12    9.70    2.60
  31   1 -12    4.60    2.00
 -29  -1  12   30.70    3.00
  29  -1 -12   29.90    3.10
  29   1 -12   30.50    3.20
 -29   1  12   32.00    3.40
 -27  -1  12   72.39    4.20
  27  -1 -12   72.39    4.60
 -27   1  12   75.69    4.70
  27   1 -12   68.39    4.60
  25  -1 -12   25.40    2.60
 -25  -1  12   23.10    2.30
 -25  -1  12   25.20    1.80
  25   1 -12   25.00    2.70
 -25   1  12   27.80    3.00
 -23  -1  12   47.00    3.10
  23  -1 -12   39.80    3.10
 -23  -1  12   46.80    2.50
 -23   1  12   44.40    3.30
  23   1 -12   42.20    3.30
 -21  -1  12    3.70    0.90
  21  -1 -12    5.00    1.70
 -21  -1  12    5.30    1.50
 -21   1  12    2.50    1.40
  21   1 -12    5.40    1.70
 -19  -1  12   78.49    3.40
 -19  -1  12   85.79    4.00
  19  -1 -12   70.89    4.00
  19   1 -12   74.19    4.10
 -19   1  12   76.19    4.10
 -17  -1  12   65.49    2.90
  17  -1 -12   64.59    3.70
 -17  -1  12   69.49    3.50
 -17   1  12   62.89    3.60
  17   1 -12   61.79    3.70
 -15  -1  12  119.99    4.80
 -15  -1  12  115.19    4.40
  15  -1 -12  114.69    5.10
  15   1 -12  114.49    5.00
 -15   1  12  115.59    3.50
  15   1 -12  106.79    4.60
 -15   1  12  107.89    4.90
 -13  -1  12   11.40    1.50
  13  -1 -12   11.10    1.70
 -13  -1  12   13.70    1.80
  13  -1 -12   12.50    1.00
 -13   1  12   12.90    2.00
 -13   1  12   13.20    0.90
  13   1 -12   12.00    1.70
  13   1 -12    9.90    1.60
  11  -1 -12  235.18    8.00
 -11  -1  12  232.48    7.70
  11  -1 -12  242.18    7.20
  11  -1 -12  230.58    8.00
  11   1 -12  230.88    7.90
 -11   1  12  225.18    7.10
 -11   1  12  222.18    8.00
  11   1 -12  228.18    7.90
   9  -1 -12  210.08    7.10
   9  -1 -12  204.58    7.10
  -9  -1  12  197.28    7.00
   9  -1 -12  194.68    6.50
  -9   1  12  188.08    7.10
   9   1 -12  192.28    6.70
   9   1 -12  198.48    7.10
  -9   1  12  189.78    6.40
   7  -1 -12   66.49    3.00
   7  -1 -12   60.19    3.20
   7  -1 -12   62.09    3.20
  -7  -1  12   60.59    3.40
   7   1 -12   64.49    2.90
   7   1 -12   58.79    3.20
  -7   1  12   58.09    2.90
   5  -1 -12  256.17    8.70
   5  -1 -12  269.77    8.50
  -5  -1  12  254.97    8.90
   5  -1 -12  255.77    8.60
   5   1 -12  261.27    7.90
  -5   1  12  247.28    8.50
   5   1 -12  247.68    8.80
  -3  -1  12   -0.10    1.30
   3  -1 -12    0.30    0.90
   3  -1 -12    1.20    1.00
   3  -1 -12    1.30    1.10
  -3   1  12    0.40    0.80
   3   1 -12   -0.50    1.10
   3   1 -12    1.00    0.60
  -1  -1  12   15.00    2.10
   1  -1 -12   16.60    1.50
   1  -1 -12   16.40    1.90
   1  -1 -12   19.40    2.10
  -1   1  12   15.00    1.80
  -1   1  12   15.30    1.40
   1   1 -12   13.20    2.10
   1   1 -12   18.10    0.90
   1  -1  12    9.40    1.90
  -1  -1 -12   11.60    1.40
  -1  -1 -12   11.00    1.80
  -1  -1 -12   13.20    2.20
   1   1  12   10.20    1.10
  -1   1 -12    9.10    1.90
   1   1  12    9.10    1.90
   3  -1  12   36.00    3.00
  -3  -1 -12   43.90    3.20
  -3  -1 -12   35.70    2.90
  -3   1 -12   39.50    3.20
   3   1  12   43.10    2.20
   3   1  12   41.00    3.10
  -5  -1 -12    1.60    1.40
   5  -1  12   -0.20    1.40
  -5  -1 -12   -0.50    1.10
  -5   1 -12    0.60    1.40
   5   1  12    1.70    1.40
  -7  -1 -12  173.78    7.80
   7  -1  12  185.08    7.90
  -7  -1 -12  185.48    7.50
  -7   1 -12  172.78    7.80
   7   1  12  195.78    8.10
  -9  -1 -12   14.60    2.40
  -9  -1 -12   12.20    2.60
   9  -1  12   18.20    2.90
  -9   1 -12   14.40    2.70
   9   1  12   15.00    2.90
 -11  -1 -12    0.20    1.50
  11  -1  12   -2.00    1.40
 -11  -1 -12    0.20    1.30
 -11   1 -12    0.70    1.50
  11   1  12    0.50    1.70
 -13  -1 -12   30.20    3.50
  13  -1  12   29.60    3.40
 -13  -1 -12   25.80    2.80
  13   1  12   25.20    3.20
 -13   1 -12   25.70    3.20
  15  -1  12   23.50    3.30
 -15  -1 -12   21.10    3.00
 -15  -1 -12   21.80    3.30
  15   1  12   19.60    3.10
 -15   1 -12   18.90    3.00
  17  -1  12    1.70    1.90
 -17  -1 -12    8.50    2.30
  17   1  12    5.60    2.10
 -17   1 -12   -0.20    1.50
 -19  -1 -12    0.20    1.60
  19  -1  12    0.30    1.80
  19   1  12    0.10    1.70
 -19   1 -12    1.10    1.70
 -21  -1 -12    0.40    1.30
  21  -1  12    0.80    1.90
 -21   1 -12    3.00    1.80
  21   1  12   -0.40    1.40
 -40   2  12   -0.40    1.30
  40   2 -12   -0.20    1.60
  38   2 -12    3.40    2.10
 -38   2  12    4.70    2.40
  36  -2 -12    8.20    2.30
 -36   2  12    4.90    2.40
  36   2 -12    7.90    2.90
  34  -2 -12   -0.90    1.20
 -34   2  12   -1.70    1.80
  34   2 -12    3.00    2.30
  32  -2 -12   38.00    3.40
  32   2 -12   31.00    3.90
 -32   2  12   39.30    4.10
  30  -2 -12   56.59    4.20
 -30  -2  12   46.10    3.80
  30   2 -12   48.30    4.50
 -30   2  12   48.30    4.30
  28  -2 -12    8.20    2.30
 -28  -2  12    7.90    1.70
 -28   2  12    3.90    2.10
  28   2 -12    2.80    2.10
  26  -2 -12   41.80    3.50
 -26  -2  12   41.50    3.00
 -26   2  12   45.80    3.90
  26   2 -12   40.40    3.80
 -24  -2  12    0.00    1.00
 -24  -2  12   -0.60    0.80
  24  -2 -12   -0.20    1.30
  24   2 -12    1.90    2.10
 -24   2  12   -0.90    1.50
  22  -2 -12   13.50    2.20
 -22  -2  12   17.60    1.80
 -22  -2  12   19.30    2.10
  22   2 -12   21.20    2.70
 -22   2  12   18.90    2.70
 -20  -2  12   53.19    2.80
 -20  -2  12   38.90    2.80
  20  -2 -12   45.40    3.40
  20   2 -12   52.39    3.90
 -20   2  12   47.00    3.40
  18  -2 -12   11.80    2.10
 -18  -2  12   14.40    1.60
 -18  -2  12   11.80    1.60
  18   2 -12   15.30    2.60
 -18   2  12   14.10    2.10
  16  -2 -12   18.30    2.20
  16  -2 -12   19.20    1.30
 -16  -2  12   20.20    1.90
 -16  -2  12   23.90    1.90
  16   2 -12   21.00    1.70
  16   2 -12   20.30    2.70
 -16   2  12   19.60    2.20
  14  -2 -12    7.50    1.00
  14  -2 -12    9.90    2.10
 -14  -2  12    5.50    1.40
 -14  -2  12    7.30    1.30
  14   2 -12    7.00    1.30
  14   2 -12    8.80    1.90
 -14   2  12    6.30    1.60
  12  -2 -12   32.30    2.70
  12  -2 -12   30.30    1.90
 -12  -2  12   27.10    2.30
  12   2 -12   26.00    2.00
 -12   2  12   27.10    2.30
  12   2 -12   30.30    2.50
 -10  -2  12  461.45   14.60
  10  -2 -12  469.75   14.80
  10  -2 -12  456.85   13.90
 -10   2  12  465.35   14.50
  10   2 -12  456.05   14.30
  10   2 -12  460.55   14.20
   8  -2 -12  430.46   14.10
  -8  -2  12  446.36   14.30
   8  -2 -12  448.16   13.70
   8  -2 -12  454.15   13.80
  -8   2  12  433.86   13.90
   8   2 -12  457.45   13.80
   8   2 -12  435.46   13.80
  -6  -2  12    6.30    1.90
   6  -2 -12    6.60    1.40
   6  -2 -12    8.70    1.90
   6  -2 -12    3.70    1.50
   6   2 -12    7.20    1.50
   6   2 -12    5.60    1.40
  -6   2  12    6.90    1.40
   4  -2 -12   47.10    3.00
  -4  -2  12   51.19    3.50
   4  -2 -12   42.70    2.70
   4  -2 -12   52.39    3.20
   4   2 -12   45.20    3.10
   4   2 -12   47.80    2.50
  -4   2  12   45.10    2.90
  -4   2  12   44.10    2.70
   2  -2 -12    7.40    1.90
   2  -2 -12    9.30    1.90
   2  -2 -12    9.80    1.60
  -2  -2  12    6.70    1.90
   2   2 -12   10.60    2.10
   2   2 -12    7.00    1.10
  -2   2  12    9.80    1.70
   0  -2 -12   20.20    2.40
   0  -2 -12   21.40    2.20
   0  -2 -12   23.30    2.10
   0  -2  12   15.70    2.50
   0   2  12   19.70    1.90
   0   2 -12   17.10    2.30
  -2  -2 -12   78.79    3.90
  -2  -2 -12   71.89    4.30
   2  -2  12   73.59    4.70
  -2   2 -12   74.39    4.40
   2   2  12   66.69    3.60
   4  -2  12   16.50    2.90
  -4  -2 -12   16.80    2.50
  -4  -2 -12   18.80    2.00
  -4   2 -12   16.40    2.50
   4   2  12   20.20    2.00
  -6  -2 -12    1.70    1.10
   6  -2  12   -0.90    1.60
  -6  -2 -12    3.30    1.90
   6   2  12    2.80    0.80
  -6   2 -12   -0.90    1.60
  -8  -2 -12  114.29    5.30
   8  -2  12  113.89    6.50
  -8  -2 -12  120.49    6.40
   8   2  12  116.29    6.40
  -8   2 -12  107.99    6.10
  10  -2  12   -0.10    1.90
 -10  -2 -12   -0.10    1.60
 -10  -2 -12    1.80    2.20
  10   2  12    0.70    1.80
 -10   2 -12    1.20    1.70
  12  -2  12    2.90    2.20
 -12  -2 -12    1.70    1.80
 -12   2 -12    0.50    1.70
  12   2  12    0.30    2.00
 -14  -2 -12    3.90    1.90
  14  -2  12    5.00    2.40
 -14   2 -12    4.00    2.20
  14   2  12    1.70    1.80
  16  -2  12   -0.60    2.10
 -16  -2 -12   -0.20    1.50
 -16   2 -12    0.50    1.60
  16   2  12   -1.20    1.30
 -18  -2 -12   -0.50    1.50
  18  -2  12    0.80    1.90
  18   2  12   -0.20    1.30
 -18   2 -12    2.50    2.00
 -20  -2 -12    1.60    1.60
  20  -2  12    0.20    1.90
 -20   2 -12    0.90    1.40
  20   2  12    1.50    1.20
 -39   3  12    3.10    1.80
  37   3 -12    1.30    2.00
 -37   3  12    0.50    1.70
  35  -3 -12    6.50    2.00
 -35   3  12    4.70    2.60
  35   3 -12    3.50    2.40
  33  -3 -12    8.30    2.50
  33   3 -12   13.10    3.30
 -33   3  12   10.40    3.10
  31  -3 -12   17.90    2.70
 -31  -3  12   17.00    2.70
 -31   3  12   15.60    3.50
  31   3 -12   11.10    3.40
 -29  -3  12    3.30    1.80
  29  -3 -12    2.70    1.60
  29   3 -12   -0.70    2.30
 -29   3  12    1.90    2.00
 -27  -3  12   -1.80    1.10
  27  -3 -12    2.90    2.00
  27   3 -12    4.50    2.40
 -27   3  12    2.70    2.10
  25  -3 -12   -0.50    1.60
 -25  -3  12   -0.40    1.40
 -25   3  12   -3.00    1.50
  25   3 -12   -2.50    1.80
  23  -3 -12   17.80    2.80
 -23  -3  12   18.20    2.50
 -23   3  12   18.30    3.00
  23   3 -12   14.90    3.20
 -21  -3  12    5.20    1.80
  21  -3 -12    6.60    2.10
  21   3 -12    4.70    2.20
 -21   3  12   11.00    2.40
  19  -3 -12   14.40    2.70
 -19  -3  12   13.20    2.40
 -19   3  12   12.80    2.60
  19   3 -12   14.60    3.10
  17  -3 -12   10.90    2.30
 -17  -3  12   10.60    2.30
 -17   3  12   12.20    1.90
  17   3 -12   12.70    2.70
  15  -3 -12    5.40    1.90
  15  -3 -12    4.20    1.20
 -15  -3  12    6.40    1.90
  15   3 -12    5.40    2.00
 -15   3  12    4.50    1.40
  13  -3 -12    1.10    0.90
  13  -3 -12    0.90    1.40
 -13  -3  12    0.90    1.40
  13   3 -12   -0.90    1.70
 -13   3  12    0.50    1.00
 -11  -3  12    1.10    1.70
  11  -3 -12   -0.20    1.40
  11  -3 -12    0.00    1.00
  11   3 -12   -1.80    1.10
 -11   3  12   -0.80    0.80
  -9  -3  12    0.90    1.60
   9  -3 -12    1.30    1.10
   9  -3 -12    1.80    1.60
  -9   3  12   -0.30    0.60
   9   3 -12    2.00    1.50
   9   3 -12   -0.90    0.70
  -7  -3  12    1.80    1.60
   7  -3 -12    1.70    1.50
   7  -3 -12   -0.50    1.30
  -7   3  12    1.40    0.80
   7   3 -12    2.50    1.40
  -7   3  12    0.80    1.40
   7   3 -12    1.30    0.80
  -5  -3  12    3.90    1.90
   5  -3 -12    2.70    1.60
   5  -3 -12    1.90    1.60
  -5   3  12    2.60    1.60
   5   3 -12    4.20    1.30
   5   3 -12    3.20    1.20
   3  -3 -12   26.90    2.80
  -3  -3  12   25.00    3.30
   3  -3 -12   23.50    2.80
   3   3 -12   29.00    2.50
  -3   3  12   24.90    2.70
   1  -3 -12    2.20    1.60
   1  -3 -12    3.30    1.60
  -1  -3  12    0.90    2.10
  -1   3  12    2.30    1.70
   1   3 -12    2.00    1.20
  -1  -3 -12   33.10    3.30
   1  -3  12   34.20    4.10
  -1   3 -12   33.70    3.30
   1   3  12   39.70    3.30
   3  -3  12   -0.30    1.90
  -3  -3 -12    3.20    1.90
   3   3  12    1.40    1.30
  -3   3 -12   -0.80    1.60
  -5  -3 -12   12.40    2.80
   5  -3  12   14.70    3.10
  -5   3 -12   10.60    2.50
   5   3  12   13.40    2.40
  -7  -3 -12    5.70    2.10
   7  -3  12    6.40    2.70
  -7   3 -12    3.90    1.90
   7   3  12    5.30    1.80
  -9  -3 -12    7.20    2.40
   9  -3  12    9.00    2.80
  -9   3 -12    5.80    2.30
 -11  -3 -12    1.20    1.90
  11  -3  12    0.30    2.00
 -11   3 -12   -1.20    1.30
  13  -3  12   10.80    2.90
 -13  -3 -12    7.00    2.40
 -13   3 -12   10.30    2.80
  15  -3  12    7.30    2.90
 -15  -3 -12    6.90    2.30
  15   3  12   -0.10    1.90
 -15   3 -12    3.10    2.70
 -17  -3 -12    3.60    1.50
  17  -3  12    3.40    2.20
 -17   3 -12    6.00    2.30
  17   3  12    5.90    2.20
 -34  -4  12    7.40    1.60
 -34   4  12    3.60    1.70
  34   4 -12    1.50    2.40
  32  -4 -12    2.10    1.40
 -32  -4  12    0.10    1.20
  32   4 -12    2.20    2.60
 -32   4  12    2.40    1.80
  30  -4 -12   18.70    2.90
 -30  -4  12   14.80    3.00
  30   4 -12   20.30    4.30
 -30   4  12   24.10    3.20
  28  -4 -12    1.50    1.80
 -28  -4  12    0.80    1.60
 -28   4  12   -1.50    1.60
  28   4 -12   -1.30    2.30
  26  -4 -12    2.50    2.00
 -26  -4  12   -0.90    1.40
  26   4 -12   -2.60    2.00
 -26   4  12    3.80    2.00
 -24  -4  12    1.40    1.60
  24  -4 -12    1.00    1.90
  24   4 -12    0.70    2.50
 -24   4  12    2.40    1.80
 -22  -4  12    7.20    2.20
  22  -4 -12    9.30    2.80
  22   4 -12    9.80    3.10
 -22   4  12    9.20    2.60
 -20  -4  12   -0.70    1.50
  20  -4 -12   -0.20    1.80
  20   4 -12   -1.80    1.80
  18  -4 -12   11.00    2.70
 -18  -4  12    9.60    2.50
  18   4 -12   11.60    2.90
  16  -4 -12    7.10    2.30
 -16  -4  12    7.20    2.30
  16   4 -12    9.60    2.90
 -14  -4  12   13.50    2.80
  14  -4 -12   22.60    3.30
 -14   4  12   17.50    2.80
  14   4 -12   20.20    3.10
  12  -4 -12   10.10    2.60
 -12  -4  12   12.10    2.70
  12  -4 -12   10.10    2.00
  12   4 -12   14.40    2.90
 -12   4  12    8.20    2.20
  10  -4 -12   11.20    2.10
 -10  -4  12    8.70    2.50
  10  -4 -12   11.70    2.70
 -10   4  12   17.10    2.80
  10   4 -12    8.30    2.20
   8  -4 -12    6.70    2.00
  -8  -4  12   10.20    2.70
   8  -4 -12    3.50    2.00
   8   4 -12    3.80    2.00
  -8   4  12    6.30    2.10
  -6  -4  12    1.90    1.80
   6  -4 -12    2.70    1.50
   6  -4 -12    8.00    2.50
  -6   4  12    5.30    2.20
   6   4 -12    0.40    1.50
   4  -4 -12    8.90    2.20
  -4  -4  12    3.80    2.50
   4  -4 -12    8.30    2.30
  -4   4  12    5.10    2.00
  -2  -4  12    1.60    2.10
   2  -4 -12    2.80    1.60
  -2   4  12    2.70    1.70
   0  -4 -12    0.20    1.30
   0  -4  12    2.60    2.00
   0   4  12   -0.50    1.40
  -2  -4 -12    8.60    2.40
   2  -4  12   11.90    3.00
   2   4  12   10.80    2.50
   4  -4  12    0.50    2.00
  -4  -4 -12   -0.60    1.70
   4   4  12    1.20    1.80
  -6  -4 -12    0.50    1.80
   6  -4  12    2.00    2.10
   6   4  12    4.50    2.00
  -8  -4 -12    2.50    2.00
   8  -4  12    8.00    2.70
  -8   4 -12    2.80    1.60
   8   4  12    2.60    1.70
 -10  -4 -12   -0.10    1.10
  10  -4  12   -0.30    2.10
 -10   4 -12   -1.20    1.30
 -12  -4 -12    1.90    1.20
  12  -4  12    5.90    2.50
 -12   4 -12   -1.00    0.80
 -25  -5  12    9.80    2.70
  25  -5 -12    9.10    2.40
  25   5 -12   17.70    3.60
 -25   5  12   14.90    2.50
 -23  -5  12   -1.20    1.50
  23  -5 -12    3.80    1.70
  23   5 -12   -3.70    1.80
 -23   5  12    1.30    1.40
  21  -5 -12    3.70    1.70
 -21  -5  12    1.60    1.50
  21   5 -12    5.80    2.50
 -21   5  12    0.10    1.50
 -19  -5  12   -0.50    1.70
  19  -5 -12   -2.20    1.10
  19   5 -12   -1.40    1.80
 -19   5  12    1.00    1.60
 -17  -5  12   -2.50    1.00
  17  -5 -12    0.40    1.40
 -17   5  12    3.00    1.60
  17   5 -12   -3.70    1.20
 -15  -5  12    4.70    2.00
  15  -5 -12    2.10    2.30
  15   5 -12   11.30    2.90
 -15   5  12   10.20    2.50
  13  -5 -12    3.90    2.20
 -13  -5  12    3.20    1.90
  13   5 -12   -0.70    1.70
 -13   5  12   -2.30    1.10
  11  -5 -12    2.20    1.80
 -11  -5  12   -2.00    1.20
 -11   5  12    0.80    1.30
  11   5 -12   -0.90    1.70
  -9  -5  12    5.60    2.20
   9  -5 -12    3.40    1.70
   9   5 -12    0.30    1.60
  -9   5  12    5.80    2.50
  -7  -5  12    0.60    1.70
   7  -5 -12    1.80    1.30
  -7   5  12    0.90    1.60
   5  -5 -12    2.40    1.60
  -5  -5  12    0.40    1.50
  -5   5  12   -1.60    1.20
  -3  -5  12    5.80    2.00
   3  -5 -12    6.50    2.40
  -3   5  12    2.30    1.90
  -1  -5  12    0.80    1.40
   1  -5 -12    2.10    1.80
  -1   5  12    0.20    1.40
   1  -5  12    1.70    1.20
  -1  -5 -12   -1.30    1.10
   1   5  12    1.00    1.50
  -3  -5 -12   -0.80    1.10
   3  -5  12   -0.40    1.00
   3   5  12    0.20    1.30
  -5  -5 -12    4.10    1.90
   5  -5  12    5.40    1.80
   5   5  12    1.10    1.20
 -44   0  13    0.90    1.50
  42   0 -13    3.90    1.30
 -42   0  13   -1.40    1.70
 -40   0  13    6.00    2.40
  40   0 -13   -0.90    1.30
 -38   0  13   -0.80    1.60
  38   0 -13   -0.20    1.40
  36   0 -13   -0.40    1.70
 -36   0  13   -1.90    1.20
  34   0 -13   -0.50    1.60
 -34   0  13   -0.60    1.40
 -32   0  13   -0.90    1.60
  32   0 -13   -1.00    1.30
  30   0 -13   -0.20    1.40
 -30   0  13    1.20    1.70
  28   0 -13    2.20    1.60
 -28   0  13    1.00    1.50
  26   0 -13    0.10    1.20
 -26   0  13    1.20    1.40
 -24   0  13    1.00    1.30
  24   0 -13    0.00    1.10
  22   0 -13    0.20    1.10
 -22   0  13    0.20    1.20
  20   0 -13    0.60    1.20
 -20   0  13   -2.40    0.90
  18   0 -13   -0.10    1.10
 -18   0  13    0.30    1.10
 -18   0  13    0.10    0.20
  16   0 -13    0.00    1.10
 -16   0  13   -1.00    1.00
 -16   0  13   -0.10    0.40
  14   0 -13    0.50    1.00
 -14   0  13    0.00    1.10
 -14   0  13   -0.50    0.50
  14   0 -13    0.20    1.10
  12   0 -13    0.00    1.20
  12   0 -13   -0.20    1.10
 -12   0  13    0.40    1.10
 -12   0  13   -0.20    0.60
  10   0 -13    1.30    1.10
  10   0 -13   -0.40    0.90
 -10   0  13    1.10    0.80
   8   0 -13    0.00    0.80
  -8   0  13    0.40    0.80
   8   0 -13   -0.80    1.00
   6   0 -13   -0.50    1.20
   6   0 -13    0.10    0.70
  -6   0  13    0.40    0.90
  -4   0  13   -2.60    0.90
   4   0 -13   -1.00    0.50
   4   0 -13    0.00    1.10
  -2   0  13    0.40    1.10
   2   0 -13    1.10    0.50
   2   0 -13    0.20    1.20
   0   0 -13    0.80    1.20
   0   0 -13    1.70    0.60
   0   0  13    0.40    1.20
   2   0  13    0.70    1.20
  -2   0 -13    1.70    1.50
  -4   0 -13    0.30    1.40
   4   0  13    0.40    1.30
   6   0  13   -0.60    1.70
  -6   0 -13   -1.50    1.20
  -8   0 -13    0.20    1.60
   8   0  13    0.20    1.60
 -10   0 -13    0.30    1.40
  10   0  13    0.40    2.00
 -12   0 -13    0.20    1.70
  12   0  13    3.20    2.00
 -14   0 -13    1.20    1.50
  14   0  13   -1.50    1.50
  16   0  13    2.40    2.00
 -16   0 -13    1.20    1.60
 -18   0 -13    0.60    1.70
  18   0  13   -1.40    1.40
 -20   0 -13   -1.20    1.10
  20   0  13   -1.60    1.30
 -22   0 -13   -3.30    1.30
  22   0  13    0.70    1.50
 -43   1  13   -2.70    0.90
  43   1 -13    0.60    1.20
 -41   1  13    1.40    1.70
  41   1 -13    4.30    1.90
 -39  -1  13   11.10    2.60
  39  -1 -13    9.40    2.50
  39   1 -13    4.90    2.30
 -39   1  13    5.90    2.10
 -37  -1  13   -0.20    1.40
  37  -1 -13   -0.20    1.30
  37   1 -13   -0.10    1.90
 -37   1  13    1.70    2.00
  35  -1 -13    2.60    1.80
 -35  -1  13    0.70    1.60
 -35   1  13    1.80    1.90
  35   1 -13    3.30    2.10
 -33  -1  13  149.59    6.90
  33  -1 -13  144.99    7.20
  33   1 -13  147.89    7.50
 -33   1  13  143.69    7.60
  31  -1 -13    0.80    1.50
 -31  -1  13    0.50    1.40
 -31   1  13    0.10    1.80
  31   1 -13   -0.20    2.00
 -29  -1  13   49.10    3.60
  29  -1 -13   45.10    3.60
  29   1 -13   40.80    3.70
 -29   1  13   46.80    3.90
  27  -1 -13    2.30    1.60
 -27  -1  13    1.10    1.40
 -27   1  13    1.40    1.50
  27   1 -13    3.50    1.90
 -25  -1  13   30.40    2.70
 -25  -1  13   34.50    2.00
  25  -1 -13   28.20    2.90
  25   1 -13   29.40    3.00
 -25   1  13   30.40    3.00
  23  -1 -13   33.30    2.90
 -23  -1  13   38.60    2.80
 -23  -1  13   37.00    2.10
  23   1 -13   33.40    3.00
 -23   1  13   33.30    2.90
 -21  -1  13   24.60    1.70
  21  -1 -13   24.40    2.40
 -21  -1  13   21.20    2.10
  21   1 -13   22.20    2.50
 -21   1  13   20.80    2.30
 -19  -1  13  267.47    8.30
 -19  -1  13  252.57    8.80
  19  -1 -13  247.18    9.10
 -19   1  13  243.18    9.10
  19   1 -13  254.57    9.20
 -17  -1  13    7.40    1.20
  17  -1 -13    5.10    1.60
 -17  -1  13    8.20    1.60
  17   1 -13    5.80    1.60
  17   1 -13    6.80    1.50
 -17   1  13    6.90    1.80
 -15  -1  13   30.10    2.50
  15  -1 -13   29.30    2.50
 -15  -1  13   30.50    2.00
  15   1 -13   29.00    2.40
  15   1 -13   28.60    2.30
 -15   1  13   31.40    1.30
 -15   1  13   32.60    2.60
  13  -1 -13  193.18    7.10
 -13  -1  13  192.48    6.70
  13  -1 -13  200.58    6.10
  13  -1 -13  190.18    7.10
  13   1 -13  197.98    7.10
 -13   1  13  186.18    7.20
  13   1 -13  185.18    6.90
 -13   1  13  195.48    6.00
  11  -1 -13    6.00    1.50
  11  -1 -13    8.30    1.10
 -11  -1  13    9.40    1.60
  11  -1 -13    6.60    1.60
 -11   1  13    8.60    1.00
  11   1 -13    8.80    1.60
 -11   1  13    4.70    1.50
  11   1 -13    6.70    1.50
   9  -1 -13   67.39    3.00
   9  -1 -13   66.69    3.50
   9  -1 -13   72.29    3.50
  -9  -1  13   60.49    3.30
  -9   1  13   62.49    2.90
   9   1 -13   65.99    3.60
  -9   1  13   57.49    3.30
   9   1 -13   64.49    3.10
   7  -1 -13   17.10    1.70
  -7  -1  13   14.70    1.90
   7  -1 -13   17.10    1.80
   7  -1 -13   13.20    1.80
   7   1 -13   17.30    1.50
   7   1 -13   16.20    1.90
  -7   1  13   16.10    1.60
   5  -1 -13    3.10    1.30
   5  -1 -13    4.10    1.50
  -5  -1  13    3.40    1.40
   5  -1 -13    5.70    1.30
  -5   1  13    3.20    1.10
   5   1 -13    3.40    1.30
   5   1 -13    5.60    1.00
   3  -1 -13   37.80    2.80
   3  -1 -13   42.60    2.80
   3  -1 -13   48.20    2.60
  -3  -1  13   41.60    3.10
  -3   1  13   38.90    2.70
   3   1 -13   37.40    2.80
   3   1 -13   47.40    1.90
   1  -1 -13  114.49    5.20
   1  -1 -13  116.79    4.40
  -1  -1  13  105.99    5.20
   1  -1 -13  116.99    5.10
  -1   1  13  103.69    5.00
   1   1 -13  103.09    5.20
  -1   1  13  112.89    4.30
  -1  -1 -13   46.00    3.40
   1  -1  13   41.00    3.30
  -1  -1 -13   47.90    2.50
  -1  -1 -13   48.00    3.20
   1   1  13   42.90    3.10
  -1   1 -13   41.60    3.20
   1   1  13   46.40    2.40
   3  -1  13    0.70    1.50
  -3  -1 -13    0.80    1.20
  -3  -1 -13   -0.70    1.00
   3   1  13    1.00    1.30
  -3   1 -13    0.40    1.40
  -5  -1 -13   38.80    3.30
   5  -1  13   47.30    3.70
  -5  -1 -13   41.10    3.30
   5   1  13   36.60    3.30
  -5   1 -13   38.10    3.40
   7  -1  13    8.80    2.40
  -7  -1 -13   10.80    2.30
  -7  -1 -13    4.10    1.90
  -7   1 -13    9.90    2.30
   7   1  13    7.70    2.20
  -9  -1 -13   14.80    2.50
  -9  -1 -13   16.10    3.00
   9  -1  13   18.50    3.00
  -9   1 -13   15.80    2.90
   9   1  13   14.70    2.90
  11  -1  13    3.20    2.00
 -11  -1 -13    2.90    1.80
 -11  -1 -13    2.80    2.00
  11   1  13    2.10    1.80
 -11   1 -13    2.60    1.80
 -13  -1 -13    0.70    1.90
 -13  -1 -13    4.00    1.90
  13  -1  13    2.60    2.10
  13   1  13    0.60    1.90
 -13   1 -13    3.10    1.90
  15  -1  13   32.90    3.70
 -15  -1 -13   27.70    3.30
  15   1  13   34.50    4.00
 -15   1 -13   33.60    3.80
 -17  -1 -13    8.80    2.60
  17  -1  13   12.90    2.80
  17   1  13   13.50    3.00
 -17   1 -13   12.50    2.80
 -19  -1 -13    0.90    1.50
  19  -1  13   -0.80    1.70
 -19   1 -13    0.30    1.20
  19   1  13   -0.70    1.20
  21  -1  13   -0.10    1.30
 -21  -1 -13   -0.10    1.00
  21   1  13    2.80    1.50
 -21   1 -13    0.00    1.00
  42   2 -13    7.30    2.30
 -42   2  13    1.60    1.50
 -40   2  13    0.30    1.40
  40   2 -13   -0.50    1.30
  38  -2 -13   -0.10    1.30
 -38   2  13    0.90    1.90
  38   2 -13    2.80    2.20
  36  -2 -13   -1.20    1.30
  36   2 -13   -1.80    1.70
 -36   2  13   -1.70    1.70
  34  -2 -13   33.60    3.50
  34   2 -13   40.10    4.20
 -34   2  13   34.70    4.30
  32  -2 -13   -3.20    1.30
 -32   2  13   -0.40    1.60
  32   2 -13   -1.20    1.80
  30  -2 -13   23.90    2.90
 -30   2  13   18.90    3.50
  30   2 -13   21.30    3.50
  28  -2 -13   13.10    2.60
 -28  -2  13   11.30    1.70
  28   2 -13    7.80    2.60
 -28   2  13   13.90    2.90
 -26  -2  13    0.80    1.00
 -26  -2  13    0.30    0.90
  26  -2 -13    1.30    1.50
  26   2 -13    1.70    1.90
 -26   2  13   -0.10    1.90
  24  -2 -13   17.70    2.90
 -24  -2  13   17.90    1.90
 -24  -2  13   14.30    1.90
  24   2 -13   14.10    2.70
 -24   2  13   18.30    2.70
 -22  -2  13   29.60    2.30
 -22  -2  13   28.80    2.40
  22  -2 -13   34.60    3.10
  22   2 -13   31.00    3.20
 -22   2  13   32.10    3.20
 -20  -2  13   -0.90    0.80
 -20  -2  13   -0.20    0.80
  20  -2 -13    0.70    1.20
  20   2 -13   -0.20    1.40
 -20   2  13    1.70    1.30
  18  -2 -13   16.00    2.60
 -18  -2  13   15.20    1.90
 -18  -2  13   16.60    1.80
  18   2 -13   17.60    2.60
 -18   2  13   14.60    2.20
 -16  -2  13    7.50    1.70
  16  -2 -13    8.40    2.00
 -16  -2  13    7.60    1.40
  16  -2 -13    7.20    0.80
  16   2 -13   10.30    2.10
  16   2 -13    7.10    1.40
 -16   2  13    6.40    1.60
  14  -2 -13   -0.20    1.20
 -14  -2  13    0.30    0.90
  14  -2 -13   -0.70    0.50
 -14  -2  13    0.50    0.90
  14   2 -13   -0.30    0.70
  14   2 -13    0.60    1.50
 -14   2  13   -0.40    1.00
 -12  -2  13   49.20    3.20
  12  -2 -13   38.50    2.30
  12  -2 -13   46.20    3.30
  12   2 -13   40.90    2.90
  12   2 -13   42.60    2.70
 -12   2  13   34.10    2.70
 -10  -2  13  182.88    7.40
  10  -2 -13  197.88    6.80
  10  -2 -13  193.78    7.50
  10   2 -13  203.58    7.20
 -10   2  13  187.38    7.20
  10   2 -13  188.38    7.10
  -8  -2  13   14.40    2.20
   8  -2 -13   18.70    1.90
   8  -2 -13   17.00    2.30
   8  -2 -13   15.90    1.90
   8   2 -13   16.60    1.90
  -8   2  13   13.20    1.70
   8   2 -13   13.50    1.90
   6  -2 -13   23.90    2.20
   6  -2 -13   25.50    2.30
   6  -2 -13   25.30    2.40
  -6  -2  13   22.00    2.50
   6   2 -13   22.90    2.00
  -6   2  13   22.70    2.10
   6   2 -13   22.00    2.30
   4  -2 -13   19.40    2.10
   4  -2 -13   20.20    2.10
  -4  -2  13   19.50    2.50
   4  -2 -13   18.80    2.00
  -4   2  13   19.00    2.00
   4   2 -13   18.80    2.10
   4   2 -13   24.60    1.80
   2  -2 -13   28.40    2.40
   2  -2 -13   30.20    2.80
  -2  -2  13   25.70    2.90
   2  -2 -13   27.40    2.30
  -2   2  13   25.70    2.20
   2   2 -13   25.30    2.50
   0  -2  13   58.69    4.20
   0  -2 -13   65.59    3.70
   0  -2 -13   59.59    3.50
   0  -2 -13   74.19    4.20
   0   2  13   61.39    3.40
   0   2 -13   57.09    3.90
  -2  -2 -13    9.40    1.80
   2  -2  13    8.50    2.50
  -2  -2 -13   13.20    2.20
   2   2  13    8.80    1.60
  -2   2 -13    8.10    2.20
  -4  -2 -13    1.20    1.20
  -4  -2 -13    1.00    1.60
   4  -2  13   -3.30    1.50
   4   2  13    0.10    0.60
  -4   2 -13    0.90    1.80
  -6  -2 -13  135.69    6.90
  -6  -2 -13  145.69    6.20
   6  -2  13  136.59    7.20
  -6   2 -13  134.69    6.90
   6   2  13  134.49    7.00
   8  -2  13   50.69    4.40
  -8  -2 -13   50.99    4.10
  -8  -2 -13   55.89    3.60
   8   2  13   45.50    4.10
  -8   2 -13   49.00    4.20
  10  -2  13   -1.10    1.70
 -10  -2 -13    2.80    1.90
  10   2  13    1.30    1.60
 -10   2 -13    2.50    1.80
 -12  -2 -13    0.30    1.50
  12  -2  13    3.20    2.20
  12   2  13    3.30    2.00
 -12   2 -13    2.60    1.90
  14  -2  13    6.60    2.50
 -14  -2 -13   10.30    2.70
 -14   2 -13    1.00    1.80
  14   2  13    5.00    2.30
  16  -2  13    3.80    2.40
 -16  -2 -13    7.00    2.30
 -16   2 -13    5.90    2.50
  16   2  13    8.10    2.50
 -18  -2 -13    1.10    1.60
  18  -2  13    0.70    1.70
  18   2  13    2.20    1.50
 -18   2 -13    3.60    2.00
  39   3 -13    6.40    2.40
 -39   3  13   12.20    3.30
 -37   3  13    0.90    2.10
  37   3 -13   -0.10    2.00
  35  -3 -13    1.30    1.40
 -35   3  13    9.00    3.10
  35   3 -13    4.60    2.60
  33  -3 -13   -0.20    1.50
 -33   3  13   -0.20    2.00
  33   3 -13    2.60    2.50
  31  -3 -13    5.60    2.00
 -31  -3  13    3.70    1.70
 -31   3  13    2.20    2.10
  31   3 -13    7.80    2.90
  29  -3 -13    2.60    1.80
 -29  -3  13    0.80    1.60
  29   3 -13    3.40    2.50
 -29   3  13    1.60    2.10
  27  -3 -13   19.00    2.80
 -27  -3  13   23.50    2.90
  27   3 -13   22.10    3.60
 -27   3  13   20.60    3.30
 -25  -3  13   -1.10    1.30
  25  -3 -13    1.40    1.70
  25   3 -13   -2.50    1.60
 -25   3  13    1.10    1.90
 -23  -3  13   19.60    2.50
  23  -3 -13   17.60    2.70
 -23   3  13   18.30    2.80
  23   3 -13   24.10    3.70
  21  -3 -13   19.80    3.00
 -21  -3  13   14.80    2.40
 -21   3  13   20.40    2.70
  21   3 -13   16.80    3.20
  19  -3 -13    0.20    1.30
 -19  -3  13    1.00    1.30
  19   3 -13    0.60    1.90
 -19   3  13   -2.40    1.20
 -17  -3  13    2.10    1.60
  17  -3 -13    6.80    2.10
  17   3 -13    4.80    2.10
 -17   3  13    6.60    1.90
 -15  -3  13   -0.30    1.30
  15  -3 -13    1.80    1.60
 -15   3  13    0.30    1.00
  15   3 -13    0.00    1.60
 -13  -3  13   39.80    3.40
  13  -3 -13   42.00    3.60
  13  -3 -13   41.10    2.60
 -13   3  13   39.30    2.90
  13   3 -13   41.80    3.50
  11  -3 -13   16.90    2.50
  11  -3 -13   16.70    1.90
 -11  -3  13   15.80    2.70
 -11   3  13   15.90    1.90
  11   3 -13   18.40    2.40
   9  -3 -13  114.59    6.00
  -9  -3  13  122.59    6.20
   9  -3 -13  131.09    5.60
   9   3 -13  125.09    5.30
   9   3 -13  129.69    5.70
  -9   3  13  119.89    5.30
  -7  -3  13   19.50    2.80
   7  -3 -13   13.40    2.10
   7  -3 -13   14.20    2.30
   7   3 -13   18.60    2.30
  -7   3  13   12.00    2.50
   7   3 -13   19.00    1.90
   5  -3 -13   19.80    2.30
  -5  -3  13   22.90    3.20
   5  -3 -13   18.50    2.50
  -5   3  13   20.30    2.60
   5   3 -13   20.90    2.00
   5   3 -13   24.20    2.30
   3  -3 -13   29.30    2.80
   3  -3 -13   37.10    3.30
  -3  -3  13   29.50    3.50
  -3   3  13   30.20    3.00
   3   3 -13   27.10    2.70
   1  -3 -13   25.90    2.90
  -1  -3  13   29.30    3.60
   1  -3 -13   26.30    2.90
   1   3 -13   25.90    3.00
  -1   3  13   32.10    3.10
  -1  -3 -13    5.30    2.10
   1  -3  13    2.40    2.30
  -1   3 -13    4.70    2.00
   1   3  13    3.10    1.60
  -3  -3 -13    4.50    2.20
   3  -3  13    2.10    2.20
   3   3  13    1.00    1.40
  -3   3 -13    5.90    2.00
  -5  -3 -13   -2.10    1.50
   5  -3  13   -1.40    1.70
   5   3  13   -1.70    0.90
  -5   3 -13   -1.20    1.70
  -7  -3 -13   -0.80    1.50
   7  -3  13    1.80    2.30
  -7   3 -13   -1.00    1.60
   9  -3  13   -2.90    1.80
  -9  -3 -13   -3.00    1.20
  -9   3 -13    1.50    1.90
 -11  -3 -13   -0.50    1.60
  11  -3  13    2.80    2.30
 -11   3 -13   -0.60    1.40
 -13  -3 -13    0.30    1.50
  13  -3  13    1.10    1.90
 -13   3 -13    3.00    1.70
  13   3  13    6.10    2.60
  15  -3  13   28.80    3.80
 -15  -3 -13   33.00    3.70
  15   3  13   31.40    3.90
 -15   3 -13   24.10    3.30
  34  -4 -13   -2.40    1.00
  34   4 -13   -1.30    2.00
 -34   4  13    0.50    1.40
  32  -4 -13    0.50    1.40
 -32  -4  13    2.50    1.50
  32   4 -13    4.20    2.50
 -32   4  13    1.60    1.50
 -30  -4  13    2.30    1.60
  30  -4 -13    7.20    2.10
 -30   4  13    5.90    2.50
  30   4 -13    6.00    2.80
  28  -4 -13    0.10    1.70
 -28  -4  13    1.40    1.30
 -28   4  13    1.60    1.80
  28   4 -13   -1.60    1.90
  26  -4 -13   -0.90    1.70
 -26  -4  13   -0.50    1.50
 -26   4  13   -0.10    1.20
  26   4 -13   -4.40    2.00
  24  -4 -13   -3.40    1.10
 -24  -4  13    0.10    1.50
 -24   4  13   -0.40    1.20
  24   4 -13   -2.60    1.80
  22  -4 -13   -0.10    1.60
 -22  -4  13    2.90    1.60
  22   4 -13   -2.10    1.90
 -20  -4  13    0.40    1.70
  20  -4 -13   -1.30    1.60
  20   4 -13   -2.00    1.60
  18  -4 -13    4.00    2.20
 -18  -4  13    2.20    1.70
  18   4 -13   -0.60    1.90
  16  -4 -13   29.00    3.40
 -16  -4  13   37.40    3.80
  16   4 -13   26.80    3.40
 -14  -4  13   -0.80    1.40
  14  -4 -13    2.20    1.90
  14   4 -13    1.30    1.80
 -14   4  13   -0.60    1.50
  12  -4 -13    7.40    2.50
 -12  -4  13    9.40    2.60
 -12   4  13    8.60    2.50
  12   4 -13   11.00    2.70
  10  -4 -13    0.30    1.20
  10  -4 -13    0.10    1.50
 -10  -4  13   -0.80    1.60
  10   4 -13   -0.10    1.70
 -10   4  13   -0.50    1.40
  -8  -4  13    3.30    2.00
   8  -4 -13    3.90    1.70
   8  -4 -13    3.90    2.10
   8   4 -13    3.80    1.90
  -8   4  13    3.40    1.90
  -6  -4  13    5.70    2.40
   6  -4 -13    7.10    2.30
   6  -4 -13    7.00    2.10
  -6   4  13    9.50    2.40
   4  -4 -13    7.60    2.10
   4  -4 -13    4.30    2.00
  -4  -4  13    7.40    2.60
  -4   4  13    6.40    2.20
   2  -4 -13   -1.60    1.20
  -2  -4  13    0.90    1.90
  -2   4  13    2.90    1.90
   0  -4 -13    2.50    1.60
   0  -4  13    5.70    2.50
   0   4  13    3.10    1.70
  -2  -4 -13    3.20    1.90
   2  -4  13    4.10    2.20
   2   4  13    1.30    1.50
   4  -4  13   10.20    2.90
  -4  -4 -13   12.60    2.80
   4   4  13   13.30    2.80
   6  -4  13   15.20    3.30
  -6  -4 -13    6.00    2.30
   6   4  13    7.30    2.10
  -6   4 -13    4.20    3.20
   8  -4  13   -4.70    1.30
  -8  -4 -13   -2.50    1.10
   8   4  13    2.70    1.40
  -8   4 -13    3.30    1.50
  10  -4  13   -0.10    1.60
 -10  -4 -13    1.00    1.40
 -10   4 -13    2.50    1.30
  12  -4  13   -1.60    1.50
 -12  -4 -13    2.10    1.40
 -12   4 -13    3.00    1.30
  25  -5 -13    0.80    1.20
 -25  -5  13    3.10    1.70
 -25   5  13    2.30    1.40
  25   5 -13    3.10    2.20
 -23  -5  13    7.50    2.10
  23  -5 -13    7.50    2.10
 -23   5  13    9.80    2.40
  23   5 -13   14.10    3.70
  21  -5 -13    1.40    1.50
 -21  -5  13    0.50    1.30
  21   5 -13   -0.60    1.90
 -21   5  13    2.30    1.50
 -19  -5  13   -2.40    1.00
  19  -5 -13    0.80    1.60
  19   5 -13   -4.20    1.60
 -19   5  13    0.80    1.50
 -17  -5  13   -0.80    1.00
  17  -5 -13   -0.60    1.30
  17   5 -13    0.00    2.20
 -17   5  13   -2.50    0.90
  15  -5 -13    0.40    1.80
 -15  -5  13   -0.90    1.30
 -15   5  13    0.40    1.40
  15   5 -13   -2.20    1.90
 -13  -5  13    0.90    1.80
  13  -5 -13    0.30    1.60
  13   5 -13    3.70    2.10
 -13   5  13    0.50    1.50
 -11  -5  13    6.90    2.30
  11  -5 -13    8.00    2.50
 -11   5  13    7.40    2.20
  11   5 -13   10.20    2.70
   9  -5 -13   -0.30    1.30
  -9  -5  13    0.30    1.70
  -9   5  13    0.60    1.80
  -7  -5  13    2.50    1.90
   7  -5 -13   -0.20    1.00
  -7   5  13   -1.90    1.40
   5  -5 -13    2.60    1.50
  -5  -5  13   -2.00    1.30
  -5   5  13    0.20    1.80
  -3  -5  13    2.50    1.60
   3  -5 -13    4.00    1.80
  -3   5  13    1.90    1.70
   1  -5 -13    2.70    1.70
  -1  -5  13    5.70    2.10
  -1   5  13   -0.40    1.40
  -1  -5 -13    7.00    2.20
   1  -5  13    5.10    1.80
   1   5  13    6.10    2.10
   3  -5  13    7.40    1.90
  -3  -5 -13    6.10    2.00
   3   5  13    0.90    1.30
 -44   0  14    1.00    1.40
  42   0 -14   -0.30    1.20
 -42   0  14   -1.00    1.50
 -40   0  14   -0.80    1.60
  40   0 -14    0.30    1.50
  38   0 -14   23.30    3.10
 -38   0  14   22.10    3.40
 -36   0  14    8.80    2.40
  36   0 -14   15.00    3.00
 -34   0  14   39.80    3.90
  34   0 -14   38.20    4.00
 -32   0  14  293.07   11.20
  32   0 -14  280.27   11.10
 -30   0  14   51.99    4.00
  30   0 -14   54.09    4.00
 -28   0  14   70.49    4.30
  28   0 -14   65.29    4.30
 -26   0  14  150.88    6.70
  26   0 -14  138.89    6.50
  24   0 -14    9.70    1.90
 -24   0  14    8.90    2.00
 -22   0  14  124.59    5.50
  22   0 -14  116.29    5.50
  20   0 -14  489.65   15.80
 -20   0  14  501.75   15.80
 -18   0  14   25.90    1.20
 -18   0  14   23.50    2.30
  18   0 -14   22.40    2.30
 -16   0  14  129.29    4.20
  16   0 -14  118.39    5.20
  14   0 -14    2.70    1.20
  14   0 -14    1.90    1.30
 -14   0  14    1.50    0.70
 -14   0  14    1.20    1.30
  12   0 -14    0.90    1.00
  12   0 -14    2.70    1.10
 -12   0  14    1.10    0.70
  10   0 -14   -1.20    1.00
  10   0 -14    0.80    1.00
 -10   0  14    0.30    0.70
   8   0 -14  486.45   15.30
   8   0 -14  491.35   14.50
  -8   0  14  489.45   14.90
   6   0 -14  154.78    5.30
  -6   0  14  151.98    6.00
   6   0 -14  149.88    6.20
  -4   0  14    0.70    1.10
   4   0 -14   -0.20    0.50
   4   0 -14   -0.50    1.10
   2   0 -14   36.00    2.90
  -2   0  14   39.30    2.90
   2   0 -14   43.90    1.90
   0   0  14   72.79    4.20
   0   0 -14   73.49    4.30
   2   0  14   88.19    4.90
  -2   0 -14   92.89    4.90
   4   0  14   16.30    2.60
  -4   0 -14   16.00    2.40
   6   0  14    4.20    2.10
  -6   0 -14    1.80    1.60
  -8   0 -14   35.30    3.40
   8   0  14   28.10    3.40
 -10   0 -14   62.49    4.50
  10   0  14   63.09    4.80
 -12   0 -14    0.30    1.50
  12   0  14   -0.10    2.00
 -14   0 -14   28.40    3.40
  14   0  14   34.70    3.90
  16   0  14   -1.10    1.40
 -16   0 -14    0.70    1.50
 -18   0 -14   -1.40    1.30
  18   0  14    0.40    1.60
  20   0  14    0.90    1.30
 -20   0 -14    1.80    1.50
 -43   1  14    1.20    1.40
  43   1 -14    1.50    1.40
  41  -1 -14    0.00    1.40
 -41  -1  14    4.80    1.70
  41   1 -14    4.10    1.80
 -41   1  14    0.50    1.40
  39  -1 -14    1.00    1.50
 -39  -1  14   -0.60    1.20
 -39   1  14    2.70    2.00
  39   1 -14    4.30    2.30
  37  -1 -14   -0.70    1.50
 -37  -1  14   -1.50    1.40
 -37   1  14   -1.70    1.70
  37   1 -14   -3.10    1.50
 -35  -1  14    1.00    1.60
  35  -1 -14    3.30    1.90
 -35   1  14    2.10    2.10
  35   1 -14    2.30    2.10
 -33  -1  14    3.30    1.80
  33  -1 -14    1.10    1.90
  33   1 -14    5.40    2.40
 -33   1  14    3.00    2.20
 -31  -1  14   84.19    4.80
 -31   1  14   87.29    5.40
  31   1 -14   79.39    5.20
 -29  -1  14   17.10    2.30
  29  -1 -14   16.80    2.80
 -29   1  14   12.20    2.70
  29   1 -14   13.90    3.00
 -27  -1  14   19.50    2.30
  27  -1 -14   17.90    2.60
  27   1 -14   24.80    2.90
 -27   1  14   25.80    2.90
 -25  -1  14    0.30    1.20
  25  -1 -14    0.70    1.40
  25   1 -14    0.60    1.40
 -25   1  14    1.20    1.50
 -23  -1  14   -0.20    1.10
  23  -1 -14    0.90    1.20
 -23  -1  14    0.80    0.60
  23   1 -14    1.00    1.40
 -23   1  14    1.90    1.40
 -21  -1  14  139.59    5.80
 -21  -1  14  143.19    5.00
  21  -1 -14  117.79    5.80
 -21   1  14  133.29    6.00
  21   1 -14  132.59    6.00
  19  -1 -14  301.67   10.70
 -19  -1  14  315.47   10.40
 -19  -1  14  316.77    9.70
  19   1 -14  309.97   10.70
 -19   1  14  287.37   10.60
  17  -1 -14    9.90    2.00
 -17  -1  14    9.30    1.20
 -17  -1  14    8.70    1.70
  17   1 -14   12.20    1.60
  17   1 -14   10.10    2.00
 -17   1  14    8.00    1.80
  15  -1 -14    6.40    1.60
 -15  -1  14    6.30    1.50
 -15  -1  14    7.40    1.40
 -15   1  14    5.90    0.70
  15   1 -14    8.10    1.80
  15   1 -14    7.00    1.40
 -15   1  14    4.50    1.40
  13  -1 -14   16.40    2.10
 -13  -1  14   13.50    1.70
  13  -1 -14   15.20    1.90
  13  -1 -14   17.10    1.30
 -13   1  14   13.90    1.10
  13   1 -14   16.50    1.80
  13   1 -14   15.30    1.90
 -13   1  14   14.30    1.90
  11  -1 -14    9.60    1.80
  11  -1 -14   10.60    1.80
  11  -1 -14    9.70    1.20
 -11  -1  14   11.10    1.80
 -11   1  14    9.00    1.00
  11   1 -14    9.20    1.50
  11   1 -14    6.70    1.60
 -11   1  14    9.70    1.70
   9  -1 -14    4.50    1.40
  -9  -1  14    7.10    1.50
   9  -1 -14    3.50    1.30
   9  -1 -14    4.60    1.20
   9   1 -14    5.70    1.30
   9   1 -14    4.10    1.50
  -9   1  14    5.00    1.10
   7  -1 -14   20.70    1.90
   7  -1 -14   16.70    1.70
   7  -1 -14   16.20    2.20
  -7  -1  14   16.30    2.00
   7   1 -14   18.50    1.50
   7   1 -14   16.10    2.00
  -7   1  14   16.60    1.70
   5  -1 -14   -0.10    0.80
  -5  -1  14    0.80    1.20
   5  -1 -14    0.10    1.10
   5  -1 -14    0.30    1.10
   5   1 -14    1.10    0.50
   5   1 -14    0.80    1.10
  -5   1  14    2.00    1.00
   3  -1 -14    2.00    1.20
   3  -1 -14    4.40    1.10
   3  -1 -14    1.30    1.30
  -3  -1  14    2.30    1.40
   3   1 -14    0.30    1.10
  -3   1  14    0.90    1.00
   1  -1 -14   20.90    2.30
   1  -1 -14   24.30    1.80
  -1  -1  14   14.10    2.30
   1  -1 -14   25.30    2.50
  -1   1  14   19.60    1.50
   1   1 -14   16.30    2.20
  -1   1  14   17.80    2.10
  -1  -1 -14    0.70    1.30
   1  -1  14   -2.40    1.20
  -1  -1 -14    0.10    1.20
  -1  -1 -14    0.40    0.60
  -1   1 -14    0.00    1.30
   1   1  14    0.10    1.10
  -3  -1 -14    0.20    1.30
   3  -1  14    1.00    1.70
  -3  -1 -14    2.40    1.40
   3   1  14    2.20    1.50
  -3   1 -14    1.50    1.90
  -5  -1 -14    3.00    1.70
   5  -1  14    2.40    2.10
  -5  -1 -14    3.10    1.60
   5   1  14    2.60    1.70
  -5   1 -14    2.90    1.90
   7  -1  14    1.80    1.80
  -7  -1 -14   -0.20    1.40
  -7  -1 -14    3.00    1.80
  -7   1 -14    0.10    1.50
   7   1  14    3.50    2.10
  -9  -1 -14   -1.50    1.30
   9  -1  14    2.00    1.70
  -9  -1 -14    1.20    1.50
   9   1  14   -0.30    1.50
  -9   1 -14    2.20    1.90
 -11  -1 -14    0.70    1.60
 -11  -1 -14    2.50    1.90
  11  -1  14    1.30    2.10
  11   1  14    4.30    2.10
 -11   1 -14    2.90    1.90
  13  -1  14    8.30    2.60
 -13  -1 -14   12.70    2.80
  13   1  14    6.80    2.40
 -13   1 -14    8.20    2.50
  15  -1  14   -2.60    1.50
 -15  -1 -14    2.20    1.70
 -15   1 -14    1.10    1.60
  15   1  14   -1.10    1.40
  17  -1  14    2.40    2.00
 -17  -1 -14    2.50    1.80
 -17   1 -14    3.00    1.90
  17   1  14    1.40    1.50
  19  -1  14   -0.20    1.30
 -19  -1 -14   -0.40    1.50
 -19   1 -14    1.40    1.10
  19   1  14    1.40    1.40
 -42   2  14    0.90    1.40
  42   2 -14    3.80    2.00
  40  -2 -14   -0.10    0.70
 -40   2  14   -0.90    1.60
  40   2 -14    0.70    1.20
  38  -2 -14    3.80    2.00
 -38   2  14    1.30    2.10
  38   2 -14    0.40    1.80
  36  -2 -14   17.00    2.70
  36   2 -14   15.80    3.40
 -36   2  14   17.60    3.60
  34  -2 -14    0.00    1.40
 -34   2  14    2.30    2.00
  34   2 -14    4.70    2.70
  32  -2 -14   22.50    2.90
 -32   2  14   29.20    3.80
  32   2 -14   22.00    3.40
  30  -2 -14    2.10    1.60
 -30   2  14    1.80    1.70
  30   2 -14    2.00    2.10
  28  -2 -14   20.80    3.00
 -28  -2  14   22.50    2.10
  28   2 -14   25.10    3.30
 -28   2  14   27.70    3.30
  26  -2 -14    4.50    1.90
 -26  -2  14    3.80    1.40
 -26  -2  14    1.90    1.10
 -26   2  14    5.70    2.10
  26   2 -14    4.30    2.00
  24  -2 -14   13.10    2.60
 -24  -2  14   16.30    1.70
 -24  -2  14   16.20    1.90
 -24   2  14   15.40    2.60
  24   2 -14   12.60    2.70
 -22  -2  14   70.19    3.80
  22  -2 -14   69.69    4.40
 -22  -2  14   68.89    3.60
  22   2 -14   61.49    4.30
 -22   2  14   74.79    4.70
 -20  -2  14   -0.70    1.00
 -20  -2  14    1.50    0.90
  20  -2 -14    1.20    1.50
 -20   2  14    0.70    1.30
  20   2 -14    1.90    1.60
 -18  -2  14    6.10    1.40
 -18  -2  14    3.30    1.40
  18  -2 -14    3.80    1.70
  18   2 -14    5.80    1.90
 -18   2  14    3.00    1.40
  18   2 -14    3.50    1.10
 -16  -2  14   33.40    2.40
 -16  -2  14   27.30    2.30
  16  -2 -14   32.90    2.90
  16   2 -14   25.40    2.20
 -16   2  14   30.00    2.70
  16   2 -14   29.90    2.70
  14  -2 -14   23.50    2.50
 -14  -2  14   20.30    2.10
  14  -2 -14   20.60    1.60
  14   2 -14   15.90    1.80
  14   2 -14   19.30    2.20
 -14   2  14   15.60    2.10
 -12  -2  14    1.20    1.20
  12  -2 -14    1.30    0.90
  12  -2 -14    2.80    1.50
  12   2 -14    1.30    1.10
 -12   2  14    1.80    1.10
  12   2 -14    1.30    1.40
  10  -2 -14    5.70    1.30
  10  -2 -14    6.40    1.60
 -10  -2  14    3.80    1.80
  10  -2 -14    9.20    2.10
 -10   2  14    3.80    1.40
  10   2 -14    5.80    1.50
  10   2 -14    4.60    1.50
   8  -2 -14   12.40    1.70
   8  -2 -14   12.90    1.70
  -8  -2  14   15.40    2.60
   8  -2 -14   12.10    1.90
   8   2 -14   10.50    1.70
  -8   2  14   11.00    1.60
   8   2 -14   12.60    1.70
  -6  -2  14   -0.90    1.50
   6  -2 -14   -0.90    0.80
   6  -2 -14   -0.30    1.20
   6  -2 -14    0.80    1.00
   6   2 -14   -0.70    0.80
  -6   2  14    0.80    0.80
   6   2 -14    0.60    1.10
   4  -2 -14   12.30    1.90
   4  -2 -14   15.10    2.10
  -4  -2  14   16.70    2.50
   4  -2 -14   14.20    1.90
  -4   2  14   14.30    1.80
   4   2 -14   14.80    2.20
   2  -2 -14    2.20    1.20
   2  -2 -14    0.80    1.10
   2  -2 -14    1.30    1.40
  -2  -2  14    4.50    2.20
  -2   2  14    2.30    1.10
   2   2 -14    2.20    1.40
   0  -2  14   14.00    2.80
   0  -2 -14   13.40    2.20
   0  -2 -14   15.00    1.90
   0  -2 -14   11.10    1.90
   0   2  14   11.20    1.50
   0   2 -14    8.10    2.20
  -2  -2 -14    1.60    1.40
  -2  -2 -14    2.30    1.30
   2  -2  14    1.90    1.90
  -2   2 -14    1.30    1.70
   2   2  14    2.30    0.90
   4  -2  14   95.99    5.90
  -4  -2 -14  111.69    5.20
  -4  -2 -14   99.39    5.60
  -4   2 -14  103.39    5.80
   4   2  14  100.79    5.80
  -6  -2 -14   -0.40    1.20
   6  -2  14   -0.30    1.80
  -6  -2 -14   -1.50    1.20
   6   2  14   -0.90    1.70
  -6   2 -14   -0.10    1.70
   8  -2  14    2.50    2.40
  -8  -2 -14    4.10    1.60
  -8  -2 -14    9.50    2.50
  -8   2 -14    4.80    2.10
   8   2  14    3.20    2.10
  10  -2  14    2.10    2.10
 -10  -2 -14    4.70    2.10
 -10   2 -14    2.80    2.10
  10   2  14    1.50    1.80
  12  -2  14    0.50    1.90
 -12  -2 -14   -1.50    1.20
  12   2  14   -0.50    1.60
 -12   2 -14   -0.40    1.70
 -14  -2 -14   -0.80    1.20
  14  -2  14    0.30    1.80
  14   2  14    1.60    1.90
 -14   2 -14    0.80    1.90
 -16  -2 -14    1.10    1.40
  16  -2  14    1.00    1.60
 -16   2 -14   -0.30    1.60
  16   2  14    0.00    1.70
 -18  -2 -14    2.00    1.40
  18  -2  14    0.70    1.60
 -18   2 -14    2.20    1.80
  18   2  14    1.90    1.50
 -39   3  14    1.20    1.50
  39   3 -14   -0.30    1.70
  37  -3 -14    5.90    1.70
  37   3 -14    5.00    2.80
 -37   3  14    3.60    2.20
  35  -3 -14   -1.10    1.30
  35   3 -14    0.10    1.90
 -35   3  14    0.60    1.90
  33  -3 -14   12.70    2.80
 -33   3  14   14.00    3.30
  33   3 -14   11.90    3.30
  31  -3 -14    2.90    1.60
 -31  -3  14    2.10    1.60
 -31   3  14    3.60    2.20
  31   3 -14    1.20    2.40
  29  -3 -14    6.30    2.40
 -29  -3  14    5.60    1.90
 -29   3  14    3.20    2.10
  29   3 -14    1.70    2.20
 -27  -3  14    4.70    1.90
  27  -3 -14    3.20    2.10
 -27   3  14    5.20    2.30
  27   3 -14    5.30    2.60
 -25  -3  14    2.70    1.50
  25  -3 -14    2.70    1.80
  25   3 -14    0.90    2.40
 -25   3  14   -0.60    1.80
  23  -3 -14   17.80    2.70
 -23  -3  14   17.60    2.40
  23   3 -14   21.60    3.30
 -23   3  14   15.80    3.00
 -21  -3  14    0.40    1.40
  21  -3 -14    4.90    2.00
  21   3 -14    5.80    2.40
 -21   3  14    6.00    2.10
  19  -3 -14    2.40    1.70
 -19  -3  14    2.50    1.70
 -19   3  14    0.50    1.40
  19   3 -14   -0.20    2.10
 -17  -3  14    8.60    2.10
  17  -3 -14    5.80    2.10
 -17   3  14    6.60    1.80
  17   3 -14    6.20    2.20
 -15  -3  14  120.69    6.00
  15  -3 -14  131.09    6.30
  15   3 -14  124.59    6.30
 -15   3  14  115.29    5.60
 -13  -3  14    4.30    1.90
  13  -3 -14    6.80    2.10
  13  -3 -14    4.10    1.30
  13   3 -14    7.40    2.20
 -13   3  14    3.30    1.20
 -11  -3  14    0.90    1.90
  11  -3 -14    3.10    1.80
  11  -3 -14    4.70    1.40
 -11   3  14    4.10    1.30
  11   3 -14    2.80    1.90
  -9  -3  14   58.59    4.20
   9  -3 -14   48.00    3.80
   9  -3 -14   53.19    3.50
  -9   3  14   55.59    4.00
   9   3 -14   55.49    3.30
   9   3 -14   60.89    3.70
  -9   3  14   51.29    3.20
   7  -3 -14   -0.10    1.30
  -7  -3  14    0.10    1.80
   7  -3 -14    0.40    1.40
  -7   3  14   -0.80    1.20
   7   3 -14    0.00    1.00
   7   3 -14    0.00    1.00
  -5  -3  14    2.40    2.10
   5  -3 -14    0.10    1.40
   5  -3 -14    5.30    1.80
  -5   3  14    3.40    1.50
   5   3 -14    1.90    1.20
   3  -3 -14   31.10    3.10
   3  -3 -14   28.40    3.10
  -3  -3  14   37.00    3.90
  -3   3  14   28.20    2.90
   3   3 -14   30.50    3.20
   1  -3 -14    2.30    1.60
  -1  -3  14    1.30    2.30
   1  -3 -14    8.70    2.10
  -1   3  14    0.40    1.30
   1   3 -14    1.90    1.50
  -1  -3 -14    9.10    2.40
   1  -3  14    8.40    2.80
  -1   3 -14    6.10    2.30
   1   3  14    9.40    2.10
   3  -3  14   -0.40    1.90
  -3  -3 -14    0.60    1.50
   3   3  14    0.30    1.10
  -3   3 -14    0.50    1.60
  -5  -3 -14    7.40    2.30
   5  -3  14    3.50    2.40
   5   3  14    3.30    1.40
  -5   3 -14    3.60    2.10
   7  -3  14   -2.40    1.80
  -7  -3 -14   -2.00    1.10
  -7   3 -14   -1.70    1.40
  -9  -3 -14   -1.00    1.50
   9  -3  14    0.40    2.00
  -9   3 -14    1.50    1.80
  11  -3  14    0.10    2.00
 -11  -3 -14    0.40    1.60
 -11   3 -14    3.90    2.00
  11   3  14    4.80    2.30
  13  -3  14    0.10    1.80
 -13  -3 -14    1.10    1.20
 -13   3 -14    2.50    1.60
  13   3  14    2.20    1.80
  15  -3  14   -1.90    1.50
 -15  -3 -14    1.30    1.00
  15   3  14   -0.70    1.00
 -15   3 -14    1.10    1.70
  34  -4 -14   12.60    2.60
  34   4 -14   11.90    3.70
 -34   4  14   14.40    3.30
  32  -4 -14   22.40    3.00
 -32  -4  14   21.60    2.70
  32   4 -14   30.20    4.70
 -32   4  14   20.40    3.10
 -30  -4  14    9.80    2.40
  30  -4 -14    6.50    2.30
 -30   4  14    7.30    2.40
  30   4 -14   14.00    3.60
  28  -4 -14    0.70    1.80
 -28  -4  14    4.20    1.70
  28   4 -14   -0.20    2.30
 -28   4  14    2.50    2.00
 -26  -4  14   -0.30    1.60
  26  -4 -14   -0.70    1.60
  26   4 -14   -3.30    1.80
 -26   4  14    0.00    1.50
  24  -4 -14    0.70    1.90
 -24  -4  14    4.50    1.90
 -24   4  14    4.20    1.90
  24   4 -14    0.70    2.30
 -22  -4  14    3.20    2.10
  22  -4 -14    3.70    2.10
  22   4 -14    0.60    2.10
 -20  -4  14    1.60    1.60
  20  -4 -14    0.30    1.80
  20   4 -14   -2.60    1.60
  18  -4 -14    1.10    1.80
 -18  -4  14   -2.60    1.10
  18   4 -14    4.10    2.20
  16  -4 -14   16.90    2.80
 -16  -4  14   18.30    2.80
  16   4 -14   18.90    3.50
 -14  -4  14    1.00    1.80
  14  -4 -14    1.10    1.80
  14   4 -14   -1.20    1.60
 -14   4  14   -1.10    1.30
  12  -4 -14    6.60    2.10
 -12  -4  14    1.00    1.80
 -12   4  14    5.80    2.30
  12   4 -14    4.10    2.00
  10  -4 -14    0.80    1.80
  10  -4 -14    0.50    1.20
 -10  -4  14    2.00    1.90
 -10   4  14    0.20    1.70
  10   4 -14    1.30    1.70
   8  -4 -14    3.80    1.90
  -8  -4  14    1.20    1.80
   8  -4 -14    3.20    1.60
  -8   4  14    2.10    2.00
  -6  -4  14    3.80    2.20
   6  -4 -14    1.90    1.70
   6  -4 -14    1.30    1.90
  -6   4  14    3.10    1.80
   4  -4 -14    0.60    1.50
   4  -4 -14   -0.30    1.30
  -4  -4  14    1.80    2.10
  -4   4  14    2.00    1.70
   2  -4 -14    0.70    1.40
  -2  -4  14   -2.20    1.70
  -2   4  14    2.80    1.90
   0  -4  14    0.80    1.90
   0  -4 -14   -0.40    1.50
   0   4  14    0.70    1.50
  -2  -4 -14    4.70    2.20
   2  -4  14    3.40    2.20
   2   4  14    2.70    2.00
   4  -4  14    3.30    2.10
  -4  -4 -14    1.20    1.70
   4   4  14   -0.30    1.20
  -6  -4 -14   15.40    3.10
   6  -4  14   11.60    3.00
  -6   4 -14   11.10    2.80
   6   4  14   15.70    2.30
  -8  -4 -14    0.30    1.20
   8  -4  14    3.80    2.20
  -8   4 -14    0.60    1.30
  10  -4  14    1.10    1.70
 -10  -4 -14    0.50    1.00
 -10   4 -14   -1.80    1.10
 -25  -5  14   -1.10    1.10
  25  -5 -14   -1.40    0.90
  25   5 -14   -0.60    1.50
 -25   5  14    1.70    1.40
  23  -5 -14    2.70    1.70
 -23  -5  14    1.40    1.30
 -23   5  14    0.10    1.20
 -21  -5  14    0.40    1.30
  21  -5 -14    0.20    1.40
 -21   5  14    0.20    1.20
  21   5 -14   -1.30    1.80
  19  -5 -14    3.20    2.00
 -19  -5  14    1.20    1.50
 -19   5  14    3.90    1.70
  19   5 -14    9.50    2.90
  17  -5 -14    3.60    2.20
 -17  -5  14    4.40    2.10
  17   5 -14    1.70    2.30
 -17   5  14    2.40    1.50
  15  -5 -14    1.80    1.80
 -15  -5  14    1.10    1.40
  15   5 -14   -1.30    1.90
 -15   5  14   -0.40    1.30
 -13  -5  14    7.00    2.40
  13  -5 -14    7.80    2.50
  13   5 -14    9.30    2.80
 -13   5  14    1.90    1.80
  11  -5 -14   11.40    2.80
 -11  -5  14    9.70    2.70
  11   5 -14    9.30    3.00
 -11   5  14   11.40    2.80
   9  -5 -14    0.30    1.10
  -9  -5  14    1.90    1.90
  -9   5  14   -1.60    1.70
  -7  -5  14    2.30    2.10
  -7   5  14    5.60    2.30
   5  -5 -14    0.60    1.10
  -5  -5  14    2.20    1.90
  -5   5  14   -0.10    1.30
   3  -5 -14    2.20    1.50
  -3  -5  14    4.20    1.80
  -3   5  14    1.80    1.60
   1  -5 -14    2.20    1.60
  -1  -5  14    2.50    1.10
  -1   5  14    2.00    1.40
   1  -5  14    1.50    1.10
  -1  -5 -14    1.10    1.40
   1   5  14   -0.60    1.20
 -44   0  15   -1.50    1.20
  44   0 -15    2.00    1.30
 -42   0  15   -3.80    1.50
  42   0 -15   -0.40    1.60
  40   0 -15   -0.20    1.40
 -40   0  15   -0.40    1.70
 -38   0  15    1.80    1.90
  38   0 -15    0.90    1.70
 -36   0  15    0.30    1.60
  36   0 -15    2.00    1.80
 -34   0  15   -1.10    1.40
  34   0 -15    0.00    1.70
  32   0 -15    0.10    1.60
 -32   0  15   -0.20    1.70
  30   0 -15   -2.30    1.20
 -30   0  15   -2.20    1.20
  28   0 -15   -0.30    1.20
 -28   0  15    0.90    1.60
 -26   0  15    0.50    1.30
  26   0 -15   -0.50    1.20
 -24   0  15    0.10    1.40
  24   0 -15   -0.90    1.40
  22   0 -15   -0.20    1.20
 -22   0  15    1.00    1.40
 -20   0  15    1.10    1.40
  20   0 -15    1.30    1.30
 -18   0  15    1.00    1.20
 -18   0  15    0.50    0.30
  18   0 -15   -0.40    1.20
 -16   0  15    1.20    0.60
  16   0 -15    1.10    1.30
  16   0 -15   -0.80    0.90
 -16   0  15   -1.70    1.00
  14   0 -15    0.70    1.10
 -14   0  15    0.00    1.00
 -14   0  15   -0.40    0.50
  14   0 -15   -0.70    0.80
 -12   0  15   -0.40    0.60
  12   0 -15   -0.50    0.90
  12   0 -15   -0.80    0.90
  10   0 -15   -0.90    0.90
  10   0 -15    1.30    0.90
 -10   0  15    0.10    0.70
  -8   0  15   -0.30    0.80
   8   0 -15   -0.90    1.00
   8   0 -15   -0.40    0.80
  -6   0  15    0.10    1.00
   6   0 -15    0.20    1.10
   6   0 -15   -0.40    0.60
  -4   0  15    0.40    1.10
   4   0 -15   -0.20    0.40
   4   0 -15    0.50    1.40
   2   0 -15   -1.30    1.20
  -2   0  15   -1.00    1.00
   0   0 -15   -0.40    1.40
   0   0  15    0.40    1.30
  -2   0 -15    0.30    1.40
   2   0  15   -1.20    1.40
   4   0  15    4.20    2.10
  -4   0 -15    2.00    1.60
   6   0  15   -1.10    1.80
  -6   0 -15   -0.80    1.50
   8   0  15    1.90    2.00
  -8   0 -15   -2.90    1.10
 -10   0 -15   -1.50    1.60
  10   0  15    1.20    2.10
  12   0  15   -0.80    1.50
 -12   0 -15   -0.20    1.60
  14   0  15    1.50    1.50
 -14   0 -15   -0.20    1.50
  16   0  15   -1.20    1.30
 -16   0 -15   -1.30    1.40
 -18   0 -15    1.40    1.60
  18   0  15    2.00    1.50
  43  -1 -15   12.80    2.10
  43   1 -15    7.70    2.30
 -43   1  15    7.50    2.40
  41  -1 -15    1.10    1.50
 -41  -1  15    1.80    1.30
 -41   1  15    0.10    1.00
  41   1 -15   -0.40    1.60
 -39  -1  15    1.40    1.50
  39  -1 -15   -0.70    1.50
  39   1 -15    0.10    1.70
 -39   1  15   -0.50    1.70
  37  -1 -15    2.80    2.30
 -37  -1  15    3.30    1.70
 -37   1  15    0.60    1.80
  37   1 -15   -0.50    2.00
  35  -1 -15   -0.40    1.60
 -35  -1  15    0.30    1.60
  35   1 -15    1.40    2.10
 -35   1  15    1.10    1.80
 -33  -1  15   16.50    2.60
  33  -1 -15   13.80    2.80
 -33   1  15   15.90    3.20
  33   1 -15   19.30    3.30
 -31  -1  15   10.80    2.30
  31  -1 -15    9.60    2.50
 -31   1  15   12.00    2.90
  31   1 -15   12.30    2.80
  29  -1 -15   49.80    4.10
 -29  -1  15   49.10    3.50
 -29   1  15   47.80    3.90
  29   1 -15   40.30    3.90
  27  -1 -15   14.00    2.70
 -27  -1  15   13.00    2.30
  27   1 -15   14.20    2.70
 -27   1  15   12.20    2.50
  25  -1 -15   62.09    4.10
 -25  -1  15   68.29    4.00
  25   1 -15   55.99    3.90
 -25   1  15   61.99    4.20
 -23  -1  15   10.40    1.10
  23  -1 -15    7.60    1.90
 -23  -1  15   11.20    1.90
  23   1 -15   11.70    2.30
 -23   1  15   12.10    2.20
 -21  -1  15    7.20    1.80
 -21  -1  15    7.10    1.00
  21  -1 -15    7.80    1.90
 -21   1  15    6.90    1.70
  21   1 -15    9.10    2.00
 -19  -1  15   47.50    3.20
  19  -1 -15   44.30    3.20
 -19  -1  15   43.70    2.40
 -19   1  15   37.70    3.00
  19   1 -15   40.70    3.00
  19   1 -15   44.10    3.20
 -17  -1  15   56.09    2.80
  17  -1 -15   55.89    3.40
 -17  -1  15   53.99    3.30
  17   1 -15   50.39    3.10
  17   1 -15   54.99    3.40
 -17   1  15   48.30    3.30
 -15  -1  15    9.40    1.50
 -15  -1  15    8.90    1.70
  15  -1 -15    9.00    2.00
  15  -1 -15    8.80    1.90
 -15   1  15    9.20    0.80
  15   1 -15    8.60    1.80
  15   1 -15   10.50    1.60
 -15   1  15   10.40    2.00
 -13  -1  15    2.80    1.20
  13  -1 -15    1.10    1.20
  13  -1 -15    1.80    0.80
  13  -1 -15    2.70    1.30
 -13   1  15    2.10    1.20
  13   1 -15    2.30    1.30
  13   1 -15    4.40    1.40
 -13   1  15    1.50    0.60
  11  -1 -15   -0.70    1.00
  11  -1 -15   -0.60    0.70
  11  -1 -15    0.00    1.10
 -11  -1  15   -1.00    0.90
  11   1 -15   -0.20    1.00
 -11   1  15    0.60    0.60
 -11   1  15   -0.90    0.80
  11   1 -15   -1.40    1.00
   9  -1 -15  138.89    5.30
   9  -1 -15  143.69    5.90
  -9  -1  15  128.39    5.60
   9  -1 -15  141.99    5.60
  -9   1  15  128.59    5.20
   9   1 -15  141.99    5.20
   9   1 -15  129.39    5.80
   7  -1 -15   40.40    2.70
  -7  -1  15   33.90    2.90
   7  -1 -15   33.30    2.70
   7  -1 -15   41.80    2.60
  -7   1  15   36.30    2.50
   7   1 -15   38.40    2.10
   7   1 -15   29.90    2.70
   5  -1 -15   11.60    2.00
  -5  -1  15    8.10    1.90
   5  -1 -15   13.40    1.60
   5  -1 -15   10.80    1.90
   5   1 -15   10.70    2.00
   5   1 -15   11.20    1.10
  -5   1  15    9.80    1.60
   3  -1 -15   35.10    2.90
   3  -1 -15   35.70    2.30
  -3  -1  15   30.10    2.80
   3  -1 -15   36.10    2.80
   3   1 -15   33.10    3.00
  -3   1  15   34.80    2.70
   1  -1 -15   13.90    2.30
  -1  -1  15   14.10    2.50
   1  -1 -15   15.20    1.50
   1  -1 -15   13.70    2.10
  -1   1  15   13.00    2.00
   1   1 -15   12.70    2.40
  -1   1  15   13.90    1.30
  -1  -1 -15   -0.60    1.30
  -1  -1 -15    0.00    1.40
   1  -1  15    0.10    1.50
   1   1  15    1.20    1.40
  -1   1 -15    1.00    1.60
  -3  -1 -15    4.40    1.80
  -3  -1 -15    1.60    1.50
   3  -1  15    0.80    1.80
  -3   1 -15    0.60    1.60
   3   1  15    1.90    1.50
  -5  -1 -15   69.99    4.40
   5  -1  15   69.79    4.80
  -5  -1 -15   63.59    4.50
  -5   1 -15   68.99    4.70
   5   1  15   69.09    4.70
  -7  -1 -15    7.90    2.10
  -7  -1 -15    5.90    2.40
   7  -1  15    9.80    2.60
  -7   1 -15    6.60    2.20
   7   1  15    8.20    2.40
   9  -1  15    9.10    2.60
  -9  -1 -15    5.60    2.20
  -9  -1 -15   10.60    2.30
   9   1  15    7.00    2.40
  -9   1 -15   10.80    2.60
  11  -1  15    0.70    1.80
 -11  -1 -15    2.80    2.00
 -11   1 -15    0.90    1.80
  11   1  15    2.50    2.30
 -13  -1 -15    8.80    2.30
  13  -1  15    6.70    2.40
  13   1  15    7.50    2.60
 -13   1 -15    7.80    2.30
 -15  -1 -15    4.30    1.90
  15  -1  15    3.20    1.90
 -15   1 -15    1.70    1.80
  15   1  15    3.80    2.20
 -17  -1 -15   -1.20    1.00
  17  -1  15   -0.50    1.20
  17   1  15   -1.40    1.00
 -17   1 -15   -0.90    1.20
  42   2 -15    7.70    2.50
 -42   2  15   -1.00    1.30
  40  -2 -15    2.40    1.40
  40   2 -15   -0.10    1.90
 -40   2  15    3.90    2.20
  38  -2 -15   33.40    3.40
  38   2 -15   25.90    3.80
 -38   2  15   31.90    4.00
  36  -2 -15    7.60    2.50
  36   2 -15    1.40    2.10
 -36   2  15    5.90    2.40
  34  -2 -15   11.90    2.70
 -34   2  15   11.50    3.00
  34   2 -15    6.60    2.60
  32  -2 -15    5.90    2.00
 -32   2  15    3.80    2.30
  32   2 -15    6.10    2.60
  30  -2 -15   10.20    2.40
 -30   2  15   10.50    2.70
  30   2 -15   11.40    2.90
  28  -2 -15   14.50    2.80
 -28   2  15   15.10    2.90
  28   2 -15    9.70    2.60
  26  -2 -15   82.09    5.00
 -26  -2  15   81.39    4.20
 -26  -2  15   87.29    4.30
 -26   2  15   81.29    5.10
  26   2 -15   84.29    5.50
 -24  -2  15   25.60    2.30
  24  -2 -15   27.40    3.00
 -24  -2  15   28.90    2.40
 -24   2  15   28.40    3.40
  24   2 -15   31.20    3.30
  22  -2 -15   63.49    4.20
 -22  -2  15   64.89    3.50
 -22  -2  15   55.59    3.40
  22   2 -15   65.49    4.40
 -22   2  15   55.59    4.10
 -20  -2  15    1.70    1.20
 -20  -2  15    2.70    1.20
  20  -2 -15    3.20    1.60
 -20   2  15    3.00    1.60
  20   2 -15    5.00    1.90
 -18  -2  15   52.99    3.30
 -18  -2  15   60.09    3.30
  18  -2 -15   54.59    3.70
  18   2 -15   63.69    4.10
  18   2 -15   57.99    3.20
 -18   2  15   56.09    3.80
 -16  -2  15    4.60    1.40
 -16  -2  15    6.00    1.60
  16  -2 -15    5.80    1.80
 -16   2  15    3.60    1.40
  16   2 -15    6.60    1.90
  16   2 -15    4.70    1.30
  14  -2 -15   39.00    2.20
 -14  -2  15   37.30    2.90
  14  -2 -15   36.10    3.00
  14   2 -15   37.60    2.90
 -14   2  15   35.10    2.80
  14   2 -15   37.40    2.70
  12  -2 -15   48.20    2.70
 -12  -2  15   48.10    3.40
  12  -2 -15   55.29    3.70
  12   2 -15   45.80    3.10
  12   2 -15   43.80    3.00
 -12   2  15   47.10    3.20
  10  -2 -15   -2.80    0.90
 -10  -2  15    1.20    1.50
  10  -2 -15    1.10    1.10
  10  -2 -15    1.60    1.00
 -10   2  15    1.80    1.10
  10   2 -15   -1.00    1.00
  10   2 -15    0.40    1.10
  -8  -2  15   11.60    2.40
   8  -2 -15    8.50    1.80
   8  -2 -15   14.30    1.80
   8  -2 -15   12.90    2.00
   8   2 -15    9.90    2.00
  -8   2  15   12.60    2.10
   8   2 -15   10.50    1.50
   6  -2 -15   60.39    3.60
   6  -2 -15   63.99    3.80
   6  -2 -15   62.09    3.60
  -6  -2  15   56.99    4.00
   6   2 -15   58.49    3.80
  -6   2  15   55.99    3.50
   4  -2 -15    4.50    1.40
   4  -2 -15    2.90    1.40
  -4  -2  15    2.40    2.00
   4  -2 -15    4.00    1.50
  -4   2  15    5.30    1.40
   4   2 -15    3.80    1.70
   2  -2 -15   22.10    2.30
  -2  -2  15   25.00    3.40
   2  -2 -15   22.80    2.70
   2  -2 -15   27.10    2.50
   2   2 -15   19.70    2.90
  -2   2  15   20.90    2.00
   0  -2 -15    0.60    1.10
   0  -2 -15    0.70    1.20
   0  -2  15   -1.30    1.70
   0  -2 -15   -1.50    1.10
   0   2 -15    0.50    1.80
   0   2  15    0.00    1.30
   0   2  15   -0.10    0.60
  -2  -2 -15    7.20    2.00
   2  -2  15    6.10    2.50
  -2  -2 -15    6.10    2.20
  -2   2 -15    9.40    2.40
   2   2  15    7.40    2.20
  -4  -2 -15   -0.20    1.30
  -4  -2 -15   -0.10    1.40
   4  -2  15    1.00    2.00
  -4   2 -15    1.20    2.00
   4   2  15    1.10    1.60
  -6  -2 -15    1.00    1.70
  -6  -2 -15    0.30    1.30
   6  -2  15   -1.30    1.90
  -6   2 -15   -0.80    1.70
   6   2  15    1.20    1.80
  -8  -2 -15    0.20    1.60
   8  -2  15    6.30    2.80
   8   2  15    2.50    1.90
  -8   2 -15    4.30    2.40
 -10  -2 -15   -0.40    1.60
  10  -2  15    3.70    2.10
  10   2  15   -0.40    1.80
 -10   2 -15   -0.40    1.80
  12  -2  15    6.50    2.50
 -12  -2 -15    1.80    1.60
 -12   2 -15    5.30    2.30
  12   2  15    2.20    1.90
 -14  -2 -15    7.70    2.40
  14  -2  15   11.00    2.80
  14   2  15    9.00    2.60
 -14   2 -15    6.60    2.60
 -16  -2 -15    4.90    2.20
  16  -2  15    3.80    2.40
  16   2  15   -2.40    1.40
 -16   2 -15   -0.10    1.40
  39  -3 -15    2.00    1.10
  39   3 -15    1.50    2.00
 -39   3  15   -5.20    1.30
  37  -3 -15    1.90    1.60
  37   3 -15    3.70    2.50
 -37   3  15    4.30    2.20
  35  -3 -15    1.90    1.50
  35   3 -15    0.70    2.40
 -35   3  15   -0.90    1.40
  33  -3 -15   -1.00    1.70
 -33   3  15    5.10    2.30
  33   3 -15    0.70    2.30
  31  -3 -15   16.00    3.20
 -31   3  15    7.50    2.90
  31   3 -15   13.20    3.30
  29  -3 -15    1.00    1.60
 -29  -3  15    1.10    1.50
  29   3 -15    1.30    2.10
 -29   3  15   -1.40    1.90
 -27  -3  15    1.30    1.50
  27  -3 -15    1.50    2.00
  27   3 -15   -2.00    2.10
 -27   3  15   -0.70    1.70
  25  -3 -15    2.80    1.90
 -25  -3  15    1.50    1.30
  25   3 -15    0.80    2.20
 -25   3  15    2.50    2.00
  23  -3 -15   32.70    3.40
 -23  -3  15   41.10    3.40
 -23   3  15   34.90    3.70
  23   3 -15   36.60    4.00
  21  -3 -15   57.79    4.40
 -21  -3  15   60.39    4.10
 -21   3  15   62.99    4.50
  21   3 -15   63.79    5.00
  19  -3 -15  114.09    6.20
 -19  -3  15  120.99    5.90
 -19   3  15  121.69    6.10
  19   3 -15  115.79    6.30
  17  -3 -15   94.09    5.60
 -17  -3  15  102.89    5.60
  17   3 -15  108.79    5.80
 -17   3  15  104.29    5.40
 -15  -3  15   51.29    4.00
  15  -3 -15   52.99    4.00
  15   3 -15   50.89    3.80
 -15   3  15   48.10    3.50
  13  -3 -15   43.70    3.70
  13  -3 -15   40.70    4.20
 -13  -3  15   44.50    3.70
 -13   3  15   44.40    3.20
  13   3 -15   43.50    3.60
  11  -3 -15  127.89    6.60
 -11  -3  15  135.59    6.80
  11  -3 -15  144.69    6.00
  11   3 -15  148.69    6.40
  11   3 -15  134.59    5.90
 -11   3  15  133.79    6.00
   9  -3 -15  269.47   10.70
   9  -3 -15  290.07   10.20
  -9  -3  15  275.27   10.90
  -9   3  15  291.77   10.90
   9   3 -15  287.17   10.10
  -9   3  15  279.07   10.00
   9   3 -15  281.17   10.10
  -7  -3  15   12.30    2.90
   7  -3 -15   12.50    2.00
   7  -3 -15   11.10    2.40
  -7   3  15    7.80    2.00
   7   3 -15   12.20    2.10
   5  -3 -15  114.99    5.90
   5  -3 -15  107.69    5.70
  -5  -3  15  120.69    6.70
   5   3 -15  115.49    5.70
  -5   3  15  113.39    5.90
   3  -3 -15    4.90    1.90
   3  -3 -15    3.80    1.70
  -3  -3  15    2.50    2.30
  -3   3  15    4.10    1.70
   3   3 -15    2.40    1.60
   1  -3 -15   14.60    2.50
  -1  -3  15   15.90    3.60
   1  -3 -15   17.10    2.40
  -1   3  15   22.30    2.70
   1   3 -15   21.90    3.00
  -1  -3 -15    5.10    2.00
   1  -3  15    3.50    2.40
  -1   3 -15    3.70    2.00
   1   3  15    4.50    1.50
  -3  -3 -15    3.30    1.90
   3  -3  15    2.90    2.20
  -3   3 -15    3.10    2.10
   3   3  15    5.60    1.70
  -5  -3 -15    0.40    1.50
   5  -3  15   -1.40    1.90
  -5   3 -15    1.60    1.60
   7  -3  15    4.60    2.60
  -7  -3 -15    1.30    1.70
  -7   3 -15    2.30    2.00
   9  -3  15   10.80    3.10
  -9  -3 -15    8.50    2.60
  -9   3 -15    6.50    2.50
   9   3  15    9.50    2.80
 -11  -3 -15    4.20    1.90
  11  -3  15   13.90    3.40
 -11   3 -15    1.40    2.10
  11   3  15    2.20    2.10
  13  -3  15   -3.80    1.00
  13   3  15    1.60    1.50
 -13   3 -15    4.00    1.70
  34  -4 -15    6.60    2.10
 -34   4  15    6.00    2.10
  34   4 -15    4.00    2.80
 -32  -4  15    1.80    1.30
  32  -4 -15    3.30    1.80
 -32   4  15    4.40    2.40
  32   4 -15    1.40    2.20
 -30  -4  15   -0.90    1.00
  30  -4 -15    0.90    1.70
  30   4 -15    0.20    2.20
 -30   4  15    1.80    1.60
 -28  -4  15    1.60    1.40
  28  -4 -15    2.00    2.00
 -28   4  15   -0.70    1.30
  28   4 -15   -0.70    2.10
  26  -4 -15    3.80    2.20
 -26  -4  15    0.70    1.80
 -26   4  15   -1.50    1.20
  26   4 -15    6.60    2.80
 -24  -4  15    7.60    2.30
  24  -4 -15    4.70    2.10
  24   4 -15    2.20    2.60
 -22  -4  15    0.40    1.50
  22  -4 -15    0.60    1.80
  22   4 -15   -3.10    2.00
  20  -4 -15    1.20    1.90
 -20  -4  15    2.20    1.60
  20   4 -15   -3.20    1.50
  18  -4 -15    7.50    2.60
 -18  -4  15    4.40    1.90
  18   4 -15    3.10    2.50
 -16  -4  15   11.90    2.70
  16  -4 -15   10.60    2.60
  16   4 -15    6.80    2.60
  14  -4 -15   -0.40    1.60
 -14  -4  15   -1.90    1.40
  14   4 -15   -0.70    1.80
 -14   4  15   -0.20    1.60
 -12  -4  15   14.90    3.10
  12  -4 -15   16.90    2.80
 -12   4  15   16.50    3.30
  12   4 -15   16.80    2.80
 -10  -4  15    1.20    1.80
  10  -4 -15    3.10    1.80
 -10   4  15    2.60    1.90
  10   4 -15    2.10    2.30
   8  -4 -15    0.40    1.20
   8  -4 -15    4.10    2.00
  -8  -4  15    0.80    1.90
  -8   4  15    1.20    1.80
   6  -4 -15   -0.50    1.40
  -6  -4  15    5.40    2.40
   6  -4 -15    1.30    1.60
  -6   4  15   -0.10    1.40
  -4  -4  15    0.00    1.80
   4  -4 -15   -1.00    1.30
   4  -4 -15    3.20    1.80
  -4   4  15    1.30    1.70
   2  -4 -15    8.50    2.40
  -2  -4  15    4.40    2.50
  -2   4  15    6.80    2.30
   0  -4  15    2.40    2.10
   0  -4 -15    4.10    2.10
   0   4  15    3.10    1.80
  -2  -4 -15    5.40    2.10
   2  -4  15    3.70    2.30
   2   4  15    2.40    1.60
  -4  -4 -15   -1.20    1.20
   4  -4  15   -1.10    1.90
   4   4  15    1.20    1.00
   6  -4  15   13.80    3.20
  -6  -4 -15    9.00    2.50
  -6   4 -15    7.20    2.10
   8  -4  15   -0.60    1.50
  -8  -4 -15    1.50    1.20
  -8   4 -15    1.90    1.40
  25  -5 -15    9.30    2.30
 -25  -5  15    7.10    2.00
 -25   5  15   10.80    2.50
  25   5 -15   11.70    3.00
 -23  -5  15    1.30    1.20
  23  -5 -15    0.60    1.50
  23   5 -15    3.90    2.30
 -23   5  15    8.10    2.20
 -21  -5  15    3.50    1.70
  21  -5 -15   -0.50    1.10
  21   5 -15   -3.30    2.00
 -21   5  15   -0.80    1.20
  19  -5 -15    1.50    1.60
 -19  -5  15    0.80    1.20
 -19   5  15    2.60    1.40
  19   5 -15   -3.70    1.20
  17  -5 -15    2.00    1.90
 -17  -5  15    3.00    1.80
 -17   5  15    6.10    1.90
  17   5 -15    4.00    2.30
  15  -5 -15   -0.40    1.60
 -15  -5  15    3.20    1.90
  15   5 -15   -2.40    1.50
 -15   5  15    5.30    1.80
 -13  -5  15    0.40    1.70
  13  -5 -15    1.60    1.60
 -13   5  15    0.40    1.60
  13   5 -15    0.20    1.50
 -11  -5  15    0.70    1.60
  11  -5 -15    1.40    1.50
 -11   5  15    0.00    1.30
  -9  -5  15   -1.60    1.10
   9  -5 -15   -1.00    1.10
  -9   5  15   -1.10    1.30
  -7  -5  15    4.20    2.00
  -7   5  15    4.00    1.70
   5  -5 -15    2.70    1.60
  -5  -5  15    2.90    2.10
  -5   5  15    1.40    1.90
   3  -5 -15    2.10    1.20
  -3  -5  15   -1.20    1.60
  -3   5  15    0.10    1.30
  -1  -5  15    6.80    1.90
   1  -5 -15    7.60    2.30
  -1   5  15    3.10    1.60
 -44   0  16    4.20    2.40
  44   0 -16    3.00    1.70
 -42   0  16   -2.30    1.20
  42   0 -16   -0.60    1.60
 -40   0  16   15.30    3.20
  40   0 -16   19.20    3.10
 -38   0  16   23.40    3.30
  38   0 -16   18.10    3.00
  36   0 -16   20.30    3.00
 -36   0  16   23.80    3.40
 -34   0  16    0.90    1.80
  34   0 -16    0.10    1.80
  32   0 -16    1.80    1.70
 -32   0  16    5.60    2.10
  30   0 -16   17.80    2.70
 -30   0  16   18.70    2.90
 -28   0  16   13.30    2.60
  28   0 -16    9.00    2.30
  26   0 -16   11.90    2.40
 -26   0  16   13.30    2.40
 -24   0  16  121.29    5.70
  24   0 -16  107.39    5.50
 -22   0  16    4.50    1.70
  22   0 -16    7.00    1.80
  20   0 -16  241.98    8.90
 -20   0  16  231.18    8.80
  18   0 -16    1.60    1.20
  18   0 -16    0.70    1.10
 -18   0  16    1.10    1.50
 -18   0  16    1.10    0.50
  16   0 -16  217.18    7.90
  16   0 -16  206.78    8.00
 -16   0  16  225.28    7.00
 -16   0  16  221.38    8.20
  14   0 -16    8.10    1.60
 -14   0  16    9.60    1.20
  14   0 -16    5.50    1.50
 -14   0  16    7.00    1.70
  12   0 -16   -1.80    0.70
 -12   0  16   -1.40    0.70
  12   0 -16    0.00    1.10
  10   0 -16   14.60    2.20
  10   0 -16   19.10    1.70
 -10   0  16   14.00    1.60
  -8   0  16   88.09    4.20
   8   0 -16   85.89    4.60
   8   0 -16   95.59    3.90
   6   0 -16  151.88    6.40
  -6   0  16  137.69    6.10
   6   0 -16  157.28    5.30
  -4   0  16   83.09    4.40
   4   0 -16   84.09    4.60
  -2   0  16    1.90    1.40
   2   0 -16   -0.30    1.20
   0   0  16    0.20    1.50
   0   0 -16   -0.90    1.40
   2   0  16  128.69    6.50
  -2   0 -16  121.79    6.30
  -4   0 -16    4.80    2.00
   4   0  16    0.60    2.00
  -6   0 -16  210.18    9.20
   6   0  16  224.28    9.60
  -8   0 -16   42.00    3.90
   8   0  16   41.50    4.10
  10   0  16   -0.60    2.20
 -10   0 -16    2.40    1.80
 -12   0 -16    1.40    1.60
  12   0  16    0.90    1.60
 -14   0 -16   18.10    3.00
  14   0  16   23.20    3.20
 -16   0 -16   -3.00    1.60
  16   0  16   -1.50    1.00
 -18   0 -16    1.00    1.50
  18   0  16    4.40    1.60
  45  -1 -16    3.30    1.70
 -45   1  16    3.90    1.20
  45   1 -16    3.50    1.70
  43  -1 -16    4.20    2.00
 -43   1  16    6.20    2.40
  43   1 -16    6.70    2.10
  41  -1 -16    0.90    1.50
 -41  -1  16   -0.70    1.30
 -41   1  16    0.70    1.60
  41   1 -16    4.50    2.20
 -39  -1  16   18.60    2.90
  39  -1 -16   21.30    3.10
 -39   1  16   24.50    3.40
  39   1 -16   20.70    3.20
 -37  -1  16    0.30    1.50
  37  -1 -16    2.30    1.80
 -37   1  16   -1.80    1.60
  37   1 -16    1.40    1.80
 -35  -1  16    4.40    2.00
  35  -1 -16    4.90    2.20
  35   1 -16    4.80    2.30
 -35   1  16    6.00    2.30
  33  -1 -16    5.50    2.20
 -33  -1  16    5.50    2.00
  33   1 -16    5.00    2.30
 -33   1  16    5.00    2.40
 -31  -1  16   76.09    4.60
  31  -1 -16   77.59    5.00
 -31   1  16   77.19    5.30
  31   1 -16   72.59    5.10
  29  -1 -16    3.70    2.00
 -29  -1  16    3.60    1.60
  29   1 -16    1.90    2.00
 -29   1  16    3.10    1.90
  27  -1 -16   14.00    2.70
 -27  -1  16   12.40    2.20
  27   1 -16   15.00    2.70
 -27   1  16   14.30    2.70
  25  -1 -16    5.30    1.90
 -25  -1  16    8.40    2.00
 -25   1  16    5.10    1.90
  25   1 -16    5.10    2.00
  23  -1 -16   24.80    2.80
 -23  -1  16   26.00    1.90
 -23  -1  16   20.90    2.30
 -23   1  16   20.70    2.50
  23   1 -16   28.60    3.00
  21  -1 -16   48.90    3.50
 -21  -1  16   46.10    3.30
 -21  -1  16   50.29    2.50
 -21   1  16   49.00    3.50
  21   1 -16   46.20    3.50
 -19  -1  16  100.89    4.80
 -19  -1  16  105.99    4.20
  19  -1 -16   97.49    4.90
  19   1 -16   94.29    4.60
 -19   1  16   99.09    5.00
  19   1 -16  100.89    4.90
  17  -1 -16   53.39    3.50
 -17  -1  16   53.79    3.40
 -17  -1  16   50.29    2.70
  17   1 -16   48.00    3.20
 -17   1  16   44.50    3.20
  17   1 -16   48.60    3.20
  15  -1 -16   12.00    2.00
  15  -1 -16   12.90    1.80
 -15  -1  16   12.90    1.70
 -15   1  16   12.00    1.00
 -15   1  16   13.20    2.00
  15   1 -16   13.30    1.90
  15   1 -16   14.80    2.00
  13  -1 -16    4.10    1.50
 -13  -1  16    3.40    1.30
  13  -1 -16    6.60    1.60
 -13   1  16    3.10    1.40
  13   1 -16    7.40    1.60
 -13   1  16    5.50    1.00
  13   1 -16    4.30    1.50
  11  -1 -16    1.20    1.20
 -11  -1  16    4.30    1.40
  11  -1 -16    2.20    1.10
  11  -1 -16    1.20    1.00
  11   1 -16    3.10    1.10
 -11   1  16    1.20    0.70
  11   1 -16    0.80    1.30
 -11   1  16    3.10    1.30
   9  -1 -16    1.60    1.00
  -9  -1  16   -0.30    1.00
   9  -1 -16   -0.20    1.20
   9  -1 -16   -0.80    0.90
   9   1 -16    0.20    0.80
   9   1 -16    1.90    1.30
  -9   1  16    0.40    0.80
   7  -1 -16    8.80    1.60
  -7  -1  16    7.60    2.00
   7  -1 -16    6.40    1.60
   7  -1 -16    8.40    1.80
  -7   1  16    9.80    1.50
   7   1 -16    7.80    1.00
   7   1 -16    7.30    1.80
   5  -1 -16   10.90    1.80
  -5  -1  16   11.60    2.20
   5  -1 -16    8.70    1.40
   5  -1 -16    7.80    1.90
   5   1 -16    6.00    1.80
  -5   1  16   10.40    1.80
   3  -1 -16   12.20    2.20
  -3  -1  16   15.50    2.20
   3  -1 -16   14.80    2.20
   3  -1 -16   13.00    1.50
  -3   1  16   11.90    1.30
  -3   1  16   12.10    1.90
   3   1 -16   14.10    2.30
  -1  -1  16  122.69    6.20
   1  -1 -16  131.69    6.10
   1  -1 -16  132.79    6.00
   1   1 -16  125.99    6.30
  -1   1  16  131.89    6.20
   1  -1  16   33.60    3.40
  -1  -1 -16   33.90    3.20
  -1  -1 -16   40.20    3.50
   1   1  16   33.00    3.10
  -1   1 -16   29.80    3.20
  -3  -1 -16   12.50    2.40
  -3  -1 -16    9.30    2.30
   3  -1  16   10.40    2.60
   3   1  16   10.40    2.40
  -3   1 -16    7.70    2.40
   5  -1  16    3.50    2.10
  -5  -1 -16    3.30    1.90
  -5  -1 -16    5.10    2.00
   5   1  16    2.20    1.80
  -5   1 -16    3.90    2.20
   7  -1  16    4.20    2.40
  -7  -1 -16    3.70    1.70
   7   1  16    2.60    2.00
  -7   1 -16    3.70    2.00
   9  -1  16   13.70    3.10
  -9  -1 -16   19.70    2.70
   9   1  16   18.20    3.40
  -9   1 -16   20.60    3.10
 -11  -1 -16    0.80    1.50
  11  -1  16    3.20    2.00
  11   1  16    3.90    2.20
 -11   1 -16    1.70    1.80
  13  -1  16   -0.10    1.50
 -13  -1 -16    0.70    1.20
  13   1  16    1.00    2.00
 -13   1 -16   -0.50    1.20
  15  -1  16    2.00    1.80
 -15  -1 -16    6.00    2.10
 -15   1 -16    3.90    2.00
  15   1  16    4.90    2.40
  17  -1  16    3.70    2.00
 -17  -1 -16    0.40    1.40
 -17   1 -16    3.50    1.70
  17   1  16   -1.40    0.90
  42  -2 -16    7.80    1.90
  42   2 -16    7.10    2.20
 -42   2  16   11.60    2.90
  40  -2 -16   -1.30    1.20
  40   2 -16    3.20    2.10
 -40   2  16   -0.50    1.60
  38  -2 -16    1.00    1.70
  38   2 -16   -0.60    1.70
 -38   2  16    1.40    2.00
  36  -2 -16   14.10    3.00
 -36   2  16   14.00    3.20
  36   2 -16   11.70    3.40
  34  -2 -16    1.20    1.90
 -34   2  16    1.70    2.10
  34   2 -16    4.10    2.50
  32  -2 -16   -1.50    1.20
  32   2 -16   -2.20    1.60
 -32   2  16    1.00    2.10
  30  -2 -16    2.00    2.00
 -30   2  16    0.70    1.90
  30   2 -16   -0.40    1.70
  28  -2 -16    1.00    1.50
 -28  -2  16    1.30    1.00
 -28   2  16   -0.30    1.40
  28   2 -16    0.50    1.70
  26  -2 -16   95.49    5.50
 -26  -2  16  103.19    4.80
 -26  -2  16   96.69    4.60
 -26   2  16  104.49    5.80
  26   2 -16   93.49    5.70
 -24  -2  16    5.40    1.50
 -24  -2  16    3.30    1.20
  24  -2 -16    4.80    1.90
  24   2 -16    1.20    1.70
 -24   2  16    3.80    2.00
 -22  -2  16   27.70    2.40
  22  -2 -16   29.80    3.20
 -22  -2  16   31.50    2.60
 -22   2  16   29.40    3.30
  22   2 -16   26.50    3.20
 -20  -2  16   77.49    4.00
  20  -2 -16   72.59    4.50
 -20  -2  16   71.99    3.80
 -20   2  16   69.09    4.40
  20   2 -16   70.09    3.80
  20   2 -16   71.99    4.50
  18  -2 -16   15.60    2.40
 -18  -2  16   15.70    2.00
 -18  -2  16   16.10    2.00
  18   2 -16   12.10    1.70
  18   2 -16   15.80    2.30
 -18   2  16   14.70    2.20
 -16  -2  16    2.80    1.30
 -16  -2  16    2.10    1.30
  16  -2 -16    3.70    1.70
  16   2 -16    2.40    1.20
  16   2 -16    1.50    1.50
 -16   2  16    3.90    1.50
  14  -2 -16   53.49    2.80
 -14  -2  16   53.69    3.40
  14  -2 -16   56.59    3.80
  14   2 -16   54.19    3.40
  14   2 -16   52.89    3.50
 -14   2  16   47.90    3.30
  12  -2 -16   35.60    2.90
 -12  -2  16   31.70    3.10
  12  -2 -16   37.90    2.40
  12  -2 -16   43.50    3.30
 -12   2  16   34.90    2.80
  12   2 -16   33.80    2.70
  12   2 -16   29.50    2.60
  10  -2 -16    1.00    1.30
 -10  -2  16    1.90    1.80
  10  -2 -16    1.40    1.10
  10  -2 -16    1.70    1.50
  10   2 -16    1.50    1.10
 -10   2  16    1.70    1.30
  10   2 -16    2.10    1.20
   8  -2 -16    0.20    1.00
  -8  -2  16    0.50    1.50
   8  -2 -16    2.30    1.40
   8  -2 -16    1.50    1.30
   8   2 -16    1.00    1.00
  -8   2  16    1.10    1.00
   8   2 -16    0.30    1.30
   6  -2 -16    1.70    1.20
   6  -2 -16   -2.40    1.00
   6  -2 -16    2.00    1.30
  -6  -2  16    2.10    2.20
   6   2 -16    0.00    1.40
   4  -2 -16   31.90    2.70
   4  -2 -16   32.30    2.80
   4  -2 -16   32.70    2.80
  -4  -2  16   27.70    3.30
  -4   2  16   25.70    2.60
  -4   2  16   26.70    2.30
   4   2 -16   27.30    2.90
   2  -2 -16    0.10    1.30
   2  -2 -16    3.70    1.40
  -2  -2  16    0.40    2.10
   2  -2 -16    2.50    1.40
  -2   2  16    1.70    0.90
   2   2 -16    2.60    1.90
  -2   2  16    3.60    1.70
   0  -2 -16   14.60    2.30
   0  -2 -16   14.90    2.30
   0  -2  16   15.70    3.20
   0  -2 -16   15.30    1.80
   0   2  16   14.70    2.50
   0   2  16   11.70    1.60
   0   2 -16   14.40    2.90
  -2  -2 -16   49.00    3.90
  -2  -2 -16   43.10    3.40
   2  -2  16   40.50    4.10
   2   2  16   41.70    3.90
  -2   2 -16   36.50    3.80
   4  -2  16   -1.90    1.90
  -4  -2 -16    0.80    1.30
  -4  -2 -16   -0.80    1.30
  -4   2 -16    2.90    1.90
   4   2  16   -0.60    1.60
  -6  -2 -16    0.70    1.60
   6  -2  16    0.30    2.00
  -6  -2 -16    3.00    1.40
   6   2  16   -1.20    1.50
  -6   2 -16    0.70    1.80
  -8  -2 -16    3.30    2.00
   8  -2  16    1.20    2.00
  -8   2 -16    5.10    2.20
   8   2  16    6.00    2.20
 -10  -2 -16    3.70    1.90
  10  -2  16    2.50    2.20
 -10   2 -16    5.60    2.50
  10   2  16    2.90    1.90
  12  -2  16    8.40    2.70
 -12  -2 -16    7.20    2.30
  12   2  16    6.10    2.30
 -12   2 -16    2.50    2.30
  14  -2  16   -1.30    1.40
 -14  -2 -16   -0.60    0.70
  14   2  16   -1.40    1.30
 -14   2 -16    4.90    2.10
  39  -3 -16    0.30    1.00
  39   3 -16    0.90    1.90
 -39   3  16   -0.60    1.60
  37  -3 -16    1.30    1.20
  37   3 -16   -3.10    1.70
 -37   3  16    0.70    2.10
  35  -3 -16    6.30    2.20
  35   3 -16    1.00    2.20
 -35   3  16    3.40    2.10
  33  -3 -16    1.00    1.40
 -33   3  16   -2.30    1.40
  33   3 -16   -0.20    2.00
  31  -3 -16    5.00    2.40
 -31   3  16    1.80    2.30
  31   3 -16    2.90    2.20
  29  -3 -16   11.00    2.70
 -29  -3  16    6.60    1.90
 -29   3  16    7.80    2.60
  29   3 -16    6.40    2.70
  27  -3 -16    2.50    2.10
 -27  -3  16    3.80    1.70
 -27   3  16    3.40    2.20
  27   3 -16    1.50    2.20
  25  -3 -16   -0.10    1.70
 -25  -3  16    2.00    1.60
  25   3 -16   -2.20    1.80
 -25   3  16    1.80    1.70
  23  -3 -16    5.80    2.20
 -23  -3  16    7.10    2.10
  23   3 -16    5.70    2.60
 -23   3  16    7.30    2.40
  21  -3 -16   -0.70    1.60
 -21  -3  16    0.30    1.60
  21   3 -16   -2.40    1.70
 -21   3  16    1.50    1.80
  19  -3 -16   72.19    4.90
 -19  -3  16   77.19    4.80
  19   3 -16   73.99    4.90
 -19   3  16   82.29    4.90
 -17  -3  16    8.80    2.30
  17  -3 -16    3.00    2.00
 -17   3  16    6.10    1.90
  17   3 -16    6.00    2.40
  15  -3 -16    0.20    1.50
 -15  -3  16    1.80    1.90
  15   3 -16   -0.20    1.50
 -15   3  16    1.70    1.30
 -13  -3  16  165.88    7.60
  13  -3 -16  150.68    7.30
  13   3 -16  154.68    7.00
 -13   3  16  162.48    6.90
  11  -3 -16   24.20    2.40
 -11  -3  16   25.50    3.30
  11  -3 -16   25.20    3.10
  11   3 -16   23.60    2.80
 -11   3  16   23.10    2.40
  11   3 -16   20.10    2.30
  -9  -3  16  179.88    8.10
   9  -3 -16  164.48    7.10
   9  -3 -16  174.68    7.80
  -9   3  16  171.68    7.80
  -9   3  16  164.68    7.60
   9   3 -16  170.68    7.20
   7  -3 -16   14.20    2.40
   7  -3 -16   10.30    2.40
  -7  -3  16    6.60    2.70
  -7   3  16   14.50    2.70
   7   3 -16   10.60    2.30
  -5  -3  16   22.90    3.50
   5  -3 -16   22.00    2.80
   5  -3 -16   23.60    2.80
   5   3 -16   27.40    3.10
  -5   3  16   20.80    2.60
   3  -3 -16   -0.50    1.30
   3  -3 -16   -0.80    1.30
  -3  -3  16   -1.80    2.10
   3   3 -16    2.20    1.80
  -3   3  16    0.00    1.00
  -1  -3  16    4.60    2.80
   1  -3 -16    3.80    1.70
  -1   3  16    2.40    1.50
   1   3 -16    2.70    2.10
   1  -3  16    4.40    2.90
  -1  -3 -16    4.10    1.90
  -1   3 -16    3.80    2.20
   1   3  16    4.30    1.50
   3  -3  16    0.20    2.20
  -3  -3 -16   -1.80    1.30
  -3   3 -16   -3.40    1.50
  -5  -3 -16    0.50    1.50
   5  -3  16    1.30    2.00
  -5   3 -16   -2.40    1.50
  -7  -3 -16    2.60    1.90
   7  -3  16    6.70    2.60
  -7   3 -16    2.80    1.90
   7   3  16    2.00    1.90
   9  -3  16    1.70    2.10
  -9  -3 -16    3.90    1.90
   9   3  16    1.20    1.50
  -9   3 -16    2.80    2.20
  11  -3  16   -4.80    1.20
 -11  -3 -16   -0.40    1.10
  11   3  16    1.70    1.90
 -11   3 -16   -2.00    1.10
  34  -4 -16    2.30    1.60
  34   4 -16    0.00    2.00
 -34   4  16    1.50    1.70
  32  -4 -16    4.80    2.20
 -32   4  16    5.20    2.00
  32   4 -16    1.60    2.30
 -30  -4  16    2.30    1.30
  30  -4 -16    2.40    1.70
  30   4 -16    0.40    2.10
 -30   4  16    1.60    1.70
 -28  -4  16    3.90    1.80
  28  -4 -16    1.00    1.60
  28   4 -16   -0.10    2.00
 -28   4  16   -0.70    1.40
  26  -4 -16    0.70    1.60
 -26  -4  16    4.20    1.90
  26   4 -16    3.00    2.60
 -26   4  16    5.50    2.10
  24  -4 -16    0.00    1.50
 -24  -4  16    1.00    1.40
  24   4 -16    0.20    2.20
 -22  -4  16    2.70    1.90
  22  -4 -16    2.90    2.20
  22   4 -16    2.20    2.70
  20  -4 -16    0.80    1.90
 -20  -4  16    1.70    1.50
  20   4 -16   -1.30    2.00
  18  -4 -16   -1.80    1.20
 -18  -4  16    0.10    1.60
  18   4 -16   -0.40    1.80
 -16  -4  16    6.00    2.30
  16  -4 -16    5.20    2.30
  16   4 -16    2.20    2.20
 -16   4  16    6.50    2.50
 -14  -4  16    2.30    1.80
  14  -4 -16    6.90    2.70
  14   4 -16    9.20    2.50
 -14   4  16    6.20    2.40
  12  -4 -16    2.80    1.70
 -12  -4  16    1.50    1.90
  12   4 -16    2.80    1.80
 -12   4  16    1.00    1.90
  10  -4 -16    1.10    1.60
 -10  -4  16    0.30    1.60
 -10   4  16    2.60    1.80
  -8  -4  16    4.90    2.30
   8  -4 -16    6.60    2.20
   8  -4 -16    4.30    1.60
  -8   4  16    4.10    1.90
   6  -4 -16   11.40    2.90
  -6  -4  16    9.80    2.90
   6  -4 -16   11.20    2.40
  -6   4  16    8.50    2.40
   4  -4 -16   -0.40    1.70
  -4  -4  16   -1.20    1.80
   4  -4 -16    1.60    1.80
  -4   4  16    1.60    1.70
  -2  -4  16   -1.10    1.90
   2  -4 -16    0.50    1.60
  -2   4  16   -1.20    1.30
   0  -4  16    1.00    2.20
   0  -4 -16    3.10    1.80
   0   4  16    1.30    1.50
   2  -4  16    5.00    2.40
  -2  -4 -16    3.20    1.70
   2   4  16    2.20    1.30
   4  -4  16    0.60    1.70
  -4  -4 -16    0.20    1.30
  -6  -4 -16   -1.30    1.40
   6  -4  16   -4.70    1.20
  -6   4 -16   -1.20    1.30
  25  -5 -16    3.50    1.70
 -25  -5  16    2.90    1.60
  25   5 -16   -4.40    1.60
 -25   5  16   -0.40    1.00
 -23  -5  16   -1.80    0.80
  23  -5 -16    1.00    1.50
  23   5 -16    1.20    2.50
 -23   5  16    0.90    1.00
  21  -5 -16   -2.10    1.40
 -21  -5  16    2.50    1.40
  21   5 -16   -3.60    1.80
 -21   5  16    1.40    1.40
 -19  -5  16   -1.10    1.20
  19  -5 -16   -0.70    1.20
 -19   5  16    0.60    1.30
 -17  -5  16    3.40    1.80
  17  -5 -16    0.30    1.40
  17   5 -16   -3.30    1.70
 -17   5  16   -1.70    0.80
 -15  -5  16    3.40    1.90
  15  -5 -16    0.50    1.40
  15   5 -16    3.30    2.10
 -15   5  16    5.50    2.20
  13  -5 -16   -0.70    1.00
 -13  -5  16    2.20    1.70
 -13   5  16    2.30    1.30
 -11  -5  16   -1.10    1.40
  11  -5 -16    1.40    1.50
 -11   5  16   -0.20    1.30
   9  -5 -16    0.00    1.30
  -9  -5  16   -2.10    1.30
  -9   5  16   -3.50    1.10
  -7  -5  16    4.60    1.90
  -7   5  16    1.80    1.50
  -5  -5  16    1.00    1.40
  -5   5  16   -2.40    0.90
   3  -5 -16    5.30    1.90
  -3  -5  16    0.90    1.50
  -3   5  16    0.00    1.00
 -46   0  17    0.30    1.40
  46   0 -17   -0.20    0.80
 -44   0  17   -0.20    1.70
  44   0 -17   -1.10    1.30
 -42   0  17   -0.80    1.70
  42   0 -17    2.40    1.70
  40   0 -17    0.60    1.90
 -40   0  17   -0.30    1.20
 -38   0  17    0.50    1.80
  38   0 -17   -0.70    1.80
 -36   0  17   -0.30    1.90
  36   0 -17   -0.40    1.60
  34   0 -17    0.20    1.90
 -34   0  17   -1.30    1.40
 -32   0  17    0.90    1.80
  32   0 -17    1.50    1.60
 -30   0  17    0.80    1.60
  30   0 -17   -0.30    1.50
 -28   0  17   -1.70    1.10
  28   0 -17    1.80    1.50
  26   0 -17    0.80    1.40
 -26   0  17   -0.70    1.30
 -24   0  17   -0.60    1.20
  24   0 -17   -0.60    1.10
  22   0 -17    0.40    1.30
 -22   0  17   -1.20    1.20
  20   0 -17    0.70    1.20
 -20   0  17   -0.40    1.10
  18   0 -17    2.90    1.40
 -18   0  17   -1.90    1.10
 -18   0  17    0.70    0.50
  18   0 -17   -1.50    1.00
  16   0 -17    0.20    1.10
 -16   0  17   -0.60    1.00
  16   0 -17    0.70    1.00
 -16   0  17   -0.70    0.50
 -14   0  17   -0.90    0.60
  14   0 -17   -0.50    0.90
 -14   0  17    0.30    1.30
  14   0 -17   -0.30    1.00
  12   0 -17   -1.20    0.90
  12   0 -17    0.10    1.00
 -12   0  17    0.30    0.80
  10   0 -17   -1.60    1.10
 -10   0  17    1.50    1.00
  10   0 -17    0.50    0.80
   8   0 -17   -0.70    1.30
   8   0 -17   -0.40    0.70
  -8   0  17    0.10    0.90
  -6   0  17    0.10    1.00
   6   0 -17    0.90    0.50
   6   0 -17    0.50    1.40
  -4   0  17   -0.30    1.10
   4   0 -17    1.10    1.40
   2   0 -17    0.20    1.50
  -2   0  17    2.30    1.60
   0   0  17    0.80    1.70
   0   0 -17   -0.10    1.50
   2   0  17   -0.40    1.60
  -2   0 -17    1.20    1.60
  -4   0 -17    0.30    1.70
   4   0  17   -0.80    1.70
   6   0  17    1.00    1.80
  -6   0 -17    2.10    1.80
   8   0  17    0.30    1.70
  -8   0 -17    1.60    1.80
  10   0  17    1.80    1.80
 -10   0 -17   -0.80    1.60
  12   0  17   -1.70    1.40
 -12   0 -17    2.20    1.90
  14   0  17    2.80    2.10
 -14   0 -17   -0.30    1.80
  16   0  17   -2.60    0.90
 -16   0 -17   -0.20    1.40
  45  -1 -17    2.20    1.20
 -45   1  17    0.30    1.20
  45   1 -17    0.70    1.10
  43  -1 -17    0.60    1.60
 -43   1  17    1.80    1.40
  43   1 -17    2.90    1.80
 -41  -1  17    1.60    1.50
  41  -1 -17    2.10    2.00
 -41   1  17    2.00    1.80
  41   1 -17    3.40    2.20
  39  -1 -17    0.30    1.70
 -39  -1  17   -0.60    1.50
  39   1 -17    2.00    2.00
 -39   1  17    3.70    2.00
  37  -1 -17    1.40    1.70
 -37  -1  17   -0.20    1.50
  37   1 -17    2.60    2.10
 -37   1  17    1.60    2.00
 -35  -1  17    1.50    1.70
  35  -1 -17    8.00    2.40
  35   1 -17    3.10    2.40
 -35   1  17    4.50    2.40
  33  -1 -17   89.49    5.70
 -33  -1  17   95.79    5.40
 -33   1  17  100.89    6.10
  33   1 -17   89.99    5.70
  31  -1 -17    0.60    1.80
 -31  -1  17    3.80    1.70
  31   1 -17   -0.20    2.00
 -31   1  17   -1.50    1.70
 -29  -1  17   20.10    2.50
  29  -1 -17   24.20    3.00
  29   1 -17   24.70    3.00
 -29   1  17   29.30    3.30
 -27  -1  17   11.10    2.30
  27  -1 -17   10.50    2.50
 -27   1  17    9.60    2.40
  27   1 -17   12.00    2.50
  25  -1 -17   -1.00    1.10
 -25  -1  17   -0.90    1.20
 -25   1  17   -1.50    1.30
  25   1 -17   -0.10    1.50
  23  -1 -17   26.00    2.70
 -23  -1  17   26.30    2.70
 -23   1  17   22.30    2.70
  23   1 -17   23.40    2.60
  21  -1 -17   30.20    2.80
 -21  -1  17   27.40    1.80
 -21  -1  17   30.50    2.70
  21   1 -17   25.60    2.50
 -21   1  17   21.00    2.50
  21   1 -17   29.60    2.90
 -19  -1  17   24.40    1.90
  19  -1 -17   26.20    2.70
 -19  -1  17   24.90    2.60
 -19   1  17   22.50    2.50
  19   1 -17   22.00    2.40
  19   1 -17   23.80    2.40
 -17  -1  17    4.80    1.30
 -17  -1  17    3.20    1.30
  17  -1 -17    3.30    1.50
  17  -1 -17    4.60    1.60
  17   1 -17    2.30    1.20
 -17   1  17    4.50    1.50
  17   1 -17    4.20    1.60
  15  -1 -17   -0.70    1.00
 -15  -1  17    2.40    1.20
  15  -1 -17    0.20    1.20
 -15   1  17    0.20    1.20
 -15   1  17   -0.50    0.30
  15   1 -17   -0.40    1.20
  15   1 -17    0.50    1.00
 -13  -1  17   -0.40    1.00
  13  -1 -17    0.10    1.20
  13  -1 -17   -1.60    1.00
 -13   1  17    0.30    0.60
  13   1 -17   -0.60    1.20
  13   1 -17    0.40    0.90
 -13   1  17    0.10    1.00
 -11  -1  17    9.40    1.80
  11  -1 -17    6.50    1.60
  11  -1 -17    9.80    1.70
  11   1 -17    7.30    1.80
 -11   1  17    7.60    1.30
  11   1 -17    8.90    1.40
 -11   1  17    5.90    1.70
   9  -1 -17   56.29    3.20
   9  -1 -17   55.49    3.30
  -9  -1  17   56.99    3.60
   9  -1 -17   58.99    3.80
   9   1 -17   54.59    2.80
  -9   1  17   51.59    3.10
   9   1 -17   53.29    3.60
  -7  -1  17    2.80    1.60
   7  -1 -17    2.90    1.40
   7  -1 -17    2.50    1.50
   7  -1 -17    2.70    1.20
  -7   1  17    2.60    1.10
   7   1 -17    2.20    1.40
   5  -1 -17    2.30    1.30
   5  -1 -17    3.40    1.10
   5  -1 -17    2.70    1.50
  -5  -1  17    4.50    1.70
  -5   1  17    3.40    1.30
   5   1 -17    4.00    1.70
  -3  -1  17    2.00    1.90
   3  -1 -17   -1.10    1.30
   3  -1 -17   -0.80    1.30
   3   1 -17    0.30    1.50
  -3   1  17   -0.80    1.20
  -1  -1  17   -0.60    1.50
   1  -1 -17    0.80    1.40
   1  -1 -17   -0.90    1.30
   1   1 -17    0.30    1.50
  -1   1  17    0.70    1.40
  -1  -1 -17    1.70    1.70
  -1  -1 -17    0.50    1.40
   1  -1  17    0.00    1.60
   1   1  17    0.00    1.40
  -1   1 -17    2.00    1.80
   3  -1  17    9.40    2.80
  -3  -1 -17   10.40    2.30
  -3   1 -17    7.00    2.40
   3   1  17   12.30    2.70
   5  -1  17   70.79    5.00
  -5  -1 -17   61.29    4.40
   5   1  17   64.69    5.00
  -5   1 -17   65.49    4.90
   7  -1  17   19.70    3.60
  -7  -1 -17   16.10    2.90
   7   1  17   20.40    3.60
  -7   1 -17   28.40    3.50
  -9  -1 -17   13.50    2.60
   9  -1  17   13.00    3.30
   9   1  17   12.60    2.90
  -9   1 -17   11.90    2.90
  11  -1  17    0.30    1.70
 -11  -1 -17    1.00    1.50
 -11   1 -17    0.10    1.70
  11   1  17    2.60    2.00
 -13  -1 -17   -0.30    1.40
  13  -1  17    0.20    1.60
  13   1  17    0.70    1.70
 -13   1 -17    2.20    1.60
 -15  -1 -17    6.20    2.10
  15  -1  17    5.00    2.40
 -15   1 -17    6.70    1.90
  15   1  17    1.20    1.70
  42  -2 -17    2.20    1.20
  42   2 -17    2.00    1.70
 -42   2  17    0.40    1.80
  40  -2 -17   -0.70    1.10
  40   2 -17    3.80    2.20
 -40   2  17    3.70    2.30
  38  -2 -17    3.40    2.20
 -38   2  17    3.40    2.10
  38   2 -17    1.20    1.80
  36  -2 -17   -0.40    1.70
  36   2 -17    4.20    2.30
 -36   2  17   -2.70    1.60
  34  -2 -17    1.60    1.60
  34   2 -17    0.40    1.90
 -34   2  17   -1.20    1.70
  32  -2 -17    8.60    2.30
 -32   2  17    8.60    2.70
  32   2 -17    3.90    2.30
  30  -2 -17    2.70    1.90
  30   2 -17    3.50    2.30
 -30   2  17   -0.10    1.60
  28  -2 -17    1.70    1.50
 -28  -2  17   -0.40    0.90
 -28   2  17    1.30    1.90
  28   2 -17    1.40    1.90
 -26  -2  17   43.90    3.30
 -26  -2  17   37.70    3.00
  26  -2 -17   44.70    3.90
 -26   2  17   46.30    3.90
  26   2 -17   44.70    3.90
  24  -2 -17   29.70    3.10
 -24  -2  17   25.50    2.50
 -24  -2  17   26.50    2.30
 -24   2  17   33.20    3.50
  24   2 -17   27.20    3.40
  22  -2 -17    9.80    2.30
 -22  -2  17   10.10    1.80
 -22  -2  17   10.90    2.00
  22   2 -17    4.40    1.90
 -22   2  17    8.30    2.40
 -20  -2  17   12.60    2.10
 -20  -2  17    8.80    1.80
  20  -2 -17   14.80    2.60
  20   2 -17   14.00    2.70
  20   2 -17   10.10    1.80
 -20   2  17   12.60    2.50
 -18  -2  17    6.30    1.60
 -18  -2  17    3.70    1.40
  18  -2 -17    4.20    1.80
  18   2 -17    4.70    1.40
 -18   2  17    4.90    1.90
  18   2 -17    5.50    1.80
 -16  -2  17   20.70    2.40
  16  -2 -17   23.00    2.60
  16   2 -17   22.10    2.60
  16   2 -17   22.00    2.30
 -16   2  17   22.10    2.60
 -14  -2  17    2.10    1.50
  14  -2 -17    3.00    1.50
  14  -2 -17    1.40    1.20
 -14   2  17    1.70    1.20
  14   2 -17   -0.20    1.20
  14   2 -17    1.30    1.20
 -12  -2  17   13.80    2.30
  12  -2 -17   13.40    2.40
  12  -2 -17    9.10    1.50
  12  -2 -17   13.80    2.30
 -12   2  17   15.10    2.10
  12   2 -17   11.70    1.90
  12   2 -17   14.10    2.20
  10  -2 -17   70.69    4.10
 -10  -2  17   72.39    4.60
  10  -2 -17   75.59    4.30
  10  -2 -17   74.89    3.90
  10   2 -17   74.79    3.70
  10   2 -17   68.69    4.30
 -10   2  17   69.99    4.10
  -8  -2  17    1.10    1.80
   8  -2 -17    0.40    1.30
   8  -2 -17    2.30    1.30
   8  -2 -17    0.60    1.30
  -8   2  17   -0.40    1.00
   8   2 -17    1.30    1.50
  -8   2  17    2.90    1.20
   6  -2 -17   22.60    2.40
   6  -2 -17   20.50    2.40
  -6  -2  17   20.50    3.00
   6  -2 -17   20.80    2.40
   6   2 -17   19.90    2.60
  -6   2  17   19.80    2.40
  -6   2  17   20.60    2.20
   4  -2 -17    9.80    2.20
  -4  -2  17   13.90    3.20
   4  -2 -17   11.30    1.90
   4  -2 -17   10.70    2.20
  -4   2  17   12.30    1.70
  -4   2  17   13.20    2.10
   4   2 -17   14.50    2.60
   2  -2 -17   17.00    2.30
   2  -2 -17   14.80    2.40
  -2  -2  17   13.90    3.10
   2  -2 -17   13.90    1.90
  -2   2  17   17.40    3.00
   2   2 -17   19.50    2.80
  -2   2  17   14.00    1.60
   0  -2 -17    8.90    2.10
   0  -2  17    6.90    2.70
   0  -2 -17    6.20    2.10
   0   2 -17    7.60    2.40
   0   2  17    6.00    1.90
  -2  -2 -17    2.70    1.60
   2  -2  17   -2.50    1.80
  -2  -2 -17    1.30    1.40
  -2   2 -17   -1.30    1.50
   2   2  17    0.30    1.50
   4  -2  17    5.70    2.70
  -4  -2 -17    5.70    2.20
  -4  -2 -17   10.00    2.20
   4   2  17    6.30    2.30
  -4   2 -17    6.90    2.40
  -6  -2 -17   -2.70    1.30
  -6  -2 -17    0.20    1.30
   6  -2  17    1.10    2.20
  -6   2 -17    3.30    2.10
   6   2  17    0.30    1.70
   8  -2  17    7.40    2.50
  -8  -2 -17    5.80    2.30
  -8   2 -17    3.50    2.30
   8   2  17    9.50    2.60
 -10  -2 -17    3.90    1.90
  10  -2  17    6.30    2.50
  10   2  17    7.50    2.40
 -10   2 -17    6.20    2.30
  12  -2  17   37.50    4.30
 -12  -2 -17   34.70    3.70
  12   2  17   33.30    3.90
 -12   2 -17   39.90    4.40
  14  -2  17    0.70    1.40
 -14  -2 -17    2.50    1.40
 -14   2 -17    1.20    1.40
  14   2  17    0.90    1.60
  39  -3 -17    5.70    1.90
 -39   3  17    1.30    2.30
  39   3 -17    3.40    2.30
  37  -3 -17    2.60    1.50
  37   3 -17    1.40    2.00
 -37   3  17   -0.50    1.70
  35  -3 -17   28.60    3.50
  35   3 -17   34.30    4.50
 -35   3  17   38.10    4.30
  33  -3 -17    8.30    2.50
 -33   3  17    7.30    2.80
  33   3 -17    5.80    2.50
  31  -3 -17    3.20    2.20
 -31   3  17    4.40    2.50
  31   3 -17   -1.20    1.60
 -29  -3  17   -1.00    1.70
  29  -3 -17    0.40    1.90
 -29   3  17    0.40    1.60
  29   3 -17    0.60    2.10
  27  -3 -17    0.60    1.60
 -27  -3  17    1.90    1.50
  27   3 -17   -1.00    2.00
 -27   3  17    1.20    1.90
  25  -3 -17    4.30    2.10
 -25  -3  17    5.10    1.90
  25   3 -17    4.30    2.40
 -25   3  17    4.90    2.20
 -23  -3  17   35.70    3.30
  23  -3 -17   39.10    3.70
  23   3 -17   40.20    4.00
 -23   3  17   37.00    3.80
  21  -3 -17   -0.20    1.50
 -21  -3  17   -1.10    1.10
 -21   3  17    1.30    1.60
  21   3 -17   -0.30    1.60
  19  -3 -17    2.90    1.80
 -19  -3  17    4.40    2.00
 -19   3  17    4.80    1.90
  19   3 -17    5.80    2.50
 -17  -3  17   24.30    3.10
  17  -3 -17   26.30    3.20
 -17   3  17   30.20    3.10
  17   3 -17   34.10    3.50
  15  -3 -17    7.10    2.20
 -15  -3  17    8.60    2.40
  15   3 -17    5.40    2.20
 -15   3  17    5.40    1.90
 -13  -3  17  194.98    8.80
  13  -3 -17  213.38    9.00
  13   3 -17  205.88    8.30
 -13   3  17  200.08    8.30
  11  -3 -17  233.18   10.00
 -11  -3  17  248.38   10.30
  11  -3 -17  253.87    9.40
 -11   3  17  251.07    9.50
  11   3 -17  268.47    9.80
  -9  -3  17   60.59    4.70
   9  -3 -17   64.89    4.10
   9  -3 -17   59.59    4.20
   9   3 -17   58.19    4.10
  -9   3  17   54.59    4.10
  -7  -3  17    2.00    2.20
   7  -3 -17    4.00    1.70
   7  -3 -17    5.80    1.70
  -7   3  17    4.90    1.80
   7   3 -17    2.50    1.70
   5  -3 -17    2.10    1.40
   5  -3 -17    4.70    1.90
  -5  -3  17    4.00    2.80
  -5   3  17    5.90    2.00
   5   3 -17    4.00    2.00
   3  -3 -17    4.00    2.00
  -3  -3  17    2.10    2.80
   3  -3 -17    7.40    2.10
   3   3 -17    3.70    1.90
  -3   3  17    2.70    1.40
   1  -3 -17    8.60    2.40
  -1  -3  17    8.90    3.00
  -1   3  17   12.30    2.30
   1   3 -17    6.30    2.20
   1  -3  17    2.30    2.40
  -1  -3 -17    2.90    2.00
  -1   3 -17    4.80    2.20
   3  -3  17    5.70    2.80
  -3  -3 -17    2.90    1.80
  -3   3 -17    3.70    2.30
   3   3  17    5.30    2.40
   5  -3  17   -0.20    2.30
  -5  -3 -17    1.70    1.60
  -5   3 -17    0.20    1.70
   5   3  17   -1.60    1.30
  -7  -3 -17    1.00    1.40
   7  -3  17   -2.40    1.80
  -7   3 -17    0.80    1.80
   7   3  17    4.50    2.10
   9  -3  17    1.00    1.90
  -9  -3 -17   -0.60    1.00
   9   3  17   -0.80    1.30
  -9   3 -17    0.30    1.40
 -11  -3 -17    0.30    1.10
  11  -3  17    6.50    2.60
 -11   3 -17    2.60    1.80
  11   3  17    2.00    1.60
  34  -4 -17    1.70    1.40
 -34   4  17    2.20    1.60
  34   4 -17    2.50    2.00
  32  -4 -17    1.60    1.40
  32   4 -17   -2.90    1.70
 -32   4  17    2.00    1.60
  30  -4 -17    1.80    1.80
 -30  -4  17    6.70    1.90
 -30   4  17    6.60    2.00
  30   4 -17    3.20    2.60
  28  -4 -17    1.00    1.90
 -28  -4  17   -2.00    1.20
  28   4 -17   -1.10    2.00
 -28   4  17   -0.90    1.40
 -26  -4  17   -0.50    1.30
  26  -4 -17   -0.20    1.60
  26   4 -17    1.10    2.30
 -26   4  17    2.80    2.00
  24  -4 -17   -1.20    1.40
 -24  -4  17   -0.20    1.70
  24   4 -17   -4.20    1.70
 -22  -4  17    4.50    1.90
  22  -4 -17    1.70    1.90
  22   4 -17    1.30    2.20
  20  -4 -17   -1.00    1.50
 -20  -4  17    3.40    2.00
  20   4 -17   -0.10    2.00
  18  -4 -17    6.20    2.30
 -18  -4  17    6.90    2.50
  18   4 -17    8.60    2.70
 -16  -4  17    0.60    1.70
  16  -4 -17    1.40    1.70
 -16   4  17   -0.30    2.20
  16   4 -17   -2.30    1.70
  14  -4 -17    1.90    1.80
 -14  -4  17    0.00    1.70
  14   4 -17   -0.20    1.50
 -14   4  17   -0.60    1.90
 -12  -4  17    9.40    2.60
  12  -4 -17    2.40    1.80
 -12   4  17    8.10    2.50
  10  -4 -17    1.20    1.70
 -10  -4  17    2.30    1.90
 -10   4  17    1.10    1.70
   8  -4 -17    1.50    1.40
  -8  -4  17   -1.60    1.60
   8  -4 -17    1.00    1.80
  -8   4  17   -0.50    1.20
  -6  -4  17    0.10    2.10
   6  -4 -17   -0.90    1.40
   6  -4 -17   -1.30    1.00
  -6   4  17   -1.50    1.30
   4  -4 -17   -0.20    1.40
  -4  -4  17   -0.80    2.20
  -4   4  17   -0.10    1.20
   2  -4 -17    0.00    1.50
  -2  -4  17    1.50    2.10
  -2   4  17   -1.60    1.20
   0  -4 -17    2.00    1.70
   0  -4  17    4.70    2.40
   0   4  17    2.10    1.30
   2  -4  17   10.20    2.90
  -2  -4 -17    7.60    2.40
  -4  -4 -17    2.00    1.60
   4  -4  17    9.10    2.70
 -23  -5  17    3.80    1.80
  23  -5 -17    0.10    1.50
  23   5 -17   -1.70    2.30
 -23   5  17    7.80    1.80
 -21  -5  17   10.50    2.50
  21  -5 -17   25.50    3.40
  21   5 -17   15.10    3.60
 -21   5  17   16.30    2.40
  19  -5 -17    7.80    2.30
 -19  -5  17    2.40    1.70
 -19   5  17    4.50    1.70
  19   5 -17    9.40    3.10
  17  -5 -17    1.20    1.40
 -17  -5  17    3.50    1.90
  17   5 -17    1.20    1.60
 -17   5  17    1.00    1.40
 -15  -5  17    3.00    1.60
  15  -5 -17    2.80    1.80
 -15   5  17   -1.00    1.30
  13  -5 -17    1.60    1.30
 -13  -5  17   -1.30    1.30
 -13   5  17    1.00    1.50
 -11  -5  17   -0.80    1.40
  11  -5 -17    2.50    1.50
 -11   5  17   -0.70    1.30
   9  -5 -17   -1.10    0.90
  -9  -5  17    0.40    1.80
  -9   5  17    3.10    1.70
  -7  -5  17    0.50    1.40
  -7   5  17   -1.30    0.70
  -5  -5  17    3.40    1.80
  -5   5  17   -0.60    1.00
  46   0 -18    3.00    1.40
 -46   0  18    1.20    1.30
  44   0 -18    3.00    1.80
 -44   0  18   -2.20    1.30
 -42   0  18   21.60    3.20
  42   0 -18   17.80    3.60
 -40   0  18    2.60    2.10
  40   0 -18    5.90    2.20
  38   0 -18   -0.70    2.00
 -38   0  18    4.60    2.10
  36   0 -18   68.79    5.00
 -36   0  18   62.59    4.90
  34   0 -18    7.50    2.30
 -34   0  18    7.60    2.20
  32   0 -18  147.59    7.50
 -32   0  18  174.18    7.80
 -30   0  18   40.50    3.80
  30   0 -18   46.00    3.80
  28   0 -18    3.70    1.90
 -28   0  18    3.40    1.80
 -26   0  18   16.60    2.50
  26   0 -18   18.40    2.70
  24   0 -18    1.90    1.60
 -24   0  18    3.80    1.70
  22   0 -18   44.80    3.50
 -22   0  18   46.80    3.50
  20   0 -18  145.19    6.30
  20   0 -18  147.29    6.50
 -20   0  18  155.48    6.70
  18   0 -18    0.40    1.30
 -18   0  18    3.10    1.60
 -18   0  18    2.10    0.80
  18   0 -18    1.50    1.30
  16   0 -18  172.68    7.30
 -16   0  18  199.38    6.50
 -16   0  18  180.28    7.50
  16   0 -18  193.28    7.30
 -14   0  18   27.90    2.00
  14   0 -18   28.90    2.40
  14   0 -18   22.70    2.50
 -12   0  18  118.69    5.10
  12   0 -18  122.29    5.80
  12   0 -18  134.29    5.20
  10   0 -18   87.99    4.70
 -10   0  18   82.59    4.10
  10   0 -18   79.49    3.70
   8   0 -18   33.20    3.20
  -8   0  18   22.40    2.30
   8   0 -18   25.80    1.90
  -6   0  18   19.00    2.40
   6   0 -18   15.40    2.70
   4   0 -18    8.40    2.10
  -4   0  18    9.70    2.20
   2   0 -18   23.20    2.80
  -2   0  18   25.60    2.90
   0   0 -18    1.00    1.50
   0   0  18    0.30    1.50
   2   0  18  209.08    9.30
  -2   0 -18  221.88    9.40
  -4   0 -18    3.00    1.90
   4   0  18   -0.40    1.60
   6   0  18    4.70    2.30
  -6   0 -18    5.90    2.30
   8   0  18   10.40    2.90
  -8   0 -18   13.10    3.00
  10   0  18   -1.10    1.40
 -10   0 -18    4.00    2.00
  12   0  18    4.00    2.20
 -12   0 -18    5.80    2.10
  14   0  18   12.70    2.90
 -14   0 -18   11.60    2.80
  45   1 -18    5.50    2.00
 -45   1  18    5.30    1.90
  43  -1 -18    1.50    1.60
 -43  -1  18    1.10    1.00
 -43   1  18   -0.80    1.40
  43   1 -18   -1.70    1.00
  41  -1 -18    1.80    1.60
 -41  -1  18   -0.20    1.30
  41   1 -18    0.20    1.70
 -41   1  18    3.00    2.10
 -39  -1  18    6.20    2.10
  39  -1 -18    6.00    2.40
  39   1 -18    5.30    2.40
 -39   1  18    6.40    2.80
  37  -1 -18    2.30    1.90
 -37  -1  18    1.00    1.60
  37   1 -18    3.40    2.20
 -37   1  18    1.20    2.10
  35  -1 -18    3.50    2.20
 -35  -1  18    3.90    1.90
 -35   1  18    4.90    2.30
  35   1 -18    5.00    2.40
  33  -1 -18    4.00    2.30
 -33  -1  18    3.60    2.00
 -33   1  18    7.40    2.40
  33   1 -18    5.20    2.30
  31  -1 -18    3.70    2.10
 -31  -1  18   -0.10    1.50
 -31   1  18    1.10    1.70
  31   1 -18    5.30    2.20
  29  -1 -18   10.10    2.50
 -29  -1  18   16.00    2.60
 -29   1  18    8.10    2.30
  29   1 -18    9.10    2.70
  27  -1 -18   58.39    4.20
 -27  -1  18   68.39    4.20
  27   1 -18   59.89    4.30
 -27   1  18   66.79    4.50
 -25  -1  18    0.90    1.40
  25  -1 -18    0.20    1.30
  25   1 -18   -2.10    1.50
 -25   1  18   -0.30    1.40
  23  -1 -18   -0.10    1.30
 -23  -1  18    1.50    1.30
  23   1 -18    0.80    1.50
 -23   1  18   -1.70    1.20
  21  -1 -18    1.60    1.40
 -21  -1  18    5.90    1.00
 -21  -1  18    0.90    1.50
  21   1 -18    3.90    1.60
 -21   1  18    3.00    1.60
  21   1 -18    3.50    1.50
 -19  -1  18   11.80    1.40
  19  -1 -18   12.20    2.30
 -19  -1  18   11.10    2.10
  19   1 -18   14.50    2.30
  19   1 -18    7.80    1.90
 -19   1  18   10.90    2.10
  17  -1 -18   15.30    2.00
 -17  -1  18   17.70    1.80
  17  -1 -18   15.60    2.20
 -17  -1  18   13.70    2.10
  17   1 -18   10.60    2.00
  17   1 -18   13.50    2.00
 -17   1  18   15.00    2.20
 -15  -1  18    0.80    1.10
  15  -1 -18    1.60    1.30
  15  -1 -18    0.60    1.30
  15   1 -18    0.10    1.10
 -15   1  18    0.30    0.50
  15   1 -18    1.30    1.30
 -15   1  18   -1.30    1.10
 -13  -1  18    4.00    1.50
  13  -1 -18    4.70    1.50
  13  -1 -18    4.60    1.70
 -13   1  18    3.70    1.60
  13   1 -18    1.40    1.40
  13   1 -18    3.40    1.30
 -13   1  18    2.10    0.90
 -11  -1  18    2.10    1.30
  11  -1 -18    1.60    1.20
  11  -1 -18    0.00    1.30
 -11   1  18    0.10    0.80
  11   1 -18    0.20    0.70
  11   1 -18   -2.20    1.00
   9  -1 -18  134.69    6.20
   9  -1 -18  137.69    5.50
  -9  -1  18  135.49    6.20
   9   1 -18  129.89    6.30
  -9   1  18  135.99    5.70
   7  -1 -18   11.00    2.20
   7  -1 -18   10.20    1.50
  -7  -1  18   10.50    2.20
   7   1 -18    9.00    2.30
  -7   1  18   10.40    1.70
   5  -1 -18   31.80    3.00
   5  -1 -18   30.20    2.90
  -5  -1  18   31.00    3.40
  -5   1  18   28.80    2.60
   5   1 -18   28.50    3.00
  -3  -1  18   15.30    2.90
   3  -1 -18   11.20    2.40
   3   1 -18   13.90    2.70
  -3   1  18   10.30    2.30
   1  -1 -18   42.20    3.60
  -1  -1  18   44.10    4.10
  -1   1  18   36.90    3.40
   1   1 -18   36.60    3.50
  -1  -1 -18   -2.00    1.10
   1  -1  18    1.10    1.80
  -1   1 -18    2.50    1.80
   1   1  18   -0.40    1.50
  -3  -1 -18  121.29    6.50
   3  -1  18  132.59    7.10
   3   1  18  129.19    6.80
  -3   1 -18  111.69    6.60
  -5  -1 -18    3.90    2.00
   5  -1  18    6.80    2.80
   5   1  18    1.10    1.80
  -5   1 -18    0.50    1.60
  -7  -1 -18   -0.90    1.60
   7  -1  18    4.30    2.30
   7   1  18    2.70    2.00
  -7   1 -18    2.40    2.10
  -9  -1 -18    4.40    2.10
   9  -1  18    6.50    2.60
   9   1  18    4.50    2.30
  -9   1 -18    4.80    2.20
 -11  -1 -18    3.10    1.80
  11  -1  18    0.40    1.90
 -11   1 -18   -1.00    1.20
  11   1  18    4.90    2.60
 -13  -1 -18    0.00    1.10
  13  -1  18    3.00    1.80
 -13   1 -18   -0.30    1.00
  42  -2 -18    0.00    1.20
 -42   2  18    3.40    2.10
  42   2 -18    3.90    2.20
  40  -2 -18    1.40    1.40
  40   2 -18    1.50    2.40
 -40   2  18    2.80    2.20
  38  -2 -18   -0.90    1.10
  38   2 -18    1.10    2.20
 -38   2  18   -0.10    1.60
  36  -2 -18   43.40    4.20
  36   2 -18   51.49    4.90
 -36   2  18   51.59    4.80
  34  -2 -18   -0.30    1.40
  34   2 -18    0.50    2.00
 -34   2  18   -2.20    1.60
  32  -2 -18   -0.80    1.50
 -32   2  18   -0.80    1.70
  32   2 -18    2.70    2.10
  30  -2 -18    7.30    2.30
 -30   2  18    8.40    2.70
  30   2 -18    6.80    2.40
 -28  -2  18    6.00    1.60
  28  -2 -18    5.70    2.10
 -28   2  18    9.70    2.60
  28   2 -18    5.20    2.20
 -26  -2  18   16.00    2.20
  26  -2 -18   10.50    2.50
 -26   2  18    9.70    2.70
  26   2 -18   10.50    2.70
 -24  -2  18   52.99    3.30
  24  -2 -18   52.29    4.10
 -24  -2  18   61.99    3.80
  24   2 -18   52.69    4.10
 -24   2  18   59.79    4.40
  22  -2 -18   77.29    4.80
 -22  -2  18   80.09    4.40
 -22  -2  18   78.59    4.10
  22   2 -18   79.19    5.00
 -22   2  18   75.69    4.80
  22   2 -18   77.09    4.30
 -20  -2  18    1.60    1.40
  20  -2 -18   -3.10    1.00
 -20  -2  18    2.90    1.30
  20   2 -18    1.00    1.50
  20   2 -18   -0.70    1.10
 -20   2  18   -0.30    1.50
  18  -2 -18   12.00    2.40
 -18  -2  18   13.50    2.10
 -18  -2  18   13.00    2.00
 -18   2  18   15.10    2.60
  18   2 -18   12.00    2.40
  18   2 -18   10.50    1.70
  16  -2 -18    9.40    2.30
 -16  -2  18   10.20    2.00
 -16   2  18   15.00    2.40
  16   2 -18   11.10    2.20
  16   2 -18   11.30    1.80
  14  -2 -18    2.80    1.60
  14  -2 -18    0.90    1.40
 -14  -2  18    1.60    1.50
  14   2 -18    4.00    1.60
 -14   2  18    4.60    1.70
  14   2 -18    5.00    1.60
  12  -2 -18   23.10    2.50
  12  -2 -18   18.70    2.40
 -12  -2  18   24.50    3.20
  12  -2 -18   19.80    2.00
  12   2 -18   20.40    2.50
 -12   2  18   20.80    1.90
 -12   2  18   20.30    2.40
  12   2 -18   21.80    2.20
  10  -2 -18   13.60    2.00
  10  -2 -18   12.90    2.20
  10  -2 -18   15.90    2.00
 -10  -2  18   14.30    2.80
 -10   2  18   13.20    2.20
 -10   2  18   16.00    1.80
  10   2 -18   10.60    2.50
   8  -2 -18   10.80    2.10
   8  -2 -18   10.60    2.00
  -8  -2  18   10.90    2.90
   8  -2 -18    8.70    1.90
   8   2 -18   10.00    2.50
  -8   2  18    7.30    1.70
  -8   2  18    7.40    2.00
   6  -2 -18    1.70    1.30
   6  -2 -18   -0.60    1.10
   6  -2 -18    0.20    1.20
  -6  -2  18    3.70    2.40
  -6   2  18   -0.30    1.00
   6   2 -18   -1.10    1.30
  -6   2  18    0.80    1.20
  -4  -2  18   63.99    4.90
   4  -2 -18   70.09    4.40
   4  -2 -18   67.69    4.30
   4  -2 -18   70.49    4.00
  -4   2  18   65.19    3.70
  -4   2  18   68.59    4.50
   4   2 -18   71.49    4.90
   2  -2 -18    2.90    1.60
  -2  -2  18    4.50    2.40
   2  -2 -18    2.00    1.50
   2   2 -18    3.60    2.00
  -2   2  18    5.90    2.10
   0  -2 -18    5.70    1.80
   0  -2  18    4.70    2.60
   0  -2 -18    9.30    2.30
   0   2 -18    3.60    2.10
   0   2  18    5.30    2.10
   2  -2  18    2.80    2.60
  -2  -2 -18    1.10    1.40
  -2  -2 -18    0.60    1.30
   2   2  18   -0.30    1.50
  -2   2 -18    2.60    2.10
  -4  -2 -18    0.20    1.40
   4  -2  18    4.40    2.50
  -4  -2 -18    0.10    1.40
   4   2  18    1.40    1.90
  -4   2 -18   -1.00    1.50
  -6  -2 -18    5.70    2.40
   6  -2  18    1.90    2.20
  -6   2 -18    4.80    2.40
   6   2  18    1.40    1.80
  -8  -2 -18    1.10    1.90
   8  -2  18    1.30    2.40
   8   2  18    3.70    2.20
  -8   2 -18   -0.20    1.70
  10  -2  18   -1.30    1.40
 -10  -2 -18    3.30    1.70
 -10   2 -18   -4.70    1.40
  10   2  18    0.30    1.70
  12  -2  18    7.40    2.30
 -12  -2 -18    6.60    2.10
  12   2  18    7.40    2.20
 -12   2 -18    5.90    2.20
  39  -3 -18    7.80    2.30
  39   3 -18    7.80    2.80
 -39   3  18    5.10    2.00
  37  -3 -18    5.90    2.10
 -37   3  18    4.20    2.40
  37   3 -18    2.60    2.40
  35  -3 -18    1.70    1.70
  35   3 -18    3.60    2.00
 -35   3  18    1.90    2.20
  33  -3 -18    1.30    1.60
  33   3 -18    2.50    2.10
 -33   3  18   -1.80    1.70
  31  -3 -18    1.10    2.10
  31   3 -18   -1.50    1.70
 -31   3  18   -1.50    1.90
  29  -3 -18    0.40    1.60
 -29   3  18    5.30    2.20
  29   3 -18    0.90    2.10
  27  -3 -18    2.20    1.80
 -27  -3  18    1.90    1.40
 -27   3  18    1.80    1.70
  27   3 -18    3.40    2.50
 -25  -3  18    3.80    1.70
  25  -3 -18    2.20    2.00
 -25   3  18    4.70    2.10
  25   3 -18    4.80    2.50
  23  -3 -18   -0.90    1.30
 -23  -3  18    0.50    1.60
 -23   3  18   -1.50    1.30
  23   3 -18   -0.30    1.80
  21  -3 -18   -0.40    1.40
 -21  -3  18    2.20    1.60
 -21   3  18    1.80    1.70
  21   3 -18    1.40    1.80
  19  -3 -18   18.00    2.90
 -19  -3  18   21.20    2.90
 -19   3  18   18.40    2.80
  19   3 -18   13.70    2.80
  17  -3 -18   14.20    2.80
 -17  -3  18   11.80    2.60
  17   3 -18   13.10    2.70
 -17   3  18   10.50    2.30
  15  -3 -18    4.30    2.00
 -15  -3  18    6.90    2.30
  15   3 -18    7.00    2.20
 -15   3  18    4.90    1.90
 -13  -3  18   76.49    5.30
  13  -3 -18   71.09    4.70
 -13   3  18   70.09    4.40
  13   3 -18   72.79    4.40
  13   3 -18   74.39    4.60
 -11  -3  18    2.00    2.10
  11  -3 -18    1.50    1.60
  11   3 -18    5.00    1.90
 -11   3  18    3.20    1.50
   9  -3 -18    6.70    2.20
  -9  -3  18    9.00    2.80
   9  -3 -18    7.20    1.80
  -9   3  18    7.40    2.20
   9   3 -18   11.50    2.40
  -7  -3  18   -1.20    2.00
   7  -3 -18    0.60    1.50
   7  -3 -18    0.10    1.20
   7   3 -18    0.90    1.70
  -7   3  18    0.40    1.30
   5  -3 -18   -0.90    1.40
   5  -3 -18    0.20    1.40
  -5  -3  18    0.30    2.50
  -5   3  18    1.50    1.50
   5   3 -18    1.20    1.80
  -3  -3  18   21.50    3.90
   3  -3 -18   19.00    2.80
   3  -3 -18   19.20    2.60
  -3   3  18   14.20    2.20
   3   3 -18   19.70    3.00
   1  -3 -18    5.30    2.00
  -1  -3  18    3.60    2.50
   1   3 -18    3.60    2.20
   1  -3  18    0.30    2.10
  -1  -3 -18    2.20    2.00
  -1   3 -18    1.70    1.90
   1   3  18   -2.70    1.40
  -3  -3 -18   -0.60    1.20
   3  -3  18    1.90    2.50
  -3   3 -18    0.00    1.50
   3   3  18    1.00    1.70
  -5  -3 -18    1.80    1.90
   5  -3  18    2.00    2.50
  -5   3 -18    1.30    2.00
   5   3  18    2.70    1.70
   7  -3  18   -1.70    1.70
  -7  -3 -18    0.70    1.70
  -7   3 -18    3.70    2.10
   7   3  18    2.10    1.60
  -9  -3 -18    4.50    1.40
   9  -3  18   -0.70    1.70
  -9   3 -18    3.20    1.50
   9   3  18    1.30    1.70
  34  -4 -18    1.00    1.80
 -34   4  18   -1.60    1.20
  34   4 -18   -1.90    1.30
  32  -4 -18    1.20    1.50
  32   4 -18    3.00    2.60
 -32   4  18   -1.30    1.10
 -30  -4  18    2.40    1.20
  30  -4 -18    0.20    1.80
 -30   4  18    6.10    2.10
  30   4 -18   -1.40    2.00
 -28  -4  18    1.80    1.30
  28  -4 -18    0.50    1.50
 -28   4  18    4.60    1.80
  28   4 -18    2.60    2.10
  26  -4 -18    7.30    2.30
 -26  -4  18    5.40    1.80
  26   4 -18    2.40    2.70
  24  -4 -18    6.70    2.40
 -24  -4  18    1.80    1.70
  24   4 -18    7.00    3.20
 -22  -4  18   -0.40    1.30
  22  -4 -18    2.10    1.80
  22   4 -18    0.70    2.30
 -20  -4  18    3.60    2.00
  20  -4 -18    4.10    2.00
  20   4 -18    2.50    2.30
  18  -4 -18   -3.00    0.90
 -18  -4  18    1.60    1.80
  18   4 -18   -1.50    1.70
 -16  -4  18    3.30    2.00
  16  -4 -18    2.50    1.80
  16   4 -18    6.70    2.40
 -16   4  18    4.00    2.40
  14  -4 -18   -0.90    1.30
 -14  -4  18    1.50    1.70
 -14   4  18    2.70    1.90
  12  -4 -18   17.10    2.90
 -12  -4  18   13.10    3.10
 -12   4  18   13.40    3.00
  10  -4 -18    2.60    1.90
 -10  -4  18    3.20    2.10
 -10   4  18    4.70    2.00
   8  -4 -18    1.10    1.70
  -8  -4  18    1.70    2.40
  -8   4  18    0.90    1.70
   6  -4 -18    9.20    2.40
  -6  -4  18    9.00    3.00
   6  -4 -18   16.00    2.50
  -6   4  18   13.60    2.90
  -4  -4  18    6.00    2.60
   4  -4 -18    4.10    1.60
  -4   4  18    2.60    1.60
   2  -4 -18    2.90    1.40
  -2  -4  18   -0.50    2.20
  -2   4  18   -1.50    0.90
   0  -4 -18   -0.80    1.30
   0  -4  18    3.80    2.60
   0   4  18    3.10    1.20
   2  -4  18    0.70    1.90
  -2  -4 -18   -0.10    1.20
 -23  -5  18   -1.40    1.00
  23  -5 -18   -1.10    1.30
 -23   5  18    4.50    1.50
  23   5 -18    1.50    2.30
 -21  -5  18    0.40    1.30
  21  -5 -18    2.10    1.50
  21   5 -18    0.40    2.30
 -21   5  18    0.60    1.00
 -19  -5  18    8.00    2.00
  19  -5 -18    0.40    1.30
 -19   5  18    3.90    1.80
  19   5 -18    3.50    2.20
  17  -5 -18    3.40    1.60
 -17  -5  18    7.00    2.30
 -17   5  18    3.50    1.90
  15  -5 -18    3.90    1.80
 -15  -5  18    4.10    2.00
 -15   5  18    4.90    1.90
 -13  -5  18    2.30    1.50
 -13   5  18    2.50    1.80
 -11  -5  18    4.70    2.10
  11  -5 -18    1.90    1.30
 -11   5  18    4.00    1.60
   9  -5 -18   -1.50    0.80
  -9  -5  18    3.20    1.80
  -9   5  18   -0.20    1.00
 -46   0  19   -1.70    1.10
  46   0 -19    0.50    1.10
  44   0 -19   -1.30    1.10
 -44   0  19    1.90    1.90
 -42   0  19    1.00    1.60
  42   0 -19    0.20    1.50
 -40   0  19   -0.90    1.60
  40   0 -19    0.60    1.60
  38   0 -19   -1.60    1.60
 -38   0  19    0.60    1.80
 -36   0  19    2.80    2.00
  36   0 -19   -0.40    1.60
 -34   0  19   -0.90    1.60
  34   0 -19   -0.90    1.80
 -32   0  19   -0.60    1.70
  32   0 -19    0.60    1.60
 -30   0  19    1.20    1.60
  30   0 -19    0.20    1.40
  28   0 -19   -0.20    1.40
 -28   0  19   -1.00    1.50
  26   0 -19   -0.60    1.30
 -26   0  19    0.60    1.40
  24   0 -19   -1.40    1.10
 -24   0  19   -2.30    1.20
  22   0 -19   -1.30    1.10
 -22   0  19   -1.20    1.20
  20   0 -19   -0.50    1.10
  20   0 -19   -0.30    1.30
 -20   0  19    0.70    1.30
  18   0 -19    0.40    1.40
 -18   0  19   -1.90    1.30
  18   0 -19    1.60    1.10
  16   0 -19    0.60    1.30
  16   0 -19   -1.20    1.00
 -16   0  19    0.50    0.70
 -16   0  19    1.10    1.50
  14   0 -19   -0.40    0.90
 -14   0  19   -1.50    0.60
  14   0 -19   -0.30    1.20
 -12   0  19   -1.50    0.70
  12   0 -19    1.40    1.40
  12   0 -19    0.70    0.90
  10   0 -19    0.80    1.40
 -10   0  19    0.30    0.90
  10   0 -19    0.70    0.70
   8   0 -19   -0.70    1.50
  -8   0  19    1.70    1.20
   6   0 -19    1.30    1.50
  -6   0  19    0.80    1.20
   4   0 -19   -0.90    1.50
  -4   0  19   -1.80    1.50
  -2   0  19    0.80    1.50
   2   0 -19   -1.50    1.30
   0   0 -19   -2.20    1.40
   0   0  19   -2.40    1.30
   2   0  19   -0.50    1.80
  -2   0 -19    1.50    1.60
  -4   0 -19   -0.40    1.60
   4   0  19    2.40    2.00
  -6   0 -19   -0.10    1.50
   6   0  19   -1.00    1.50
  -8   0 -19   -1.00    1.30
   8   0  19    2.80    1.90
 -10   0 -19    2.50    2.20
  10   0  19   -0.50    1.60
 -12   0 -19   -2.00    1.00
  12   0  19    0.00    1.50
  45  -1 -19    1.80    1.40
 -45   1  19    1.90    1.50
  45   1 -19    5.40    1.80
  43  -1 -19    1.80    1.70
 -43  -1  19   -0.10    1.00
  43   1 -19    2.70    1.90
 -43   1  19    1.60    1.70
 -41  -1  19    2.30    1.80
  41  -1 -19    2.20    1.60
  41   1 -19    0.50    1.70
 -41   1  19    2.50    2.10
  39  -1 -19    7.40    2.50
 -39  -1  19    4.30    1.80
  39   1 -19    3.20    2.00
 -39   1  19    1.80    2.10
  37  -1 -19    9.10    2.70
 -37  -1  19    7.50    2.20
 -37   1  19    8.00    2.70
  37   1 -19    6.90    2.60
 -35  -1  19   28.30    3.10
  35  -1 -19   25.00    3.50
 -35   1  19   20.60    3.40
  35   1 -19   17.00    3.40
  33  -1 -19   39.20    3.80
 -33  -1  19   45.40    3.60
  33   1 -19   38.00    3.90
 -33   1  19   42.30    4.20
  31  -1 -19   28.20    3.20
 -31  -1  19   21.50    2.80
  31   1 -19   22.50    3.10
 -31   1  19   25.70    3.30
  29  -1 -19    1.90    1.60
 -29  -1  19   -0.90    1.10
  29   1 -19    1.40    1.80
 -29   1  19   -0.80    1.50
  27  -1 -19   16.50    2.50
 -27  -1  19   15.50    2.70
  27   1 -19   17.10    2.70
 -27   1  19   12.10    2.80
 -25  -1  19   -1.50    1.30
  25  -1 -19   -0.10    1.40
  25   1 -19    1.50    1.60
 -25   1  19    0.00    1.40
  23  -1 -19    0.50    1.60
 -23  -1  19    4.20    1.80
 -23   1  19    3.10    1.70
  23   1 -19    2.20    1.60
 -21  -1  19    1.30    1.00
  21  -1 -19   -1.80    0.90
 -21  -1  19   -0.60    1.40
  21   1 -19   -1.00    1.20
 -21   1  19   -0.90    1.20
  21   1 -19    0.80    1.60
 -19  -1  19   45.50    2.70
  19  -1 -19   39.30    3.40
  19  -1 -19   45.80    3.40
 -19  -1  19   44.70    3.50
 -19   1  19   39.40    3.30
  19   1 -19   36.80    2.90
  19   1 -19   36.60    3.10
 -17  -1  19   11.10    2.30
  17  -1 -19   10.30    2.00
  17  -1 -19   10.00    2.10
 -17  -1  19   11.20    1.70
 -17   1  19    9.10    2.10
  17   1 -19   10.40    2.00
  17   1 -19    8.00    1.90
  15  -1 -19   18.60    2.30
 -15  -1  19   17.70    2.20
  15  -1 -19   21.60    2.20
  15   1 -19   19.70    2.00
  15   1 -19   15.00    2.40
 -15   1  19   16.20    2.40
 -13  -1  19    1.70    1.30
  13  -1 -19   -0.50    1.00
  13  -1 -19   -0.70    0.90
  13   1 -19    0.70    0.80
  13   1 -19   -0.10    1.30
 -13   1  19    0.30    1.30
 -13   1  19   -1.60    0.50
  11  -1 -19   12.50    1.80
 -11  -1  19   12.50    2.30
  11  -1 -19   10.90    2.20
  11   1 -19   12.50    1.40
 -11   1  19   13.30    1.60
  11   1 -19   12.10    2.50
   9  -1 -19    6.10    2.00
   9  -1 -19    6.70    1.50
[truncated: 121,822 more chars]
