# Supplementary material for: Crystal structure of 2-[12-methyl-14-phenyl-10,13,14,16-tetra­aza­tetra­cyclo[7.7.0.02,7.011,15]hexa­deca-1(16),2,4,6,9,11(15),12-heptaen-8-yl­idene]propandi­nitrile
Source: Acta Crystallogr Sect E Struct Rep Online. 2014 Nov 8;70(Pt 12):o1244–5. doi: 10.1107/S1600536814024167 (PMC4257392; doi:10.1107/S1600536814024167)
Supplement: Supplementary file 2 [file e-70-o1244-Isup2.hkl]

#
# h,k,l, Fc-squared, Fo-squared, sigma(Fo-squared), status flag
#
data_I
_shelx_title ' SKM078_0m in C2/c'
_shelx_refln_list_code          4
_shelx_F_calc_maximum      491.19
_exptl_crystal_F_000      1488.00
_reflns_d_resolution_high  0.7691

loop_
 _space_group_symop_operation_xyz
 'x, y, z'
 '-x, y, -z+1/2'
 'x+1/2, y+1/2, z'
 '-x+1/2, y+1/2, -z+1/2'
 '-x, -y, -z'
 'x, -y, z-1/2'
 '-x+1/2, -y+1/2, -z'
 'x+1/2, -y+1/2, z-1/2'

_cell_length_a    35.9681
_cell_length_b     4.6483
_cell_length_c    26.5959
_cell_angle_alpha  90.000
_cell_angle_beta  129.613
_cell_angle_gamma  90.000

_shelx_F_squared_multiplier     1.000

loop_
 _refln_index_h
 _refln_index_k
 _refln_index_l
 _refln_F_squared_calc
 _refln_F_squared_meas
 _refln_F_squared_sigma
 _refln_observed_status
   4   0   0      19604.34      20775.12       283.31 o
   6   0   0      25456.11      25690.90       497.53 o
   8   0   0       1551.79       1723.80        33.95 o
  10   0   0       1837.35       1874.05        37.77 o
  12   0   0      21098.23      22023.69       310.97 o
  14   0   0       7756.23       8301.12       129.82 o
  16   0   0         70.41        106.58        14.53 o
  18   0   0       1701.09       1557.90        40.39 o
  20   0   0        799.88        794.24        30.79 o
  22   0   0        263.02        320.29        30.03 o
  24   0   0        264.84        213.19        34.10 o
  26   0   0        126.34        174.97        32.44 o
  28   0   0         11.81        -23.53        40.55 o
  30   0   0         48.86         76.66        28.39 o
  32   0   0        220.03        293.37        45.23 o
  34   0   0          0.01        -19.73        26.30 o
  36   0   0        147.70        206.05        52.61 o
   1   1   0       2987.24       2784.17        37.37 o
   3   1   0       3837.44       3585.62        51.34 o
   5   1   0         96.32         96.99         7.71 o
   7   1   0          5.86         17.27         6.90 o
   9   1   0        610.53        493.91        17.59 o
  11   1   0        199.79        180.92        11.32 o
  13   1   0       3342.47       3551.90        52.78 o
  15   1   0        454.09        439.15        16.67 o
  17   1   0          1.74         15.33         8.29 o
  19   1   0       1277.82       1117.97        28.20 o
  21   1   0         25.35         21.18        11.19 o
  23   1   0        686.71        637.61        25.58 o
  25   1   0        566.04        532.90        28.35 o
  27   1   0         21.47         -1.46        13.95 o
  29   1   0          0.34         20.07        14.01 o
  31   1   0          1.04        -13.72        13.72 o
  33   1   0         52.33        108.41        24.47 o
  35   1   0         60.78         65.76        18.60 o
   0   2   0        213.65        164.64        12.60 o
   2   2   0        104.64         78.33         9.97 o
   4   2   0        962.12        968.60        22.71 o
   6   2   0        582.52        515.68        17.67 o
   8   2   0       1657.18       1547.77        34.19 o
  10   2   0        140.24        118.19         9.42 o
  12   2   0       1627.15       1645.83        31.83 o
  14   2   0        456.17        467.92        17.52 o
  16   2   0          4.28         14.61         8.19 o
  18   2   0         11.81         20.34        15.80 o
  20   2   0        227.46        279.12        26.07 o
  22   2   0        199.90        201.65        26.02 o
  24   2   0          5.36        -17.45        17.45 o
  26   2   0        149.83        127.84        24.22 o
  28   2   0         24.19         -5.36        40.01 o
  30   2   0         55.51         37.33        21.89 o
  32   2   0         31.66         23.57        19.02 o
  34   2   0         86.29        153.44        48.22 o
   1   3   0        500.19        473.64        18.76 o
   3   3   0        360.13        366.72        16.54 o
   5   3   0        560.27        548.75        20.10 o
   7   3   0       1387.82       1376.31        32.22 o
   9   3   0        103.53        102.69        12.96 o
  11   3   0         86.68         85.07        13.39 o
  13   3   0        483.93        503.39        22.08 o
  15   3   0         78.16         87.48        14.08 o
  17   3   0        775.74        839.37        38.65 o
  19   3   0        209.35        205.44        28.79 o
  21   3   0         64.70         67.02        26.58 o
  23   3   0         12.68         33.49        21.65 o
  25   3   0        181.21        173.44        33.32 o
  27   3   0         14.32        -34.60        34.60 o
  29   3   0          7.74         -3.29        25.21 o
  31   3   0         63.79        114.01        61.38 o
   0   4   0         37.14         25.88        23.99 o
   2   4   0         12.13         17.64        15.41 o
   4   4   0          0.52         -0.72        14.38 o
   6   4   0        214.41        237.50        24.82 o
   8   4   0        343.37        311.11        23.26 o
  10   4   0        350.37        354.02        24.39 o
  12   4   0        380.46        406.49        40.43 o
  14   4   0          5.83         -3.97        10.96 o
  16   4   0        323.41        318.20        30.47 o
  18   4   0        658.19        797.62        61.46 o
  20   4   0        348.20        377.02        43.66 o
  22   4   0        407.33        487.58        72.56 o
  24   4   0         54.50         48.00        42.42 o
  26   4   0          3.40         -4.51        23.74 o
   1   5   0        125.96        101.65        29.42 o
   3   5   0        556.66        605.08        39.26 o
   5   5   0        182.46        165.68        27.21 o
   7   5   0          0.06          9.43        18.47 o
   9   5   0         29.98         26.79        16.23 o
  11   5   0          0.03        -13.71        13.71 o
  13   5   0        295.52        321.62        71.16 o
  15   5   0         52.82         25.69        31.66 o
  17   5   0        190.06        183.42        40.88 o
  19   5   0         16.65         -0.14        23.69 o
   0   6   0        483.86        618.94        48.66 o
   2   6   0          3.38         46.35        14.75 o
   4   6   0          1.69         15.59        11.17 o
 -35   1   1          1.51        -12.39        26.30 o
 -33   1   1          0.35         -5.71        33.38 o
 -31   1   1          2.83          4.82        14.55 o
 -29   1   1         45.69         46.39        15.62 o
 -27   1   1        293.30        292.96        23.93 o
 -25   1   1        147.08        107.08        15.95 o
 -23   1   1        109.30        120.12        20.75 o
 -21   1   1         31.11         28.81         9.97 o
 -19   1   1         12.02         18.30         8.74 o
 -17   1   1       1456.00       1496.14        31.44 o
 -15   1   1        296.21        237.03        13.97 o
 -13   1   1       1989.84       2134.57        36.11 o
 -11   1   1         34.71         39.33         8.52 o
  -9   1   1       3963.65       4215.89        56.46 o
  -7   1   1       1208.51       1233.40        21.99 o
  -5   1   1         12.08         29.89         9.40 o
  -3   1   1      23937.47      24269.20       298.20 o
  -1   1   1      10604.80      11690.98       138.04 o
   1   1   1      12850.57      13158.21       139.77 o
   3   1   1       4567.90       4007.14        56.82 o
   5   1   1       1491.90       1755.08        27.38 o
   7   1   1       2635.12       2349.35        35.67 o
   9   1   1       1405.63       1434.96        30.79 o
  11   1   1       2086.63       2171.44        36.45 o
  13   1   1       5056.03       5665.09        77.08 o
  15   1   1          4.47         10.96         7.35 o
  17   1   1       1847.97       1787.99        35.94 o
  19   1   1        617.52        580.96        24.80 o
  21   1   1       1017.19        953.37        29.59 o
  23   1   1        785.76        815.43        31.69 o
  25   1   1       1579.62       1357.82        42.64 o
  27   1   1        309.51        273.62        25.77 o
  29   1   1         18.14         27.69        15.00 o
  31   1   1         18.99         10.12        13.47 o
  33   1   1          0.20          7.23        43.84 o
 -34   2   1          0.92         -5.59        20.95 o
 -32   2   1        174.34        271.83        36.17 o
 -30   2   1         12.13         -2.95        21.07 o
 -28   2   1         85.34        106.86        33.99 o
 -26   2   1        139.36        101.10        22.82 o
 -24   2   1          3.85        -19.31        19.93 o
 -22   2   1        416.01        429.51        30.86 o
 -20   2   1        325.83        347.24        28.11 o
 -18   2   1        224.21        241.92        17.98 o
 -16   2   1        220.51        260.46        14.32 o
 -14   2   1       2693.23       2679.54        45.11 o
 -12   2   1        553.28        516.10        16.98 o
 -10   2   1       4934.10       5071.36        68.89 o
  -8   2   1        242.04        226.82        14.96 o
  -6   2   1       2891.17       2610.14        46.40 o
  -4   2   1         39.77         58.13         9.54 o
  -2   2   1       2063.88       1956.56        29.17 o
   0   2   1       1539.13       1464.47        25.67 o
   2   2   1       3367.39       3349.38        49.25 o
   4   2   1        128.20        105.32        11.18 o
   6   2   1       2665.59       2768.75        48.69 o
   8   2   1       2834.66       2891.47        44.38 o
  10   2   1        166.16        198.06        11.80 o
  12   2   1        279.97        256.51        13.84 o
  14   2   1       1858.48       1935.59        37.15 o
  16   2   1        109.74        141.69        18.79 o
  18   2   1       2801.98       2719.85        65.97 o
  20   2   1        200.10        308.10        27.97 o
  22   2   1        459.36        482.87        32.60 o
  24   2   1         52.26         21.45        22.01 o
  26   2   1         28.67        -16.43        16.43 o
  28   2   1         30.26         60.09        20.52 o
  30   2   1         65.72        100.65        42.84 o
  32   2   1          5.17         -1.15        14.34 o
 -31   3   1         28.52         20.72        29.59 o
 -29   3   1         24.30         32.52        38.15 o
 -27   3   1         28.43         19.73        24.09 o
 -25   3   1        760.85        849.05        53.03 o
 -23   3   1         55.78         42.30        20.90 o
 -21   3   1        217.19        302.47        32.10 o
 -19   3   1       3621.08       3713.95        84.76 o
 -17   3   1        101.26         84.22        16.54 o
 -15   3   1        742.99        706.66        28.68 o
 -13   3   1       1011.16        987.77        28.84 o
 -11   3   1        940.30        882.97        26.59 o
  -9   3   1        782.80        729.08        26.63 o
  -7   3   1       1773.47       1738.36        36.37 o
  -5   3   1       1835.35       1804.36        49.99 o
  -3   3   1         60.26         75.63        10.34 o
  -1   3   1        200.03        203.07        20.37 o
   1   3   1          1.24         -6.83         6.83 o
   3   3   1       1781.03       1838.81        40.26 o
   5   3   1         34.50         31.59         9.80 o
   7   3   1       1203.82       1092.82        28.77 o
   9   3   1        106.04        111.22        13.56 o
  11   3   1        562.64        529.25        21.61 o
  13   3   1          9.32         11.18         9.71 o
  15   3   1       2339.42       2433.22        64.02 o
  17   3   1        142.58        169.70        25.81 o
  19   3   1         81.97         60.71        21.59 o
  21   3   1        437.07        525.23        36.04 o
  23   3   1         13.18          1.51        20.60 o
  25   3   1         64.24         31.57        20.09 o
  27   3   1        228.64        324.98        50.21 o
  29   3   1          0.08        -18.96        18.96 o
 -26   4   1          1.15         36.25        24.38 o
 -24   4   1         10.53          9.44        37.04 o
 -22   4   1        168.86        148.54        31.71 o
 -20   4   1         60.60         74.15        20.74 o
 -18   4   1          0.52        -10.04        16.67 o
 -16   4   1        613.91        583.03        29.46 o
 -14   4   1         21.31         14.71        13.90 o
 -12   4   1         35.78         37.01        17.29 o
 -10   4   1        188.78        208.96        20.77 o
  -8   4   1         77.83         75.86        16.93 o
  -6   4   1         24.72         47.03        14.96 o
  -4   4   1        203.92        172.21        25.94 o
  -2   4   1         52.55         37.77        15.75 o
   0   4   1         23.32          0.11        14.70 o
   2   4   1          5.22         14.31        15.05 o
   4   4   1        101.87         87.84        19.44 o
   6   4   1         22.69         24.00        16.64 o
   8   4   1       1187.52       1212.29        43.76 o
  10   4   1        248.31        234.75        22.87 o
  12   4   1          4.09          0.60        15.28 o
  14   4   1        201.44        186.70        26.09 o
  16   4   1         54.57         78.89        32.27 o
  18   4   1         11.90        -19.93        19.93 o
  20   4   1        353.75        405.52        34.65 o
  22   4   1         60.87         89.28        28.47 o
  24   4   1          5.51         34.07        32.27 o
  26   4   1         47.14         87.62        23.05 o
 -21   5   1          4.73          4.31        23.10 o
 -19   5   1          9.42         32.41        27.90 o
 -17   5   1         19.56         12.87        22.28 o
 -15   5   1         80.96         50.04        24.37 o
 -13   5   1        239.06        288.03        27.42 o
 -11   5   1        433.53        469.80        31.39 o
  -9   5   1         15.24        -11.46        20.25 o
  -7   5   1        130.73         96.58        22.69 o
  -5   5   1         24.49         -6.85        16.37 o
  -3   5   1          2.65        -16.44        16.44 o
  -1   5   1         33.43         31.71        17.17 o
   1   5   1         10.36        -19.14        27.21 o
   3   5   1          1.93         -2.15        15.80 o
   5   5   1        124.19        102.21        26.89 o
   7   5   1       1408.34       1401.08        52.21 o
   9   5   1        319.84        349.10        38.92 o
  11   5   1        542.34        518.35        62.79 o
  13   5   1          0.25         -9.28        30.09 o
  15   5   1        182.21        224.29        32.36 o
  17   5   1          0.30         12.18        19.87 o
  19   5   1         10.74         -2.39        93.16 o
  -4   6   1        312.01        461.01        41.76 o
  -2   6   1          2.50          2.14        10.85 o
   0   6   1        428.20        456.87        30.28 o
   2   6   1         11.41        -17.72        17.72 o
 -36   0   2          4.46         -6.58        28.50 o
 -34   0   2         61.01        -26.30        26.30 o
 -32   0   2         87.68         59.78        29.59 o
 -30   0   2        136.86        135.64        44.94 o
 -28   0   2       1343.60       1291.04        65.10 o
 -26   0   2       3205.79       3092.66       142.48 o
 -24   0   2       3987.42       3668.42        76.37 o
 -22   0   2        104.96         97.23        16.09 o
 -20   0   2        413.80        392.84        22.10 o
 -18   0   2          4.97          4.99        10.58 o
 -16   0   2         42.32         34.44        11.12 o
 -14   0   2          9.41         36.07        10.19 o
 -12   0   2       5522.63       5751.43        90.68 o
 -10   0   2       6926.96       6397.63        96.97 o
  -8   0   2       2309.56       2219.50        54.18 o
  -6   0   2        163.02        105.82         9.28 o
  -4   0   2     120282.40      91677.80      1740.46 o
   0   0   2      14886.27      14933.76       276.71 o
   2   0   2       7898.40       8332.37       137.10 o
   4   0   2      48853.33      50945.34       798.01 o
   6   0   2      13296.44      12311.23       175.54 o
   8   0   2      35800.68      37146.36       510.43 o
  10   0   2       2333.34       2550.32        49.22 o
  12   0   2        833.62        934.28        28.05 o
  14   0   2       2207.19       2591.98        53.88 o
  16   0   2        380.45        320.00        19.32 o
  18   0   2        406.22        440.06        23.11 o
  20   0   2        438.12        460.90        56.99 o
  22   0   2        612.90        710.21        48.05 o
  24   0   2        612.61        555.19        47.97 o
  26   0   2        665.38        484.42       124.94 o
  28   0   2        121.59         85.27        48.22 o
  30   0   2        673.51        864.99       133.71 o
  32   0   2         75.94         42.05        31.78 o
  34   0   2         21.88         39.59        32.88 o
 -37   1   2         18.28         26.30        24.11 o
 -35   1   2        120.89         94.26        37.26 o
 -33   1   2          0.33         -5.83        15.29 o
 -31   1   2        197.39        232.13        27.07 o
 -29   1   2          6.25         -5.43        17.87 o
 -27   1   2       1149.71       1135.28        34.47 o
 -25   1   2        714.56        787.06        28.37 o
 -23   1   2       3416.22       3303.17        57.66 o
 -21   1   2        402.01        349.21        17.70 o
 -19   1   2          0.36         -7.69         7.69 o
 -17   1   2        188.09        216.81        14.47 o
 -15   1   2        307.68        248.78        14.16 o
 -13   1   2        545.08        573.82        17.25 o
 -11   1   2      11165.89      11366.58       135.68 o
  -9   1   2        568.16        523.48        14.60 o
  -7   1   2       9929.35       9197.09       108.96 o
  -5   1   2         14.62         15.40         8.33 o
  -3   1   2       8369.45       9354.75       119.77 o
  -1   1   2        498.47        443.17        11.09 o
   1   1   2        703.20        788.62        13.60 o
   3   1   2       1235.58       1212.90        19.47 o
   5   1   2        617.27        590.83        16.83 o
   7   1   2       4434.96       4192.26        65.52 o
   9   1   2        833.29        701.93        18.16 o
  11   1   2          6.02         12.54         7.21 o
  13   1   2        186.51        193.97        11.96 o
  15   1   2         70.33         85.88         9.65 o
  17   1   2        393.86        415.68        20.83 o
  19   1   2          0.04         -6.76        10.37 o
  21   1   2        262.15        229.78        22.18 o
  23   1   2        124.37         93.18        17.39 o
  25   1   2        430.41        430.75        41.54 o
  27   1   2         96.30         64.96        26.82 o
  29   1   2          0.34        -12.67        12.67 o
  31   1   2          0.45        -14.89        14.89 o
  33   1   2         35.24         17.54        24.11 o
 -34   2   2          9.42         49.32        20.15 o
 -32   2   2          2.59        -17.72        19.16 o
 -30   2   2         68.31         46.76        32.11 o
 -28   2   2         12.62         -7.00        21.00 o
 -26   2   2         12.73        -13.55        20.88 o
 -24   2   2       1284.18       1264.93        48.72 o
 -22   2   2       1259.35       1176.27        43.18 o
 -20   2   2        898.15        908.30        32.30 o
 -18   2   2        813.87        734.10        26.32 o
 -16   2   2       2010.76       1953.84        37.33 o
 -14   2   2        274.60        272.41        13.84 o
 -12   2   2         11.02         31.84         7.58 o
 -10   2   2       3772.88       3617.31        52.47 o
  -8   2   2       2601.07       2642.59        47.17 o
  -6   2   2       1660.64       1533.26        32.22 o
  -4   2   2        202.43        180.15        11.92 o
  -2   2   2       3760.92       3460.34        45.10 o
   0   2   2       3352.72       3039.17        40.98 o
   2   2   2        207.52        171.87        13.40 o
   4   2   2        444.58        456.19        16.20 o
   6   2   2        111.94        129.51         8.67 o
   8   2   2       2540.05       2488.26        37.11 o
  10   2   2       2775.57       2706.28        44.40 o
  12   2   2       1180.75       1181.44        26.99 o
  14   2   2        699.12        678.37        21.22 o
  16   2   2        238.26        248.58        25.59 o
  18   2   2         86.81         99.63        20.70 o
  20   2   2        312.86        351.42        31.05 o
  22   2   2       1288.54       1386.18        49.42 o
  24   2   2         43.53         28.06        22.05 o
  26   2   2         32.09         14.90        20.07 o
  28   2   2        163.05        199.71        32.59 o
  30   2   2          0.97         -1.74        16.35 o
  32   2   2         23.23         25.69        19.49 o
 -31   3   2          4.51         -4.68        23.09 o
 -29   3   2         43.73         24.15        36.69 o
 -27   3   2         20.70         42.39        25.59 o
 -25   3   2        232.22        252.63        37.92 o
 -23   3   2        315.42        374.86        34.62 o
 -21   3   2          0.33        -14.71        18.13 o
 -19   3   2        418.71        360.60        30.36 o
 -17   3   2          0.42         -3.42        11.83 o
 -15   3   2         35.47         18.12        12.60 o
 -13   3   2         69.37         74.12        14.15 o
 -11   3   2        181.20        204.85        16.62 o
  -9   3   2          1.15          9.63         9.34 o
  -7   3   2        966.65        972.60        26.65 o
  -5   3   2       2131.99       2050.43        41.82 o
  -3   3   2        828.47        873.71        23.94 o
  -1   3   2         88.83        140.92        16.32 o
   1   3   2       1244.94       1285.62        32.01 o
   3   3   2        816.84        754.59        29.98 o
   5   3   2         18.29          7.94         9.80 o
   7   3   2        414.23        398.77        18.16 o
   9   3   2        242.01        300.03        17.60 o
  11   3   2        609.75        539.71        21.51 o
  13   3   2          7.15         17.58        11.41 o
  15   3   2        807.68        885.42        39.11 o
  17   3   2        597.51        536.80        33.61 o
  19   3   2        112.74         86.43        23.68 o
  21   3   2        696.72        705.94        39.95 o
  23   3   2         62.52         58.03        21.90 o
  25   3   2          6.01          4.35        20.79 o
  27   3   2          0.91         18.40        44.94 o
  29   3   2          3.41        -17.77        17.77 o
 -28   4   2          1.67          8.71        24.81 o
 -26   4   2          0.50         -6.96        18.90 o
 -24   4   2         92.13         83.56        27.47 o
 -22   4   2        175.85        170.39        46.64 o
 -20   4   2        629.78        678.75        39.32 o
 -18   4   2          0.14         -2.66        15.36 o
 -16   4   2        159.35        212.11        20.07 o
 -14   4   2        158.80        186.55        21.07 o
 -12   4   2         16.08         36.48        17.18 o
 -10   4   2         36.26         24.04        19.30 o
  -8   4   2          0.52         -3.17        13.06 o
  -6   4   2        331.92        332.52        23.67 o
  -4   4   2          6.27         19.90        14.66 o
  -2   4   2        432.12        449.85        27.79 o
   0   4   2         42.27         28.65        16.61 o
   2   4   2        534.15        505.70        40.50 o
   4   4   2        103.87         90.36        19.64 o
   6   4   2        163.36        172.73        22.89 o
   8   4   2          0.12          6.94        14.92 o
  10   4   2         83.57        100.71        20.37 o
  12   4   2        898.06        999.12        50.50 o
  14   4   2       1389.67       1463.89        67.11 o
  16   4   2       1279.92       1398.59        54.20 o
  18   4   2        279.87        328.96        34.18 o
  20   4   2         26.19         28.87        19.98 o
  22   4   2          0.00         -1.22        17.48 o
  24   4   2          0.00         -1.66        38.11 o
 -21   5   2         15.84        -18.89        18.89 o
 -19   5   2          9.41        -54.40        67.95 o
 -17   5   2        582.98        493.47        53.32 o
 -15   5   2          4.66        -11.43        13.78 o
 -13   5   2        117.34        124.84        22.59 o
 -11   5   2          3.04          2.49        15.53 o
  -9   5   2          0.00        -14.84        24.68 o
  -7   5   2        110.17         98.94        21.97 o
  -5   5   2        493.96        472.45        33.09 o
  -3   5   2         29.65         46.14        18.87 o
  -1   5   2        216.52        195.49        25.72 o
   1   5   2        322.90        291.97        31.45 o
   3   5   2         36.38         30.58        18.84 o
   5   5   2         84.09         77.19        20.45 o
   7   5   2         13.40          3.40        16.17 o
   9   5   2         14.83         52.54        22.78 o
  11   5   2         10.82          2.34        18.67 o
  13   5   2        312.08        400.76        62.94 o
  15   5   2         52.33         14.87        22.84 o
  17   5   2          4.86          9.90        14.58 o
  -4   6   2        115.61        140.22        24.34 o
  -2   6   2        108.78         58.17        18.01 o
   0   6   2         19.62         14.84        15.36 o
 -37   1   3          0.26        -15.34        15.34 o
 -35   1   3         47.84         15.34        32.88 o
 -33   1   3        196.42        215.93        25.17 o
 -31   1   3         58.85         71.28        32.27 o
 -29   1   3        493.02        445.68        28.09 o
 -27   1   3        752.92        747.60        27.84 o
 -25   1   3         76.34         73.70        12.91 o
 -23   1   3         18.47          5.93         9.14 o
 -21   1   3        395.82        362.19        17.48 o
 -19   1   3         92.14         63.26        10.73 o
 -17   1   3       3916.84       4042.34        59.86 o
 -15   1   3        221.16        245.48        13.66 o
 -13   1   3       6830.87       6876.85        87.77 o
 -11   1   3       2998.16       2992.21        43.39 o
  -9   1   3       2142.06       1844.04        29.31 o
  -7   1   3      16696.87      17450.57       198.78 o
  -5   1   3       2545.26       2728.49        33.95 o
  -3   1   3      10327.39      10532.95       121.82 o
  -1   1   3        635.23        687.61        14.04 o
   1   1   3       5381.35       5712.62        65.16 o
   3   1   3       4307.24       4066.17        48.71 o
   5   1   3       4715.84       4913.04        80.38 o
   7   1   3       6403.52       6315.54        80.59 o
   9   1   3       2123.50       1866.62        32.25 o
  11   1   3          1.00         10.88         6.36 o
  13   1   3       1131.28       1139.60        25.47 o
  15   1   3          2.13         11.62        10.24 o
  17   1   3        589.49        553.71        22.61 o
  19   1   3          1.58          2.27        10.83 o
  21   1   3       4223.77       3748.73        74.60 o
  23   1   3        224.33        204.92        23.19 o
  25   1   3        159.16        179.50        22.69 o
  27   1   3          3.74         14.63        14.54 o
  29   1   3         20.12         27.77        16.81 o
  31   1   3          0.25        -16.30        16.30 o
 -36   2   3         22.87         78.91        30.69 o
 -34   2   3          0.01         16.71        14.34 o
 -32   2   3          7.88        -13.12        20.20 o
 -30   2   3        136.46        127.93        30.54 o
 -28   2   3         21.86          5.25        29.25 o
 -26   2   3        593.02        560.76        43.71 o
 -24   2   3       2903.39       2912.90        71.74 o
 -22   2   3        171.03        160.80        18.04 o
 -20   2   3        661.38        563.98        25.10 o
 -18   2   3         11.59          2.73         7.71 o
 -16   2   3        931.38        878.17        23.41 o
 -14   2   3        222.38        224.28        12.76 o
 -12   2   3       2772.11       2975.12        45.92 o
 -10   2   3       1573.59       1573.00        34.23 o
  -8   2   3        350.09        294.25        15.95 o
  -6   2   3        221.41        259.60        18.51 o
  -4   2   3        107.35         69.84         8.04 o
  -2   2   3       1754.81       1882.55        29.24 o
   0   2   3        491.90        514.68        18.95 o
   2   2   3       4442.65       4196.58        57.96 o
   4   2   3        782.17        787.86        18.97 o
   6   2   3        783.07        809.80        18.48 o
   8   2   3       4723.83       4651.62        60.40 o
  10   2   3         34.53         50.04         8.24 o
  12   2   3        504.34        499.42        18.95 o
  14   2   3        198.24        190.02        16.89 o
  16   2   3        189.18        187.77        22.94 o
  18   2   3        357.19        320.69        28.49 o
  20   2   3        364.37        381.71        32.35 o
  22   2   3        288.48        319.58        37.44 o
  24   2   3          2.59          0.29        18.29 o
  26   2   3          0.21         -9.96        18.03 o
  28   2   3         20.73         39.28        17.30 o
  30   2   3          0.13          5.84        16.35 o
 -33   3   3         34.34         29.44        21.04 o
 -31   3   3         74.85        111.08        40.65 o
 -29   3   3          0.22          0.18        23.68 o
 -27   3   3         76.73         66.26        31.40 o
 -25   3   3         53.53        105.31        29.99 o
 -23   3   3       1182.51       1161.21        55.66 o
 -21   3   3         54.33         26.76        31.30 o
 -19   3   3        820.55        841.71        32.61 o
 -17   3   3        559.92        593.02        27.37 o
 -15   3   3        153.55        176.33        18.76 o
 -13   3   3         64.11         58.09        13.65 o
 -11   3   3       1996.55       1872.62        39.27 o
  -9   3   3        633.87        541.61        20.74 o
  -7   3   3         32.27         48.85        10.22 o
  -5   3   3        421.69        422.61        17.91 o
  -3   3   3        940.36        887.66        23.92 o
  -1   3   3        825.42        860.56        23.73 o
   1   3   3         33.90         37.02        10.30 o
   3   3   3        983.43       1009.86        36.52 o
   5   3   3        519.79        488.24        24.71 o
   7   3   3       1285.42       1241.02        31.62 o
   9   3   3        180.43        177.38        14.84 o
  11   3   3        234.69        275.45        17.41 o
  13   3   3        474.29        542.33        33.30 o
  15   3   3        419.26        393.01        30.83 o
  17   3   3        524.35        602.68        36.70 o
  19   3   3        933.13       1001.85        46.77 o
  21   3   3          1.11        -18.56        18.56 o
  23   3   3         69.96         42.27        23.40 o
  25   3   3         99.90         83.14        26.45 o
  27   3   3          0.22        -26.30        26.30 o
 -28   4   3          0.34        -10.26        16.82 o
 -26   4   3          1.08          4.38        18.22 o
 -24   4   3          0.05         -5.23        21.22 o
 -22   4   3          6.95         -0.30        18.67 o
 -20   4   3          3.08          7.55        22.96 o
 -18   4   3        632.74        745.59        29.90 o
 -16   4   3        977.29       1045.38        34.42 o
 -14   4   3         68.89         38.75        15.87 o
 -12   4   3        195.99        194.64        21.31 o
 -10   4   3         27.99         17.96        13.83 o
  -8   4   3          0.16          1.09        12.85 o
  -6   4   3        190.21        172.55        21.13 o
  -4   4   3       1068.38       1084.90        59.42 o
  -2   4   3          2.53         -0.76        14.55 o
   0   4   3         18.21        -10.11        13.66 o
   2   4   3         79.94         78.76        20.25 o
   4   4   3        491.09        438.18        29.14 o
   6   4   3         85.13         86.60        19.98 o
   8   4   3        650.44        655.95        34.32 o
  10   4   3        275.95        260.53        49.01 o
  12   4   3        370.37        427.45        50.62 o
  14   4   3        596.82        577.94        36.24 o
  16   4   3        156.78        180.31        26.88 o
  18   4   3        119.14         65.34        27.84 o
  20   4   3         84.81        113.33        24.99 o
  22   4   3         19.01          5.19        16.67 o
  24   4   3          0.03        -21.56        21.56 o
 -21   5   3          2.37        -19.00        20.54 o
 -19   5   3        239.07        178.27        38.96 o
 -17   5   3        153.34        254.03        46.42 o
 -15   5   3        730.12        850.92        37.96 o
 -13   5   3        162.59        159.67        22.66 o
 -11   5   3        274.79        315.01        30.95 o
  -9   5   3        129.89        134.84        23.24 o
  -7   5   3        100.98         77.89        20.49 o
  -5   5   3         54.13         32.75        20.88 o
  -3   5   3        121.16         95.55        26.26 o
  -1   5   3        140.01        151.22        24.75 o
   1   5   3         54.93         57.68        19.83 o
   3   5   3        369.28        359.32        46.19 o
   5   5   3        300.31        350.58        30.96 o
   7   5   3         32.47         -1.27        13.56 o
   9   5   3         21.26         20.68        19.80 o
  11   5   3        240.45        350.81        38.29 o
  13   5   3         59.40         78.35        25.71 o
  15   5   3        101.38        100.59        31.98 o
  17   5   3         79.78         65.21        30.87 o
  -4   6   3        138.16        134.35        28.29 o
  -2   6   3          6.72         46.80        14.87 o
   0   6   3         24.62         13.36        11.60 o
 -38   0   4        165.65        221.39        59.18 o
 -36   0   4          7.74        -24.11        32.88 o
 -34   0   4         22.80         13.15        30.69 o
 -32   0   4         14.37         61.38        32.88 o
 -30   0   4       2247.25       2143.18        84.21 o
 -28   0   4        189.17        141.59        22.78 o
 -26   0   4       3995.88       3866.23        79.65 o
 -24   0   4        345.99        313.47        25.94 o
 -22   0   4       3346.93       3305.14        67.03 o
 -20   0   4        558.61        542.99        23.16 o
 -18   0   4       1386.93       1575.02        38.37 o
 -16   0   4       6166.43       6385.85       101.60 o
 -14   0   4       1033.37        964.30        25.46 o
 -12   0   4        238.31        353.50        29.07 o
 -10   0   4       2089.07       1666.89        37.07 o
  -8   0   4      10020.55      11967.17       341.95 o
  -6   0   4        467.16        780.13        43.84 o
  -4   0   4      28055.85      32500.68       654.31 o
  -2   0   4        543.24        573.44        16.35 o
   0   0   4       9346.77       8799.09       155.31 o
   2   0   4      15957.97      15571.62       253.52 o
   4   0   4       1777.35       1614.76        32.34 o
   6   0   4        954.83       1078.51        25.83 o
   8   0   4        246.45        308.27        15.50 o
  10   0   4       2262.27       2511.07        50.39 o
  12   0   4         36.67         32.23         8.89 o
  14   0   4        431.63        428.73        20.17 o
  16   0   4        763.83        630.66        43.32 o
  18   0   4       2102.25       1924.56       174.26 o
  20   0   4         35.93         60.31        50.42 o
  22   0   4       2238.18       2213.32        87.48 o
  24   0   4          3.31         -4.14        20.54 o
  26   0   4         34.54         35.88        28.96 o
  28   0   4        112.57         82.20        47.13 o
  30   0   4         58.35         72.66        31.75 o
  32   0   4          9.07        -14.25        17.05 o
 -37   1   4          0.80         -6.58        24.11 o
 -35   1   4         27.15         56.99        41.65 o
 -33   1   4         49.48         35.69        17.08 o
 -31   1   4          0.28         -6.34        14.64 o
 -29   1   4         83.87         72.02        17.02 o
 -27   1   4        332.67        396.04        21.39 o
 -25   1   4         32.98         14.01         9.51 o
 -23   1   4         36.99         52.90        14.58 o
 -21   1   4         97.98         74.10        11.59 o
 -19   1   4         47.93         39.90         9.26 o
 -17   1   4       1266.77       1299.72        27.98 o
 -15   1   4       8824.95       9085.29       113.41 o
 -13   1   4       7987.42       7762.35        97.31 o
 -11   1   4       7991.44       7877.65        96.71 o
  -9   1   4       3433.17       3276.00        55.91 o
  -7   1   4          1.17         19.45         6.74 o
  -5   1   4       3927.85       4116.08        52.74 o
  -3   1   4      26544.36      27326.54       305.89 o
  -1   1   4      50422.51      58937.87       651.08 o
   1   1   4       1273.08       1423.28        22.21 o
   3   1   4       1042.36        886.05        20.26 o
   5   1   4       1081.60       1141.75        19.34 o
   7   1   4       3665.57       3987.02        55.36 o
   9   1   4       1078.50       1125.22        35.77 o
  11   1   4       4023.85       4378.72        65.45 o
  13   1   4        157.87        188.79        15.90 o
  15   1   4        112.96         72.51        13.72 o
  17   1   4         25.33         39.64        11.92 o
  19   1   4         15.01         33.46        14.57 o
  21   1   4        282.14        288.09        29.50 o
  23   1   4       1102.96       1049.38        39.28 o
  25   1   4         29.27         31.18        15.45 o
  27   1   4          2.39          0.37        13.31 o
  29   1   4        147.65        204.15        24.57 o
  31   1   4          6.34        -16.29        17.27 o
 -36   2   4          0.10         72.34        28.50 o
 -34   2   4          7.08         11.66        16.35 o
 -32   2   4          0.26        -27.33        38.51 o
 -30   2   4          6.91         17.34        22.88 o
 -28   2   4       1068.74       1101.37        53.73 o
 -26   2   4        288.84        270.45        39.59 o
 -24   2   4         65.17         53.07        14.37 o
 -22   2   4        344.83        381.28        22.94 o
 -20   2   4         32.07         40.71        12.19 o
 -18   2   4        227.65        244.72        14.62 o
 -16   2   4       1977.33       1907.56        37.69 o
 -14   2   4       1136.78       1125.71        24.94 o
 -12   2   4        473.33        357.87        14.00 o
 -10   2   4       4542.31       4077.64        57.48 o
  -8   2   4        567.78        541.81        25.16 o
  -6   2   4          3.83          8.39         5.16 o
  -4   2   4       1979.86       1847.90        29.32 o
  -2   2   4       6666.23       7373.67        93.42 o
   0   2   4       4660.81       4584.53        58.48 o
   2   2   4       1261.36       1256.34        21.28 o
   4   2   4        348.02        423.00        14.87 o
   6   2   4        789.40        764.16        18.13 o
   8   2   4       1624.80       1655.66        28.94 o
  10   2   4       1361.87       1425.73        48.76 o
  12   2   4        910.44        868.20        34.87 o
  14   2   4        161.96        188.12        18.67 o
  16   2   4       2496.44       2319.08        60.44 o
  18   2   4        256.23        256.20        33.85 o
  20   2   4         26.58         18.84        22.50 o
  22   2   4        553.36        558.35        41.18 o
  24   2   4        148.79         51.22        21.82 o
  26   2   4         27.44         20.66        19.44 o
  28   2   4          1.12        -12.13        12.13 o
  30   2   4        177.60        218.52        31.18 o
 -33   3   4         56.84          1.58        25.46 o
 -31   3   4         12.46         -5.62        18.85 o
 -29   3   4          7.16         19.44        23.26 o
 -27   3   4        162.36        191.53        34.36 o
 -25   3   4         38.21        -25.84        29.56 o
 -23   3   4       1525.60       1535.77        64.02 o
 -21   3   4          2.62         15.76        15.30 o
 -19   3   4        248.85        273.44        22.23 o
 -17   3   4       1309.26       1305.77        38.26 o
 -15   3   4        128.11        131.98        18.02 o
 -13   3   4         16.69          6.13        15.17 o
 -11   3   4       1086.43       1069.98        37.03 o
  -9   3   4         98.88        113.07        13.47 o
  -7   3   4          3.79          1.86         8.14 o
  -5   3   4       1592.09       1545.90        33.77 o
  -3   3   4         42.71         70.47        10.25 o
  -1   3   4        562.80        603.47        24.83 o
   1   3   4         95.94         89.50        13.53 o
   3   3   4        207.38        230.74        19.57 o
   5   3   4         81.35         73.72        13.76 o
   7   3   4          0.48         -7.78        10.44 o
   9   3   4         22.65         32.39         9.28 o
  11   3   4         42.85         28.48        18.15 o
  13   3   4         16.09         23.14        17.04 o
  15   3   4         14.57         30.89        19.34 o
  17   3   4        216.46        291.30        30.89 o
  19   3   4          0.32         -3.68        18.98 o
  21   3   4          4.76         20.95        18.94 o
  23   3   4          3.13          2.48        19.93 o
  25   3   4         76.35         64.43        25.45 o
  27   3   4          0.89         29.98        23.99 o
 -30   4   4         28.90         60.06        21.40 o
 -28   4   4         22.14        -15.75        15.75 o
 -26   4   4         37.91         18.72        22.07 o
 -24   4   4          0.05         18.11        22.94 o
 -22   4   4         51.37         66.50        26.52 o
 -20   4   4         88.32         86.54        18.70 o
 -18   4   4        287.42        289.91        22.81 o
 -16   4   4         11.38         -4.17        13.83 o
 -14   4   4        479.85        453.25        28.33 o
 -12   4   4        484.11        504.69        27.45 o
 -10   4   4       1220.45       1150.63        37.70 o
  -8   4   4         51.35         38.00        14.96 o
  -6   4   4          1.51         -8.34        12.31 o
  -4   4   4        520.72        468.08        26.82 o
  -2   4   4        121.81        104.23        19.10 o
   0   4   4         23.57         28.34        16.59 o
   2   4   4       1874.32       1975.81        56.10 o
   4   4   4        220.87        238.22        25.58 o
   6   4   4        448.98        410.40        28.39 o
   8   4   4         58.58         69.00        25.64 o
  10   4   4        455.12        458.11        37.53 o
  12   4   4          5.82        -15.34        15.34 o
  14   4   4         37.36        -26.89        26.89 o
  16   4   4        306.11        357.75        35.83 o
  18   4   4        113.52        124.35        24.97 o
  20   4   4        123.73        154.49        26.89 o
  22   4   4        116.76        123.85        29.11 o
 -23   5   4          1.35        -15.68        15.68 o
 -21   5   4        338.95        340.72        52.61 o
 -19   5   4         93.00        149.38        39.50 o
 -17   5   4        219.86        236.95        41.38 o
 -15   5   4          6.25          9.66        15.21 o
 -13   5   4         61.89         83.53        18.61 o
 -11   5   4          0.08        -11.31        17.57 o
  -9   5   4        503.57        504.32        32.77 o
  -7   5   4        278.73        284.17        29.19 o
  -5   5   4          0.73         -7.26        15.95 o
  -3   5   4        162.48        138.45        28.79 o
  -1   5   4        338.74        343.83        32.60 o
   1   5   4        241.02        297.81        41.36 o
   3   5   4        237.92        264.90        28.73 o
   5   5   4        210.46        180.51        24.89 o
   7   5   4          0.08         30.69        21.00 o
   9   5   4          6.75        -14.31        14.31 o
  11   5   4          0.12         35.13        18.62 o
  13   5   4         62.74         73.35        43.12 o
  15   5   4          5.64         51.80        15.83 o
  -4   6   4         27.05         47.25        28.50 o
 -39   1   5         90.42        105.22        32.88 o
 -37   1   5         66.32        170.98        52.61 o
 -35   1   5        163.62        202.85        36.20 o
 -33   1   5         45.32        -20.79        44.17 o
 -31   1   5        175.80        198.59        22.11 o
 -29   1   5         71.06         67.10        16.74 o
 -27   1   5          8.25          4.12         9.77 o
 -25   1   5        868.83        848.60        26.78 o
 -23   1   5       1019.44       1019.58        27.59 o
 -21   1   5        706.57        758.01        23.20 o
 -19   1   5         99.91         93.11        11.31 o
 -17   1   5       2893.42       2785.65        44.68 o
 -15   1   5       4181.92       3939.11        56.30 o
 -13   1   5        956.66        851.78        19.96 o
 -11   1   5        863.24       1000.00        20.35 o
  -9   1   5      20505.74      19872.82       303.55 o
  -7   1   5        993.20       1102.66        18.53 o
  -5   1   5       5425.41       5896.32        72.75 o
  -3   1   5     241263.02     206815.94      2654.99 o
  -1   1   5       2340.90       2478.97        36.12 o
   1   1   5        706.38        623.05        13.94 o
   3   1   5         53.81         52.85         7.00 o
   5   1   5        539.68        655.06        16.32 o
   7   1   5       1663.76       1827.41        27.18 o
   9   1   5          5.10         18.60         5.23 o
  11   1   5       2350.49       2324.25        66.29 o
  13   1   5         91.30        107.28        13.48 o
  15   1   5        282.38        272.13        18.16 o
  17   1   5        382.51        379.95        25.04 o
  19   1   5        211.53        210.15        22.27 o
  21   1   5         58.10         58.41        17.16 o
  23   1   5          5.33         25.27        19.41 o
  25   1   5          6.90         47.81        17.10 o
  27   1   5          1.34         25.42        14.72 o
  29   1   5         59.53         68.38        24.63 o
 -36   2   5          0.53         13.15        30.69 o
 -34   2   5         17.74         24.78        19.50 o
 -32   2   5        266.19        328.87        37.50 o
 -30   2   5         66.61         62.81        24.87 o
 -28   2   5        407.22        403.47        35.99 o
 -26   2   5       1168.88       1192.50        43.46 o
 -24   2   5        198.03        166.38        23.33 o
 -22   2   5        324.14        379.03        22.66 o
 -20   2   5         62.56         74.20        12.90 o
 -18   2   5        178.26        221.64        13.93 o
 -16   2   5       2449.44       2376.13        41.15 o
 -14   2   5          0.05          2.08         8.01 o
 -12   2   5       1742.43       1642.39        30.14 o
 -10   2   5       2048.29       2145.71        35.67 o
  -8   2   5       1777.32       1832.62        27.87 o
  -6   2   5         57.62         29.16         7.03 o
  -4   2   5       1960.44       1962.10        31.08 o
  -2   2   5       1129.84       1041.88        21.43 o
   0   2   5        337.12        319.78        12.53 o
   2   2   5       5589.12       5717.59        71.15 o
   4   2   5        809.06        905.26        22.24 o
   6   2   5          0.04          8.53         6.72 o
   8   2   5        319.80        306.19        12.29 o
  10   2   5       1585.69       1401.45        41.75 o
  12   2   5        567.70        597.63        24.63 o
  14   2   5       3202.61       3038.22        63.73 o
  16   2   5         94.81         95.43        22.80 o
  18   2   5         14.33          0.19        28.47 o
  20   2   5        111.23        149.23        30.32 o
  22   2   5          6.28         17.70        21.15 o
  24   2   5         67.69         22.78        25.63 o
  26   2   5         17.75         11.67        17.48 o
  28   2   5         17.88         17.16        18.35 o
 -35   3   5          1.78        -15.11        15.11 o
 -33   3   5          3.59        -11.07        18.62 o
 -31   3   5          2.94         18.26        20.94 o
 -29   3   5          1.09        -18.67        18.67 o
 -27   3   5        257.64        320.17        41.72 o
 -25   3   5        173.09        118.88        29.12 o
 -23   3   5       2804.90       2867.70        73.69 o
 -21   3   5        120.62        111.75        18.83 o
 -19   3   5         72.83         71.76        16.77 o
 -17   3   5        129.15         95.18        15.61 o
 -15   3   5        642.89        610.33        26.12 o
 -13   3   5       2398.45       2314.44        49.03 o
 -11   3   5       2307.07       2287.71        74.70 o
  -9   3   5        140.71        162.77        14.27 o
  -7   3   5        835.58        791.96        30.62 o
  -5   3   5          0.16          8.93         7.67 o
  -3   3   5        202.02        224.89        14.95 o
  -1   3   5        502.51        513.90        19.38 o
   1   3   5        149.12        151.85        14.77 o
   3   3   5          1.79         -9.35         9.35 o
   5   3   5       1168.83       1129.85        38.63 o
   7   3   5        680.71        692.46        26.30 o
   9   3   5        584.32        572.17        31.93 o
  11   3   5        987.52        958.17        40.53 o
  13   3   5        409.64        374.26        31.83 o
  15   3   5        438.82        402.23        34.46 o
  17   3   5        180.95        223.12        29.44 o
  19   3   5        154.79        134.71        29.42 o
  21   3   5          1.21          3.04        23.62 o
  23   3   5        181.60        216.60        38.65 o
  25   3   5          3.62        -26.72        26.72 o
 -30   4   5          4.80         14.55        20.25 o
 -28   4   5         13.37         42.99        21.94 o
 -26   4   5         70.74         87.73        27.15 o
 -24   4   5          0.07         -1.31        21.83 o
 -22   4   5        202.19        212.35        32.90 o
 -20   4   5       1245.52       1327.26        44.77 o
 -18   4   5        254.48        250.76        22.96 o
 -16   4   5        613.28        623.90        30.34 o
 -14   4   5          2.23         17.32        18.61 o
 -12   4   5        410.79        397.42        26.43 o
 -10   4   5        242.38        222.93        22.76 o
  -8   4   5        811.79        858.10        36.05 o
  -6   4   5          1.75         -3.92        15.95 o
  -4   4   5        295.84        298.26        24.01 o
  -2   4   5        198.98        216.52        24.84 o
   0   4   5          5.76         -3.60        14.65 o
   2   4   5         12.36          6.33        14.69 o
   4   4   5         37.70         32.10        16.90 o
   6   4   5        294.50        254.53        26.13 o
   8   4   5          8.06         20.74        21.44 o
  10   4   5          4.19         -2.63        25.73 o
  12   4   5         45.86         23.00        18.58 o
  14   4   5         17.77         23.14        24.05 o
  16   4   5         52.68         74.25        22.94 o
  18   4   5         37.33         35.96        20.76 o
  20   4   5          8.41         24.37        16.78 o
  22   4   5         86.60         99.14        24.07 o
 -23   5   5         39.80         30.36        24.71 o
 -21   5   5          0.83          3.90        21.36 o
 -19   5   5        214.31        232.79        48.09 o
 -17   5   5         16.71        -14.70        14.70 o
 -15   5   5        803.28        886.44        42.88 o
 -13   5   5          3.98        -15.81        15.81 o
 -11   5   5        817.87        783.13        35.19 o
  -9   5   5         98.88        125.97        23.11 o
  -7   5   5          2.29        -13.33        13.44 o
  -5   5   5        208.32        186.46        26.20 o
  -3   5   5        373.06        429.42        39.61 o
  -1   5   5        213.00        195.43        26.27 o
   1   5   5        130.13         76.67        19.29 o
   3   5   5        158.86        122.77        30.69 o
   5   5   5         71.48         73.04        26.19 o
   7   5   5         99.60         47.99        22.07 o
   9   5   5         35.51         33.55        27.74 o
  11   5   5         19.42          3.74        26.20 o
  13   5   5         37.35         34.03        18.35 o
  15   5   5        182.21        268.42        57.07 o
 -40   0   6          2.58        -26.30        26.30 o
 -38   0   6        269.32        381.41        61.38 o
 -36   0   6          0.01         26.30        35.07 o
 -34   0   6          0.64         -4.38        30.69 o
 -32   0   6        145.16        153.18        89.87 o
 -30   0   6       1511.54       1434.29        77.82 o
 -28   0   6        355.68        399.71        48.75 o
 -26   0   6       1089.49       1081.15        55.48 o
 -24   0   6       1366.57       1226.74        36.39 o
 -22   0   6          1.19          9.34        10.17 o
 -20   0   6       4873.52       5365.01        90.72 o
 -18   0   6       4605.89       4508.53        76.66 o
 -16   0   6        250.93        349.24        19.83 o
 -14   0   6        939.74        836.93        26.33 o
 -12   0   6       2602.62       2630.90        53.21 o
 -10   0   6       3424.91       4228.90        98.41 o
  -8   0   6      25189.37      26058.70       415.52 o
  -6   0   6      37376.10      42618.72       778.88 o
  -4   0   6      39239.59      45129.36       721.51 o
  -2   0   6        394.58        485.64        17.72 o
   0   0   6       7931.46       7806.46       131.77 o
   2   0   6         43.85         75.83        10.76 o
   4   0   6          3.89         17.32         8.86 o
   6   0   6       1572.38       1650.52        35.41 o
   8   0   6      13814.06      15227.23       222.39 o
  10   0   6        743.63        980.13        40.18 o
  12   0   6        365.20        447.44        35.55 o
  14   0   6       3314.95       3220.37       100.71 o
  16   0   6          3.74          9.86        20.15 o
  18   0   6       1821.98       1695.59        72.65 o
  20   0   6        275.27        257.35        40.53 o
  22   0   6       1409.86       1288.54        70.41 o
  24   0   6          7.60         43.65        31.78 o
  26   0   6         65.15         64.66        30.54 o
  28   0   6          0.30         14.03        26.83 o
  30   0   6         35.94         50.70        23.10 o
 -39   1   6         53.61          4.38        24.11 o
 -37   1   6          2.75         32.88        41.65 o
 -35   1   6          2.00        -24.11        35.07 o
 -33   1   6         26.28          7.88        17.60 o
 -31   1   6        637.18        677.56        30.51 o
 -29   1   6         53.03         70.18        19.77 o
 -27   1   6        228.73        196.31        20.36 o
 -25   1   6          1.48         -9.13        10.51 o
 -23   1   6         49.45         37.68        10.18 o
 -21   1   6        202.33        226.74        14.72 o
 -19   1   6        117.28        152.61        12.47 o
 -17   1   6        745.62        785.96        20.82 o
 -15   1   6       1472.47       1449.86        31.03 o
 -13   1   6        157.52        163.38        10.97 o
 -11   1   6        205.63        169.63        10.43 o
  -9   1   6        429.49        399.60        12.05 o
  -7   1   6       6603.29       6165.31        76.73 o
  -5   1   6     180297.97     171768.19      2670.87 o
  -3   1   6      10110.92      10195.96       120.49 o
  -1   1   6      19969.73      20274.37       239.83 o
   1   1   6        585.03        514.75        13.25 o
   3   1   6       1923.95       1860.65        37.09 o
   5   1   6       2583.38       2608.54        46.63 o
   7   1   6      10311.41      10383.07       159.02 o
   9   1   6        107.13        112.70        13.14 o
  11   1   6        704.89        725.47        26.30 o
  13   1   6        109.61        132.73        14.27 o
  15   1   6       2609.51       2524.15        55.69 o
  17   1   6          0.78         10.65        13.91 o
  19   1   6        113.57        142.21        20.17 o
  21   1   6         45.05         30.67        16.44 o
  23   1   6          0.22        -12.63        12.63 o
  25   1   6         21.95         27.59        15.11 o
  27   1   6         15.06         16.56        31.32 o
  29   1   6          0.79         35.89        18.64 o
 -36   2   6          9.52        -26.30        26.30 o
 -34   2   6         65.46         66.82        25.71 o
 -32   2   6        128.15         90.82        27.68 o
 -30   2   6         55.02         83.87        26.03 o
 -28   2   6         40.62         47.25        21.44 o
 -26   2   6         11.21         25.68        20.07 o
 -24   2   6       1245.58       1133.68        44.23 o
 -22   2   6        970.74       1003.75        31.84 o
 -20   2   6        161.16        180.64        17.29 o
 -18   2   6         86.32         93.66        12.74 o
 -16   2   6        941.20        963.23        23.41 o
 -14   2   6       1064.51        947.79        22.49 o
 -12   2   6        319.45        385.53        14.27 o
 -10   2   6        241.92        291.38        13.00 o
  -8   2   6       1021.94        987.53        25.16 o
  -6   2   6       1914.99       1663.07        38.17 o
  -4   2   6       1283.94       1337.88        26.53 o
  -2   2   6       1797.30       1598.07        28.05 o
   0   2   6        955.43       1173.77        21.68 o
   2   2   6        721.03        760.77        19.06 o
   4   2   6       1014.55       1041.73        24.23 o
   6   2   6         33.22         40.19         9.15 o
   8   2   6        283.61        286.98        18.60 o
  10   2   6        617.18        605.43        26.13 o
  12   2   6       2827.23       2700.68        55.75 o
  14   2   6         17.03          2.78        15.06 o
  16   2   6          0.65         -4.75        16.14 o
  18   2   6         31.38          7.92        21.60 o
  20   2   6       1036.99       1029.78        46.79 o
  22   2   6        319.07        386.65        54.42 o
  24   2   6          2.90          2.94        17.58 o
  26   2   6         12.37         25.25        17.08 o
  28   2   6          3.69          7.27        14.60 o
 -35   3   6         46.19         54.13        40.14 o
 -33   3   6         51.21         32.70        23.09 o
 -31   3   6         41.21         69.84        26.73 o
 -29   3   6         25.02         22.33        30.90 o
 -27   3   6         23.02        -12.18        19.54 o
 -25   3   6         23.96         38.00        18.58 o
 -23   3   6        312.15        309.54        31.01 o
 -21   3   6        479.66        522.02        33.52 o
 -19   3   6         62.13         67.86        15.99 o
 -17   3   6       1618.89       1602.26        41.55 o
 -15   3   6        374.99        434.91        23.16 o
 -13   3   6       1485.87       1409.25        37.01 o
 -11   3   6        511.08        455.22        31.27 o
  -9   3   6         78.04         82.63        12.34 o
  -7   3   6         17.17         22.29         8.43 o
  -5   3   6         21.83         31.32         8.10 o
  -3   3   6         64.18         80.73        11.11 o
  -1   3   6         24.96         25.34         9.82 o
   1   3   6        391.35        380.54        20.74 o
   3   3   6         99.55         67.75        13.29 o
   5   3   6         16.24         -1.96         9.84 o
   7   3   6        870.94        863.92        36.29 o
   9   3   6         12.91         -6.31        15.91 o
  11   3   6         17.13        -13.09        15.98 o
  13   3   6        554.45        532.34        34.69 o
  15   3   6        456.73        464.77        35.46 o
  17   3   6          8.69          6.64        27.53 o
  19   3   6         40.18         33.15        26.34 o
  21   3   6          0.55          2.46        25.90 o
  23   3   6         73.89         91.93        26.46 o
  25   3   6         30.70          8.43        22.78 o
 -30   4   6         16.51         41.18        25.43 o
 -28   4   6        363.11        372.02        39.69 o
 -26   4   6         13.48        -19.29        19.29 o
 -24   4   6          0.92          1.76        20.94 o
 -22   4   6        483.87        564.07        36.97 o
 -20   4   6         36.53         73.58        21.82 o
 -18   4   6        892.97        912.15        36.87 o
 -16   4   6        824.68        772.36        40.63 o
 -14   4   6        686.85        723.93        32.14 o
 -12   4   6         47.19         47.03        15.15 o
 -10   4   6        308.56        279.25        23.18 o
  -8   4   6        120.55        138.52        19.25 o
  -6   4   6         52.40         52.87        15.56 o
  -4   4   6         36.78         28.54        15.79 o
  -2   4   6        765.00        801.81        36.68 o
   0   4   6         41.42         18.53        21.51 o
   2   4   6       1043.24        943.12        39.25 o
   4   4   6       1066.66       1031.67        67.46 o
   6   4   6        217.17        230.68        32.42 o
   8   4   6          0.90         -6.19        19.80 o
  10   4   6         97.78         71.85        21.93 o
  12   4   6        253.54        237.70        30.31 o
  14   4   6         44.29         72.14        22.79 o
  16   4   6         25.31         30.10        18.02 o
  18   4   6        248.69        348.10        40.18 o
  20   4   6         75.46        112.80        30.24 o
 -23   5   6         19.83          8.83        27.40 o
 -21   5   6         92.94         54.23        28.64 o
 -19   5   6         32.43         87.41        20.17 o
 -17   5   6         60.42         25.54        23.63 o
 -15   5   6          0.00          2.55        29.42 o
 -13   5   6         21.29         15.82        21.43 o
 -11   5   6        244.34        279.15        25.87 o
  -9   5   6         84.32         83.53        30.66 o
  -7   5   6        318.37        293.28        28.89 o
  -5   5   6        407.16        436.56        31.26 o
  -3   5   6        264.98        283.77        29.40 o
  -1   5   6         46.65         38.23        19.30 o
   1   5   6        449.32        447.03        70.24 o
   3   5   6          2.79         28.72        21.07 o
   5   5   6        149.88        147.65        29.28 o
   7   5   6          0.01          2.92        17.72 o
   9   5   6         75.33         87.44        24.90 o
  11   5   6          0.05         -7.31        16.42 o
  13   5   6         52.88         26.20        19.66 o
 -39   1   7         56.48         59.18        41.65 o
 -37   1   7        135.28        230.16        59.18 o
 -35   1   7         72.51        103.90        25.06 o
 -33   1   7          0.00         17.37        18.21 o
 -31   1   7        432.17        375.60        23.18 o
 -29   1   7       1402.54       1392.98        40.88 o
 -27   1   7       1816.26       1625.83        47.83 o
 -25   1   7        969.90        904.24        30.39 o
 -23   1   7        937.70        982.24        26.05 o
 -21   1   7       1030.65       1125.47        27.07 o
 -19   1   7        175.26        138.08        12.10 o
 -17   1   7        528.35        640.06        18.25 o
 -15   1   7        489.59        530.76        15.88 o
 -13   1   7       2387.05       2477.16        37.92 o
 -11   1   7       3306.53       3564.48        49.21 o
  -9   1   7       1605.74       1604.45        24.94 o
  -7   1   7      21789.00      22779.91       258.60 o
  -5   1   7       9183.31       9432.47       104.50 o
  -3   1   7        781.25        655.45        16.67 o
  -1   1   7       1234.14       1194.50        34.46 o
   1   1   7       6248.09       6117.81        72.41 o
   3   1   7       3948.02       3788.93        82.48 o
   5   1   7       2436.46       2247.25        43.19 o
   7   1   7        251.70        271.86        17.07 o
   9   1   7       1056.09       1155.50        33.46 o
  11   1   7         47.37         33.94        10.01 o
  13   1   7        341.81        329.90        21.91 o
  15   1   7         36.04         42.32        15.28 o
  17   1   7         76.74         75.68        18.30 o
  19   1   7         71.21         37.42        16.75 o
  21   1   7         62.50         51.56        17.83 o
  23   1   7         27.09         12.92        19.53 o
  25   1   7        195.02        156.61        33.22 o
  27   1   7         90.82        144.40        32.10 o
 -38   2   7         46.55         92.06        37.26 o
 -36   2   7          0.10          5.71        27.40 o
 -34   2   7        185.11        283.84        46.42 o
 -32   2   7        100.07        133.78        49.58 o
 -30   2   7        736.12        754.57        48.02 o
 -28   2   7        755.02        757.09        37.96 o
 -26   2   7         23.70         40.62        26.24 o
 -24   2   7       1310.97       1249.94        52.84 o
 -22   2   7        255.72        215.86        23.15 o
 -20   2   7        236.48        236.80        15.07 o
 -18   2   7          0.08         -6.73         6.79 o
 -16   2   7       1089.44       1089.77        25.02 o
 -14   2   7        118.78        155.54        11.68 o
 -12   2   7        767.71        786.16        20.31 o
 -10   2   7       3221.15       3242.12        44.45 o
  -8   2   7       3295.69       3095.96        47.20 o
  -6   2   7        278.52        275.36        15.23 o
  -4   2   7       1228.04       1247.94        26.30 o
  -2   2   7       4224.15       4366.52        53.42 o
   0   2   7          0.58         -5.68         5.68 o
   2   2   7          0.02          2.11         7.15 o
   4   2   7        506.36        498.04        17.29 o
   6   2   7        231.25        232.56        22.58 o
   8   2   7        966.29        991.79        30.47 o
  10   2   7       1981.78       1933.13        44.91 o
  12   2   7       1292.06       1307.90        37.53 o
  14   2   7        737.45        732.34        34.53 o
  16   2   7        323.20        350.79        36.53 o
  18   2   7         22.13         37.07        21.51 o
  20   2   7        145.66        103.34        24.64 o
  22   2   7        333.38        401.29        43.34 o
  24   2   7         10.73         12.98        18.39 o
  26   2   7          4.86         -9.80        18.02 o
 -35   3   7          0.01         11.85        18.45 o
 -33   3   7          9.19         -0.55        19.63 o
 -31   3   7         10.72         21.29        28.57 o
 -29   3   7          0.16        -26.92        29.30 o
 -27   3   7       1038.55       1117.55        61.71 o
 -25   3   7         47.93         81.46        22.44 o
 -23   3   7        671.00        700.23        37.30 o
 -21   3   7         59.74         63.28        19.38 o
 -19   3   7        251.15        297.33        21.68 o
 -17   3   7         28.57         13.11        17.54 o
 -15   3   7        836.41        808.90        49.11 o
 -13   3   7        180.71        216.59        18.19 o
 -11   3   7         65.37         65.33        12.28 o
  -9   3   7          0.49          8.54         9.09 o
  -7   3   7         13.96         15.38         9.15 o
  -5   3   7       1006.48        901.11        29.25 o
  -3   3   7        103.85        115.56        13.46 o
  -1   3   7       1200.46       1249.43        31.06 o
   1   3   7         43.89         45.37        12.11 o
   3   3   7        504.27        517.98        23.28 o
   5   3   7        226.96        229.92        23.90 o
   7   3   7       1483.86       1528.78        48.84 o
   9   3   7        177.75        200.89        25.67 o
  11   3   7       3399.09       3526.51        83.13 o
  13   3   7        372.95        384.60        31.66 o
  15   3   7          2.25         -3.11        18.69 o
  17   3   7         41.93         56.43        26.01 o
  19   3   7        236.13        217.30        34.06 o
  21   3   7         16.65          1.31        28.21 o
  23   3   7         12.14         14.11        24.05 o
 -32   4   7         21.99          6.23        39.35 o
 -30   4   7         76.94         43.65        25.79 o
 -28   4   7          5.04        -26.38        35.67 o
 -26   4   7         29.06         46.95        24.97 o
 -24   4   7        317.85        333.56        32.52 o
 -22   4   7        504.95        522.32        36.88 o
 -20   4   7        109.82        110.56        22.48 o
 -18   4   7          5.38          7.73        17.72 o
 -16   4   7         18.64         27.00        16.35 o
 -14   4   7         40.54         40.99        18.13 o
 -12   4   7         33.40         21.38        15.90 o
 -10   4   7          0.37          4.34        13.73 o
  -8   4   7         62.77         57.07        16.70 o
  -6   4   7         40.86         69.74        16.57 o
  -4   4   7        605.56        534.05        27.92 o
  -2   4   7         50.56         51.28        17.83 o
   0   4   7          0.80        -12.36        13.94 o
   2   4   7        317.20        343.49        28.57 o
   4   4   7        486.68        461.03        38.33 o
   6   4   7        230.67        240.07        52.45 o
   8   4   7        172.45        192.87        32.86 o
  10   4   7         56.15         54.88        24.02 o
  12   4   7        173.69        195.46        28.04 o
  14   4   7         14.33         17.26        17.33 o
  16   4   7         17.53         13.93        21.20 o
  18   4   7        421.98        433.21        41.66 o
 -23   5   7         59.91         47.50        31.86 o
 -21   5   7         45.63         31.63        16.94 o
 -19   5   7        114.86        179.21        26.43 o
 -17   5   7         57.41         45.88        20.16 o
 -15   5   7        131.96        166.32        28.47 o
 -13   5   7         21.52          9.27        17.08 o
 -11   5   7        206.83        154.50        21.61 o
  -9   5   7         36.35         27.35        14.68 o
  -7   5   7         35.32         52.72        19.99 o
  -5   5   7        158.99        140.21        23.24 o
  -3   5   7        107.51         81.63        20.02 o
  -1   5   7        110.14         96.70        24.36 o
   1   5   7         10.89        -18.01        18.01 o
   3   5   7        166.72        220.78        59.27 o
   5   5   7          1.38          5.86        17.95 o
   7   5   7         11.27         36.20        29.18 o
   9   5   7         10.66          7.60        29.69 o
  11   5   7         53.24         58.46        24.11 o
 -40   0   8         54.99        153.44        48.22 o
 -38   0   8         89.17        135.90        50.42 o
 -36   0   8         35.50          6.58        28.50 o
 -34   0   8          0.04        -11.19        21.53 o
 -32   0   8         14.14         -0.57        23.99 o
 -30   0   8       4628.07       4756.60       138.72 o
 -28   0   8       2626.93       2720.05       103.02 o
 -26   0   8          0.28          2.22         8.87 o
 -24   0   8        154.69        162.90        14.36 o
 -22   0   8         56.40        107.44        18.36 o
 -20   0   8       5277.71       5465.82        90.04 o
 -18   0   8        765.44        727.01        26.00 o
 -16   0   8      54354.66      59229.52       932.50 o
 -14   0   8       4678.17       4895.32        90.20 o
 -12   0   8       3391.46       3121.87        63.67 o
 -10   0   8       8666.84       9826.83       164.64 o
  -8   0   8        249.38        306.88        14.15 o
  -6   0   8       7847.34       8895.06       217.19 o
  -4   0   8          5.66          9.06        11.03 o
  -2   0   8        206.94        218.69        15.42 o
   0   0   8       6081.64       5736.38       102.81 o
   2   0   8      14777.92      14120.71       234.57 o
   4   0   8       3428.23       3496.06        69.27 o
   6   0   8        853.14        739.50        23.11 o
   8   0   8          0.00        -16.22        16.22 o
  10   0   8        639.93        702.98        43.40 o
  12   0   8        202.20        228.14        33.30 o
  14   0   8        549.90        483.58        55.90 o
  16   0   8        215.52        157.21        55.90 o
  18   0   8       3123.77       2867.06       280.57 o
  20   0   8         98.42         43.31        42.74 o
  22   0   8         30.69         47.55        27.77 o
  24   0   8          0.04         -1.37        30.69 o
  26   0   8         16.72         62.93        31.75 o
  28   0   8          9.73         33.27        25.14 o
 -41   1   8        179.71        293.73        63.57 o
 -39   1   8         14.94         32.88        35.07 o
 -37   1   8          0.28         18.07        47.13 o
 -35   1   8         31.18         43.10        19.89 o
 -33   1   8         42.35         19.46        19.93 o
 -31   1   8        830.19        697.87        35.97 o
 -29   1   8          5.68         -2.37        10.54 o
 -27   1   8       5388.58       5025.16        87.21 o
 -25   1   8         71.24         61.72        12.80 o
 -23   1   8        391.86        412.46        18.08 o
 -21   1   8        446.19        442.42        16.62 o
 -19   1   8        115.22        142.27        11.88 o
 -17   1   8       1499.95       1435.67        27.88 o
 -15   1   8       1229.41       1577.39        29.71 o
 -13   1   8        138.72        150.28         9.42 o
 -11   1   8        834.72        841.29        16.95 o
  -9   1   8       1419.61       1214.54        23.47 o
  -7   1   8       2045.17       2119.11        31.52 o
  -5   1   8       2874.48       3079.78        41.40 o
  -3   1   8       8394.33       9150.15       111.36 o
  -1   1   8       6498.99       6185.37        79.47 o
   1   1   8        358.67        256.82        10.69 o
   3   1   8       4276.23       4397.72        74.85 o
   5   1   8        303.41        349.88        28.19 o
   7   1   8        710.89        769.09        22.87 o
   9   1   8        236.99        285.92        16.29 o
  11   1   8        461.65        398.71        22.87 o
  13   1   8          4.04         -9.34        12.85 o
  15   1   8       1342.86       1133.44        38.13 o
  17   1   8        349.56        356.91        27.15 o
  19   1   8        388.00        379.21        29.95 o
  21   1   8        193.67        164.45        23.47 o
  23   1   8         12.34         -1.08        15.89 o
  25   1   8        136.39        206.18        28.20 o
  27   1   8         52.79         44.12        18.21 o
 -38   2   8          9.32         31.52        36.17 o
 -36   2   8         54.25         43.84        29.45 o
 -34   2   8         29.65         26.19        29.33 o
 -32   2   8        416.41        494.49        39.57 o
 -30   2   8        132.56        119.89        22.82 o
 -28   2   8        736.93        783.10        47.77 o
 -26   2   8       1211.68       1292.93        46.05 o
 -24   2   8        248.06        217.42        24.82 o
 -22   2   8        361.59        342.95        19.96 o
 -20   2   8        919.86        928.03        24.51 o
 -18   2   8         19.19         21.08         7.97 o
 -16   2   8        372.93        305.55        13.88 o
 -14   2   8        943.18        998.64        27.42 o
 -12   2   8        331.73        374.24        15.69 o
 -10   2   8       3293.22       3587.69        60.94 o
  -8   2   8       1939.40       2107.09        36.46 o
  -6   2   8       3521.13       3662.36        54.15 o
  -4   2   8        258.45        268.75        12.76 o
  -2   2   8        439.68        557.71        15.22 o
   0   2   8       1801.67       1706.76        38.51 o
   2   2   8        387.48        388.93        14.55 o
   4   2   8       1782.29       1550.92        31.66 o
   6   2   8        343.78        383.83        35.10 o
   8   2   8        283.93        247.10        18.29 o
  10   2   8        439.89        430.91        22.38 o
  12   2   8          7.74          6.46        11.96 o
  14   2   8        391.26        490.79        80.55 o
  16   2   8          1.32        -10.72        17.88 o
  18   2   8       1036.39       1065.09        47.94 o
  20   2   8          6.48        -17.21        17.21 o
  22   2   8        308.19        304.82        33.94 o
  24   2   8         22.48         43.37        19.79 o
  26   2   8         20.79         47.68        16.45 o
 -37   3   8          1.28          5.36        30.69 o
 -35   3   8         18.27         38.24        44.72 o
 -33   3   8          1.81         35.40        24.21 o
 -31   3   8          2.46        -16.80        21.53 o
 -29   3   8        229.93        288.67        35.12 o
 -27   3   8        288.30        316.37        32.47 o
 -25   3   8          0.08         13.43        17.28 o
 -23   3   8          6.78          7.41        17.28 o
 -21   3   8        435.01        429.16        30.09 o
 -19   3   8        509.23        499.02        31.39 o
 -17   3   8         32.38         32.48        12.52 o
 -15   3   8         49.41         62.93        14.27 o
 -13   3   8        446.92        436.34        21.76 o
 -11   3   8         20.82         44.99        11.51 o
  -9   3   8        254.90        185.57        16.70 o
  -7   3   8        772.11        676.17        33.66 o
  -5   3   8          7.98         20.93         7.59 o
  -3   3   8        385.17        381.53        18.30 o
  -1   3   8          1.29         -5.37         9.04 o
   1   3   8        171.59        162.88        22.95 o
   3   3   8         62.28         83.90        17.38 o
   5   3   8         18.61         37.94        16.64 o
   7   3   8        805.57        745.03        37.14 o
   9   3   8        945.29        973.91        41.79 o
  11   3   8       1437.62       1482.49        62.64 o
  13   3   8          1.66         -9.74        17.92 o
  15   3   8         25.83         43.89        22.51 o
  17   3   8        116.17        105.22        29.26 o
  19   3   8          3.26         24.03        25.90 o
  21   3   8          0.00         16.80        19.62 o
  23   3   8          3.26         22.64        20.88 o
 -32   4   8          5.19         74.44        23.12 o
 -30   4   8         13.18        -19.71        28.94 o
 -28   4   8        115.36         42.63        30.77 o
 -26   4   8         48.40         30.39        24.68 o
 -24   4   8        273.12        290.82        38.39 o
 -22   4   8          3.98         20.09        18.39 o
 -20   4   8        342.61        425.22        33.94 o
 -18   4   8          2.80        -20.17        20.17 o
 -16   4   8         44.88         68.61        20.73 o
 -14   4   8         84.14         73.78        18.31 o
 -12   4   8         20.28         41.52        16.19 o
 -10   4   8       1229.66       1096.55        39.77 o
  -8   4   8        389.57        395.11        26.96 o
  -6   4   8          1.04         13.50        13.92 o
  -4   4   8         33.18         30.89        19.49 o
  -2   4   8        463.33        414.49        28.34 o
   0   4   8        414.66        373.13        30.17 o
   2   4   8        652.47        635.48        42.19 o
   4   4   8        148.80        175.10        30.22 o
   6   4   8         72.69         57.29        35.20 o
   8   4   8         16.77         15.58        23.18 o
  10   4   8          5.73         25.43        17.79 o
  12   4   8         33.53         21.02        24.05 o
  14   4   8          0.54         14.28        18.19 o
  16   4   8         67.72         44.80        18.47 o
  18   4   8          7.98         -6.94        13.77 o
 -25   5   8         27.88         45.85        36.17 o
 -23   5   8          6.96         -5.54        13.92 o
 -21   5   8        102.16         95.23        20.45 o
 -19   5   8          0.24         20.82        17.86 o
 -17   5   8          0.76          4.64        28.47 o
 -15   5   8          3.09         -8.74        14.93 o
 -13   5   8        175.33        178.36        27.85 o
 -11   5   8         15.82         -6.19        14.51 o
  -9   5   8        219.03        203.43        24.12 o
  -7   5   8        106.95        127.50        22.55 o
  -5   5   8         19.25         -4.90        17.25 o
  -3   5   8        124.56         95.02        29.65 o
  -1   5   8         97.08        136.16        23.82 o
   1   5   8        359.31        321.64        34.88 o
   3   5   8          2.38         31.56        22.27 o
   5   5   8         27.25         44.34        19.29 o
   7   5   8          1.81         14.60        15.68 o
   9   5   8         39.85         16.72        41.01 o
  11   5   8         21.00          1.35        15.00 o
 -41   1   9         10.65         30.69        30.69 o
 -39   1   9          0.01         87.68        43.84 o
 -37   1   9          0.04        -26.00        26.00 o
 -35   1   9         51.64         42.81        22.38 o
 -33   1   9        735.63        700.50        37.02 o
 -31   1   9        105.42        120.15        21.33 o
 -29   1   9        220.55        212.34        19.80 o
 -27   1   9         20.26         13.15        11.69 o
 -25   1   9       2243.90       2070.48        47.08 o
 -23   1   9        532.57        490.64        22.14 o
 -21   1   9       1267.48       1230.29        26.97 o
 -19   1   9        358.02        322.92        13.06 o
 -17   1   9       8550.14       9328.35       116.20 o
 -15   1   9          0.86          2.87         8.93 o
 -13   1   9       1668.17       1661.61        28.66 o
 -11   1   9          0.39         -5.74         5.76 o
  -9   1   9       1466.49       1594.88        26.50 o
  -7   1   9       2482.12       2511.27        36.14 o
  -5   1   9       1980.88       2089.25        34.26 o
  -3   1   9       4714.23       4473.99        61.01 o
  -1   1   9         89.27         68.63         9.29 o
   1   1   9       1408.39       1409.23        24.56 o
   3   1   9         85.41         96.73        11.48 o
   5   1   9        631.33        656.74        21.05 o
   7   1   9        231.02        256.62        15.05 o
   9   1   9        553.31        512.19        20.75 o
  11   1   9        305.54        314.85        25.13 o
  13   1   9        470.55        447.81        36.45 o
  15   1   9        254.14        248.80        37.59 o
  17   1   9         26.39         -6.24        13.86 o
  19   1   9        151.14        157.24        21.69 o
  21   1   9          0.96         19.95        15.32 o
  23   1   9          7.40         16.23        24.42 o
  25   1   9         22.77         25.90        16.14 o
 -40   2   9         22.84        -21.92        21.92 o
 -38   2   9         36.22        100.79        30.69 o
 -36   2   9         22.97         30.69        29.45 o
 -34   2   9        107.84        130.36        39.50 o
 -32   2   9          4.14        -12.59        17.25 o
 -30   2   9        151.23        195.01        25.86 o
 -28   2   9        651.41        640.98        35.81 o
 -26   2   9         68.33         78.06        19.21 o
 -24   2   9       1048.79       1049.13        39.38 o
 -22   2   9          5.03          8.61        10.72 o
 -20   2   9       1143.27       1126.13        31.89 o
 -18   2   9        351.43        370.12        24.79 o
 -16   2   9       4864.71       4973.15        70.81 o
 -14   2   9          8.83         31.48         8.21 o
 -12   2   9          0.28         17.42         6.86 o
 -10   2   9        557.99        550.90        17.83 o
  -8   2   9       2083.89       2059.17        36.81 o
  -6   2   9       4932.78       4930.06        69.25 o
  -4   2   9       2495.75       2637.82        40.15 o
  -2   2   9        859.87        892.99        19.97 o
   0   2   9          2.62          2.69         6.63 o
   2   2   9         66.74        118.28        10.45 o
   4   2   9        257.23        239.90        19.63 o
   6   2   9          0.79          5.69        15.25 o
   8   2   9         57.88         69.51        14.04 o
  10   2   9        249.81        295.57        20.45 o
  12   2   9        355.43        386.80        36.71 o
  14   2   9         31.80         28.99        20.37 o
  16   2   9        508.20        503.95        40.12 o
  18   2   9         56.60         71.69        22.01 o
  20   2   9        261.95        267.53        32.29 o
  22   2   9          7.98          5.03        18.55 o
  24   2   9          5.08        -12.64        12.64 o
 -37   3   9         29.65         40.14        26.83 o
 -35   3   9        106.01         94.30        49.32 o
 -33   3   9          0.12          8.54        20.83 o
 -31   3   9        319.43        365.71        43.39 o
 -29   3   9        481.86        548.26        40.50 o
 -27   3   9        362.28        392.76        33.33 o
 -25   3   9         43.00         15.49        18.99 o
 -23   3   9        179.31        196.37        26.41 o
 -21   3   9       1601.74       1450.92        48.92 o
 -19   3   9       1755.67       1703.09        52.21 o
 -17   3   9        935.34        858.86        29.94 o
 -15   3   9        395.16        413.58        21.74 o
 -13   3   9       2496.06       2385.18        50.97 o
 -11   3   9         31.64         29.03        11.27 o
  -9   3   9        465.29        439.19        21.31 o
  -7   3   9         84.77        101.77        12.87 o
  -5   3   9        218.72        227.46        15.58 o
  -3   3   9         24.73         51.89        14.05 o
  -1   3   9        712.52        758.48        25.35 o
   1   3   9         32.08         47.52        12.63 o
   3   3   9        577.36        498.70        29.87 o
   5   3   9        188.62        214.10        37.65 o
   7   3   9       2105.14       2181.38        60.64 o
   9   3   9          3.48        -16.46        16.46 o
  11   3   9         97.81         80.31        21.82 o
  13   3   9         64.76         85.32        21.11 o
  15   3   9        229.26        278.67        37.49 o
  17   3   9          4.00         -3.65        22.05 o
  19   3   9        111.16         86.33        33.78 o
  21   3   9          0.70        -20.57        20.57 o
 -32   4   9         49.73         58.32        43.09 o
 -30   4   9         33.92         52.08        22.42 o
 -28   4   9         27.88         43.94        18.39 o
 -26   4   9        553.08        661.18        40.13 o
 -24   4   9        378.72        418.46        39.86 o
 -22   4   9         19.36         46.90        21.13 o
 -20   4   9        513.95        488.01        34.55 o
 -18   4   9         51.25         95.41        26.63 o
 -16   4   9       1189.63       1231.34        48.40 o
 -14   4   9        126.52        157.10        20.41 o
 -12   4   9       1941.27       1880.26        50.47 o
 -10   4   9        293.96        353.43        26.39 o
  -8   4   9       1237.23       1237.45        41.13 o
  -6   4   9         90.53         97.69        20.98 o
  -4   4   9        365.25        419.34        39.00 o
  -2   4   9         60.37         60.16        27.53 o
   0   4   9        267.90        244.92        33.09 o
   2   4   9        220.27        211.25        32.28 o
   4   4   9         90.05         97.98        27.66 o
   6   4   9          0.49         -8.28        19.53 o
   8   4   9        112.37         73.42        25.35 o
  10   4   9         82.19         89.75        33.25 o
  12   4   9         11.37          4.81        29.11 o
  14   4   9        143.84        167.29        25.22 o
  16   4   9        158.20        154.37        28.68 o
 -25   5   9          0.01         12.49        28.66 o
 -23   5   9         78.82         93.19        19.66 o
 -21   5   9         13.14          9.61        29.81 o
 -19   5   9         35.79         44.69        18.35 o
 -17   5   9         15.98        -16.96        16.96 o
 -15   5   9         16.73         -0.47        16.16 o
 -13   5   9        254.42        266.68        30.77 o
 -11   5   9         30.96         21.24        21.90 o
  -9   5   9        100.11        100.18        18.46 o
  -7   5   9        102.12         64.97        54.73 o
  -5   5   9         33.11         -4.32        15.60 o
  -3   5   9         25.02         17.19        15.75 o
  -1   5   9        161.12        176.11        30.56 o
   1   5   9          0.07        -22.14        22.14 o
   3   5   9        194.53        197.32        32.04 o
   5   5   9          0.01         16.63        27.69 o
   7   5   9          4.02         14.22        19.38 o
   9   5   9         72.00        132.80        42.67 o
 -42   0  10        122.35        241.12        61.38 o
 -40   0  10        144.76        122.75        46.03 o
 -38   0  10         42.59        105.45        29.33 o
 -36   0  10        152.27        158.88        34.85 o
 -34   0  10       1039.12       1084.85        64.20 o
 -32   0  10        101.88         66.37        27.77 o
 -30   0  10        137.33        130.62        33.99 o
 -28   0  10       1468.13       1397.37        67.41 o
 -26   0  10       1228.43       1021.48        53.46 o
 -24   0  10        260.87        307.81        15.16 o
 -22   0  10        832.07        902.92        24.76 o
 -20   0  10        292.33        347.85        17.90 o
 -18   0  10        739.32        748.38        34.40 o
 -16   0  10        681.97        756.63        23.27 o
 -14   0  10       1961.92       2305.73        49.91 o
 -12   0  10       9420.50       9108.89       136.44 o
 -10   0  10        521.67        537.89        18.74 o
  -8   0  10       5256.13       5368.96       103.05 o
  -6   0  10       8108.65       7304.81       146.63 o
  -4   0  10       1054.79       1041.99        32.88 o
  -2   0  10        816.49        819.53        47.08 o
   0   0  10       4996.77       5178.71       209.59 o
   2   0  10        762.35        846.89        26.03 o
   4   0  10       5577.37       5339.85       101.94 o
   6   0  10       3953.47       3994.88       113.15 o
   8   0  10       3585.65       3293.80       102.26 o
  10   0  10          5.28         30.16        26.30 o
  12   0  10        232.38        230.16        37.95 o
  14   0  10       1281.78       1304.18        66.43 o
  16   0  10        534.11        623.10        51.91 o
  18   0  10        308.10        317.59        46.19 o
  20   0  10          1.90        -21.92        21.92 o
  22   0  10          4.66        -28.50        28.50 o
  24   0  10         45.82         36.05        27.39 o
 -41   1  10          2.49        -26.30        26.30 o
 -39   1  10          8.94        -17.77        17.77 o
 -37   1  10          3.20        -11.50        17.75 o
 -35   1  10        631.66        675.29        44.97 o
 -33   1  10        239.83        328.27        31.62 o
 -31   1  10       2374.13       2147.78        61.08 o
 -29   1  10         12.94          3.34        16.35 o
 -27   1  10        252.37        219.52        19.25 o
 -25   1  10        116.61        125.27        15.83 o
 -23   1  10         95.67        112.23        16.92 o
 -21   1  10        368.19        407.29        19.66 o
 -19   1  10       1292.24       1189.74        30.65 o
 -17   1  10         37.85         41.36        11.26 o
 -15   1  10       1357.31       1327.38        31.10 o
 -13   1  10       1639.10       1622.73        26.45 o
 -11   1  10       1114.75       1205.41        22.49 o
  -9   1  10       2417.29       2430.61        35.86 o
  -7   1  10         10.81         40.44         8.03 o
  -5   1  10        507.08        499.40        16.34 o
  -3   1  10       4037.37       3950.60        56.45 o
  -1   1  10        703.49        775.72        18.03 o
   1   1  10       1153.57       1112.24        23.85 o
   3   1  10        261.98        235.85        14.32 o
   5   1  10          0.22         -2.43         6.78 o
   7   1  10        539.13        439.94        18.78 o
   9   1  10          2.93         -6.33        12.74 o
  11   1  10       3084.81       2814.15        62.92 o
  13   1  10          2.17         14.17        14.14 o
  15   1  10        278.57        278.37        25.00 o
  17   1  10        622.42        616.85        32.83 o
  19   1  10        364.15        370.67        30.93 o
  21   1  10         10.84         10.82        16.29 o
  23   1  10         45.13         72.43        19.55 o
  25   1  10         34.86         70.75        25.46 o
 -40   2  10        111.93         66.95        62.47 o
 -38   2  10         56.78         40.55        26.35 o
 -36   2  10          5.94         47.13        32.55 o
 -34   2  10          0.07          1.14        29.72 o
 -32   2  10         28.50         33.79        21.59 o
 -30   2  10        415.93        413.47        31.40 o
 -28   2  10        868.95        856.76        39.16 o
 -26   2  10       1262.34       1096.60        42.52 o
 -24   2  10        817.68        793.50        35.46 o
 -22   2  10         88.90         76.98        13.83 o
 -20   2  10        858.53        835.33        46.05 o
 -18   2  10        155.43        142.39        11.46 o
 -16   2  10       9057.88       9335.18       119.64 o
 -14   2  10       1275.46       1263.94        25.03 o
 -12   2  10       1178.21       1137.19        23.84 o
 -10   2  10        241.41        294.16        14.52 o
  -8   2  10       9082.87       9430.55       119.56 o
  -6   2  10      32700.56      35896.95       378.61 o
  -4   2  10        780.65        823.42        24.24 o
  -2   2  10       1695.79       1691.24        31.24 o
   0   2  10         18.00         22.59         7.70 o
   2   2  10       1531.76       1571.29        34.48 o
   4   2  10       1177.40       1080.88        31.80 o
   6   2  10       1727.09       1795.55        43.21 o
   8   2  10       1094.19       1036.27        38.92 o
  10   2  10         63.74         44.13        17.12 o
  12   2  10        280.93        225.78        28.63 o
  14   2  10         28.97         42.57        20.48 o
  16   2  10         75.62         75.18        22.84 o
  18   2  10        206.96        210.52        28.83 o
  20   2  10         35.13         11.44        19.48 o
  22   2  10          8.15          5.78        14.94 o
 -37   3  10         69.69         70.58        47.13 o
 -35   3  10        118.23        150.18        47.13 o
 -33   3  10        168.46        142.04        37.61 o
 -31   3  10        140.51        176.05        26.93 o
 -29   3  10        250.77        243.36        36.70 o
 -27   3  10         80.71         58.69        20.88 o
 -25   3  10          0.53          2.32        18.57 o
 -23   3  10        792.99        740.87        44.62 o
 -21   3  10         24.57         30.53        19.44 o
 -19   3  10        712.11        690.51        37.65 o
 -17   3  10         15.93          7.50        15.05 o
 -15   3  10       1151.51       1049.00        32.43 o
 -13   3  10        153.16        179.90        17.93 o
 -11   3  10        250.88        252.47        28.68 o
  -9   3  10       1206.10       1088.97        32.11 o
  -7   3  10        247.86        290.74        15.14 o
  -5   3  10        175.16        169.37        15.36 o
  -3   3  10        858.30        879.35        27.22 o
  -1   3  10        195.03        196.93        17.04 o
   1   3  10       1172.33       1101.25        39.92 o
   3   3  10         11.77         -5.00        15.11 o
   5   3  10          8.93         -7.46        16.64 o
   7   3  10          0.38        -15.61        15.61 o
   9   3  10         28.43         29.87        19.85 o
  11   3  10         36.06         12.01        16.84 o
  13   3  10         47.43         27.40        22.43 o
  15   3  10         39.87         -7.76        20.59 o
  17   3  10          0.55         26.23        23.18 o
  19   3  10          4.90        -13.35        13.35 o
 -32   4  10         20.01         44.09        21.99 o
 -30   4  10         41.28         52.20        35.23 o
 -28   4  10        100.83        123.92        30.69 o
 -26   4  10        113.16        127.98        25.31 o
 -24   4  10         79.24        107.98        33.85 o
 -22   4  10        151.17        183.89        27.53 o
 -20   4  10         32.33         23.59        24.51 o
 -18   4  10        223.61        232.21        35.03 o
 -16   4  10         62.63        113.68        34.80 o
 -14   4  10        347.53        369.99        27.27 o
 -12   4  10        259.30        273.84        24.77 o
 -10   4  10         41.57         38.00        18.34 o
  -8   4  10        207.77        167.29        21.18 o
  -6   4  10       1088.63        961.64        36.68 o
  -4   4  10        639.22        634.33        30.62 o
  -2   4  10       1170.31       1121.44        42.64 o
   0   4  10        229.83        242.88        33.22 o
   2   4  10        209.30        185.26        30.47 o
   4   4  10         46.22         75.07        25.43 o
   6   4  10         97.93         85.00        36.57 o
   8   4  10         88.65         83.69        21.51 o
  10   4  10         61.00         45.66        28.27 o
  12   4  10        184.32        213.11        30.20 o
  14   4  10         19.70         41.84        21.00 o
  16   4  10          1.36        -30.85        34.58 o
 -25   5  10        131.77         74.93        22.46 o
 -23   5  10         64.36         53.98        31.40 o
 -21   5  10         51.42         -1.60        18.98 o
 -19   5  10          1.86        -14.99        14.99 o
 -17   5  10          6.98         13.66        18.15 o
 -15   5  10          1.01         -5.35        17.39 o
 -13   5  10        133.34        143.89        44.61 o
 -11   5  10        125.24        190.50        28.61 o
  -9   5  10         65.67         43.64        17.34 o
  -7   5  10          1.95          6.01        22.15 o
  -5   5  10         19.81         35.65        17.43 o
  -3   5  10        329.01        370.65        39.22 o
  -1   5  10         28.58         33.76        21.44 o
   1   5  10        104.09        135.62        29.05 o
   3   5  10          8.84        -14.65        15.78 o
   5   5  10         22.69         36.94        18.90 o
   7   5  10          0.20         22.68        16.35 o
 -43   1  11         11.45         61.38        32.88 o
 -41   1  11        116.10        176.61        33.08 o
 -39   1  11         12.58         -4.39        22.73 o
 -37   1  11         73.31         89.86        20.40 o
 -35   1  11        109.34        199.36        26.92 o
 -33   1  11        203.70        252.90        29.39 o
 -31   1  11        301.60        322.77        30.00 o
 -29   1  11        254.86        248.60        26.50 o
 -27   1  11         44.44         57.08        13.28 o
 -25   1  11        583.44        604.23        39.16 o
 -23   1  11       1269.01       1241.44        33.29 o
 -21   1  11       1384.49       1251.78        32.33 o
 -19   1  11        192.19        227.63        16.36 o
 -17   1  11       4385.77       4310.83        69.96 o
 -15   1  11         69.86        127.33        12.40 o
 -13   1  11        743.09        783.61        23.20 o
 -11   1  11       6908.42       7217.24        85.92 o
  -9   1  11       2411.27       2291.06        35.50 o
  -7   1  11        127.82        137.71        12.14 o
  -5   1  11         31.26         18.72         8.11 o
  -3   1  11       1455.45       1649.36        34.97 o
  -1   1  11        118.29        142.72         8.84 o
   1   1  11          8.89         16.98         7.57 o
   3   1  11          4.23         14.72        11.93 o
   5   1  11       4484.03       4268.23       113.84 o
   7   1  11         14.80         -1.25        12.23 o
   9   1  11       2052.83       1890.58        48.76 o
  11   1  11        556.25        539.41        29.13 o
  13   1  11         77.38         97.61        22.93 o
  15   1  11         70.87         44.85        18.30 o
  17   1  11          6.64         13.67        17.70 o
  19   1  11        128.26        101.19        22.48 o
  21   1  11         28.20         19.52        17.72 o
  23   1  11         32.98         38.84        15.16 o
 -40   2  11        185.71        370.39        90.97 o
 -38   2  11         15.36         49.32        29.45 o
 -36   2  11         35.97         11.91        28.64 o
 -34   2  11         16.49        -10.83        31.55 o
 -32   2  11         43.69          4.76        25.74 o
 -30   2  11        109.29         90.81        21.53 o
 -28   2  11       1266.75       1127.98        43.10 o
 -26   2  11         42.91         20.69        15.28 o
 -24   2  11        299.86        297.20        22.01 o
 -22   2  11        566.66        529.16        23.52 o
 -20   2  11        230.83        221.34        17.99 o
 -18   2  11         29.43         35.75        11.89 o
 -16   2  11        369.11        346.63        18.67 o
 -14   2  11       3912.88       3811.43        65.96 o
 -12   2  11          2.88         -7.36         7.36 o
 -10   2  11       4336.98       4355.21        64.29 o
  -8   2  11      25779.56      26267.49       304.98 o
  -6   2  11       9417.75       9812.21       115.23 o
  -4   2  11       2541.24       2648.15        39.25 o
  -2   2  11        276.47        280.39        14.84 o
   0   2  11        245.24        249.12        16.88 o
   2   2  11        319.93        241.33        18.39 o
   4   2  11         92.41        113.26        15.65 o
   6   2  11          4.27         12.72        11.42 o
   8   2  11          3.81         -5.85        11.54 o
  10   2  11        530.50        481.20        28.06 o
  12   2  11         74.45         72.54        21.82 o
  14   2  11          9.16        -14.59        18.43 o
  16   2  11          8.70          8.57        18.25 o
  18   2  11         11.22         -6.51        19.30 o
  20   2  11         21.85        -15.10        28.72 o
  22   2  11         20.32         30.26        30.06 o
 -37   3  11          0.18         -3.29        27.90 o
 -35   3  11          7.12        -27.09        27.09 o
 -33   3  11        189.04        246.83        32.59 o
 -31   3  11        109.12        111.86        24.36 o
 -29   3  11          3.68         21.62        19.05 o
 -27   3  11        177.62        239.42        29.19 o
 -25   3  11         47.93         19.69        19.41 o
 -23   3  11        754.06        743.51        37.51 o
 -21   3  11        882.19        900.33        66.09 o
 -19   3  11        782.63        702.33        36.10 o
 -17   3  11        554.49        526.78        31.44 o
 -15   3  11        361.44        342.68        20.52 o
 -13   3  11         66.53         71.42        14.18 o
 -11   3  11         56.29         58.42        13.45 o
  -9   3  11       1175.53       1183.40        33.78 o
  -7   3  11        152.78        170.78        14.14 o
  -5   3  11        792.62        806.31        26.57 o
  -3   3  11        226.24        237.31        18.38 o
  -1   3  11        229.19        197.29        20.63 o
   1   3  11       1009.00        951.52        62.30 o
   3   3  11        483.33        491.89        31.47 o
   5   3  11        230.07        275.10        27.85 o
   7   3  11        364.33        339.01        40.18 o
   9   3  11          0.40          1.08        30.37 o
  11   3  11        111.31        102.65        28.61 o
  13   3  11         17.66         28.47        22.75 o
  15   3  11          2.08         13.29        21.06 o
  17   3  11        552.39        697.66        52.52 o
  19   3  11        191.82        197.00        27.96 o
 -32   4  11         29.02         17.19        20.39 o
 -30   4  11          2.06         31.33        20.57 o
 -28   4  11        195.34        221.46        29.85 o
 -26   4  11          8.61         24.31        22.78 o
 -24   4  11         24.11         28.57        19.26 o
 -22   4  11        162.99        145.92        24.57 o
 -20   4  11        981.60        926.97        51.54 o
 -18   4  11        268.96        258.04        34.72 o
 -16   4  11       2722.48       2545.96        71.19 o
 -14   4  11         74.40         62.22        21.04 o
 -12   4  11          1.67         -6.07        13.71 o
 -10   4  11        151.41        210.57        22.97 o
  -8   4  11        744.75        693.79        31.83 o
  -6   4  11         43.02         56.63        17.45 o
  -4   4  11        421.47        411.73        26.75 o
  -2   4  11        559.37        456.99        39.19 o
   0   4  11          3.75        -17.99        17.99 o
   2   4  11         93.14        126.47        27.35 o
   4   4  11         47.39         27.83        20.91 o
   6   4  11          3.66         16.51        21.77 o
   8   4  11          2.47          6.77        16.34 o
  10   4  11          0.07          6.65        13.51 o
  12   4  11        113.41        124.53        27.32 o
  14   4  11          1.47         11.27        36.24 o
 -25   5  11         57.14         38.88        16.86 o
 -23   5  11         88.24        132.45        24.08 o
 -21   5  11          9.81         15.93        15.45 o
 -19   5  11         67.19         25.11        22.49 o
 -17   5  11         31.04         59.48        18.75 o
 -15   5  11         13.09         -2.71        15.35 o
 -13   5  11          4.45          8.44        19.71 o
 -11   5  11        133.45         93.39        23.10 o
  -9   5  11         30.23         18.48        15.18 o
  -7   5  11         81.78         93.32        21.27 o
  -5   5  11         23.33         31.51        32.87 o
  -3   5  11         51.90         64.39        31.71 o
  -1   5  11        159.62        136.55        28.89 o
   1   5  11          1.23          4.07        15.95 o
   3   5  11          4.01         23.95        26.83 o
   5   5  11          1.69         16.41        19.35 o
   7   5  11         20.01         40.41        18.37 o
 -44   0  12         75.32         10.96        28.50 o
 -42   0  12        260.90        692.67        83.30 o
 -40   0  12         97.59         90.31        30.88 o
 -38   0  12         12.85          9.07        22.12 o
 -36   0  12        255.93        231.09        41.51 o
 -34   0  12        200.53        183.47        38.66 o
 -32   0  12        234.15        243.80        38.75 o
 -30   0  12       2218.44       1981.57       101.93 o
 -28   0  12       1004.34       1059.08        58.11 o
 -26   0  12        811.89        745.32        97.54 o
 -24   0  12       3169.54       3426.78       220.19 o
 -22   0  12        750.84        785.02        44.15 o
 -20   0  12         25.63         58.53        16.69 o
 -18   0  12         59.29         48.10         6.27 o
 -16   0  12        191.21        217.81        29.64 o
 -14   0  12       1550.23       1575.60        53.22 o
 -12   0  12        509.32        591.73        20.86 o
 -10   0  12       1273.18       1252.87        35.42 o
  -8   0  12        422.66        488.89        22.50 o
  -6   0  12       8948.69       8780.22       155.53 o
  -4   0  12       3477.34       3198.99        68.23 o
  -2   0  12       2759.50       2981.79        84.43 o
   0   0  12       5471.41       5772.34       123.47 o
   2   0  12        312.39        254.51        30.88 o
   4   0  12        771.13        855.56        48.05 o
   6   0  12       1899.54       2002.72        77.45 o
   8   0  12         16.36          7.63        22.43 o
  10   0  12       3162.55       3142.28       106.91 o
  12   0  12        410.41        387.17        51.51 o
  14   0  12        643.08        621.36        71.24 o
  16   0  12        290.22        221.10        41.76 o
  18   0  12          7.85         40.61        28.96 o
  20   0  12          4.55        -47.13        47.13 o
  22   0  12        279.32        308.01        48.81 o
 -43   1  12          3.29         43.84        30.69 o
 -41   1  12          2.24        -15.34        53.70 o
 -39   1  12         33.74         -9.01        18.60 o
 -37   1  12         32.75         73.35        26.89 o
 -35   1  12        111.11         85.06        34.29 o
 -33   1  12          4.55          7.98        26.03 o
 -31   1  12         78.93        143.00        28.16 o
 -29   1  12        758.03        673.86        34.69 o
 -27   1  12       1624.12       1584.28        49.45 o
 -25   1  12        553.98        551.33        23.18 o
 -23   1  12       1018.64        976.03        29.51 o
 -21   1  12        107.76         92.61        12.91 o
 -19   1  12       1716.45       1699.94        45.07 o
 -17   1  12       1238.25       1426.88        33.67 o
 -15   1  12       2245.02       2495.91        37.37 o
 -13   1  12        315.80        271.81        10.55 o
 -11   1  12       4866.85       5066.67        59.68 o
  -9   1  12       3915.22       4314.67        53.15 o
  -7   1  12       1309.42       1353.83        25.68 o
  -5   1  12       5436.12       5623.51        70.76 o
  -3   1  12         12.49         12.52         7.38 o
  -1   1  12        372.89        368.35        13.69 o
   1   1  12        281.15        232.59        13.38 o
   3   1  12        940.09        886.00        27.45 o
   5   1  12          1.28         12.74        12.95 o
   7   1  12       4029.36       4007.12        81.04 o
   9   1  12        305.14        328.10        26.26 o
  11   1  12          7.58         -2.45        14.34 o
  13   1  12        561.05        596.63        31.28 o
  15   1  12        470.81        460.25        30.70 o
  17   1  12         65.66         79.34        39.86 o
  19   1  12         20.71          9.28        18.58 o
  21   1  12          6.80         18.03        16.87 o
 -40   2  12          0.53         -6.80        22.12 o
 -38   2  12         86.33         87.83        34.64 o
 -36   2  12        173.83        154.39        31.59 o
 -34   2  12          5.65         -4.69        27.83 o
 -32   2  12        840.90        800.84        50.45 o
 -30   2  12       1137.83       1096.37        45.77 o
 -28   2  12        138.05        134.69        29.74 o
 -26   2  12        868.79        926.94        38.29 o
 -24   2  12         16.71         -3.16        11.21 o
 -22   2  12        370.72        397.71        22.26 o
 -20   2  12       1037.19       1043.56        47.98 o
 -18   2  12        288.86        294.33        18.64 o
 -16   2  12        470.28        447.86        15.34 o
 -14   2  12        205.88        161.91        11.57 o
 -12   2  12        686.07        631.14        20.75 o
 -10   2  12      10013.53      10117.33       128.63 o
  -8   2  12       9859.67       9732.42       115.25 o
  -6   2  12        166.59        143.36        12.71 o
  -4   2  12        990.12       1025.44        22.52 o
  -2   2  12        178.92        188.54        13.54 o
   0   2  12        513.11        440.66        20.26 o
   2   2  12       1648.22       1600.68        40.43 o
   4   2  12        400.65        400.36        22.62 o
   6   2  12         67.22         33.01        17.74 o
   8   2  12       2493.15       2511.69        59.66 o
  10   2  12         23.49         14.33        17.73 o
  12   2  12         28.62         28.28        20.79 o
  14   2  12         74.49         77.42        22.30 o
  16   2  12          0.14         -8.90        17.05 o
  18   2  12          9.64         10.54        17.53 o
  20   2  12          0.41         24.35        16.02 o
 -39   3  12         48.04         67.95        39.46 o
 -37   3  12          6.83         19.02        28.39 o
 -35   3  12        108.85        110.78        28.99 o
 -33   3  12        227.32        230.75        36.74 o
 -31   3  12        350.01        356.28        32.95 o
 -29   3  12         64.11         43.17        20.55 o
 -27   3  12         20.42         28.32        29.47 o
 -25   3  12          0.69        -17.04        17.04 o
 -23   3  12        371.64        385.02        31.11 o
 -21   3  12        131.08        156.52        27.78 o
 -19   3  12        234.50        300.02        29.22 o
 -17   3  12        239.00        255.46        24.63 o
 -15   3  12        101.70        110.11        15.47 o
 -13   3  12         13.58         13.16        11.55 o
 -11   3  12          5.81        -10.48        10.64 o
  -9   3  12          8.72          8.95        10.43 o
  -7   3  12         35.97         27.84         9.29 o
  -5   3  12         63.26         68.51        13.25 o
  -3   3  12        598.84        574.44        27.31 o
  -1   3  12         59.51         47.95        15.32 o
   1   3  12        833.57        777.79        37.87 o
   3   3  12          1.23         18.84        18.03 o
   5   3  12        233.94        280.39        29.16 o
   7   3  12        136.38        114.60        22.49 o
   9   3  12        141.05        159.25        31.31 o
  11   3  12         13.55         -1.73        20.72 o
  13   3  12        162.43        205.93        33.82 o
  15   3  12         66.98         86.47        35.44 o
  17   3  12        156.49        100.70        21.43 o
 -34   4  12         85.06        109.94        37.80 o
 -32   4  12         35.32         33.15        17.01 o
 -30   4  12        369.04        434.02        35.48 o
 -28   4  12         15.83         -1.66        19.38 o
 -26   4  12          2.75         11.95        31.01 o
 -24   4  12         15.50         31.36        20.56 o
 -22   4  12        189.64        191.93        28.63 o
 -20   4  12          7.23        -19.45        21.27 o
 -18   4  12        195.44        234.57        33.98 o
 -16   4  12        174.07        172.68        31.09 o
 -14   4  12        416.74        408.86        37.33 o
 -12   4  12        233.52        239.40        23.63 o
 -10   4  12        222.71        257.63        27.31 o
  -8   4  12         99.19        132.77        21.58 o
  -6   4  12        130.69         70.78        25.27 o
  -4   4  12        134.77        149.29        26.26 o
  -2   4  12         30.62         53.20        22.33 o
   0   4  12         13.80         12.12        18.85 o
   2   4  12        158.77        227.90        32.87 o
   4   4  12         22.65          7.52        23.05 o
   6   4  12          6.70         49.80        24.73 o
   8   4  12         72.31         78.82        23.07 o
  10   4  12         17.70        -11.77        17.09 o
  12   4  12         18.41         23.77        39.86 o
 -25   5  12        229.23        286.55        43.34 o
 -23   5  12          5.26          2.68        31.64 o
 -21   5  12         55.68         53.16        24.68 o
 -19   5  12          5.53        -16.02        16.02 o
 -17   5  12          3.79        -23.65        30.37 o
 -15   5  12        176.17        157.83        46.51 o
 -13   5  12         28.63          8.44        31.96 o
 -11   5  12          2.07         -2.86        18.67 o
  -9   5  12         61.25         74.77        24.36 o
  -7   5  12          2.25         25.43        19.02 o
  -5   5  12          1.58          4.47        21.68 o
  -3   5  12        104.94        103.58        27.25 o
  -1   5  12         19.95         20.78        19.01 o
   1   5  12          5.29          8.20        18.73 o
   3   5  12          0.13         -7.97        14.10 o
   5   5  12         63.44         69.52        27.01 o
 -43   1  13          0.62        -28.18        36.17 o
 -41   1  13         47.17         60.71        31.78 o
 -39   1  13        149.90        175.93        30.69 o
 -37   1  13         10.67          4.37        17.17 o
 -35   1  13         23.82         44.19        19.98 o
 -33   1  13       3035.64       3215.53        79.84 o
 -31   1  13         17.31          7.61        17.82 o
 -29   1  13       1057.96       1001.04        40.49 o
 -27   1  13         48.30         43.27        17.21 o
 -25   1  13        663.74        690.14        25.69 o
 -23   1  13        862.66        780.47        26.14 o
 -21   1  13        536.57        503.64        20.94 o
 -19   1  13       5419.31       5563.86        87.06 o
 -17   1  13         88.02        151.68        13.54 o
 -15   1  13        680.77        669.19        16.95 o
 -13   1  13       4018.55       4234.91        52.14 o
 -11   1  13        159.93        172.29        11.50 o
  -9   1  13       1451.09       1419.59        28.38 o
  -7   1  13        326.65        354.86        14.29 o
  -5   1  13         87.30         96.21        10.27 o
  -3   1  13       1004.18        948.87        34.73 o
  -1   1  13       2489.23       2438.51        47.48 o
   1   1  13       1160.85        994.34        24.34 o
   3   1  13          1.44          8.19        12.18 o
   5   1  13        856.69        886.10        33.59 o
   7   1  13        191.92        185.18        21.54 o
   9   1  13        322.55        350.34        27.84 o
  11   1  13         75.22         59.37        18.36 o
  13   1  13         89.64         48.05        18.97 o
  15   1  13        592.47        702.22        40.25 o
  17   1  13        182.53        264.35        30.57 o
  19   1  13          7.61         -1.53        14.85 o
  21   1  13          3.28         10.78        12.60 o
 -42   2  13         25.47         86.08        62.47 o
 -40   2  13          1.22         -2.52        20.88 o
 -38   2  13          0.67         20.91        21.14 o
 -36   2  13          5.00        -19.35        19.35 o
 -34   2  13        806.95        790.06        49.97 o
 -32   2  13          0.20        -19.29        19.29 o
 -30   2  13        432.83        480.09        41.27 o
 -28   2  13        240.61        257.19        25.13 o
 -26   2  13         12.65         16.26        12.19 o
 -24   2  13        416.05        362.57        22.52 o
 -22   2  13        717.63        676.91        26.94 o
 -20   2  13          0.12          1.70         9.88 o
 -18   2  13        317.90        350.27        21.01 o
 -16   2  13        174.31        165.36        11.25 o
 -14   2  13          6.27         -2.98         6.72 o
 -12   2  13        844.44        912.44        40.03 o
 -10   2  13       4086.91       4224.40        64.34 o
  -8   2  13        285.30        345.08        16.12 o
  -6   2  13        499.81        515.42        18.56 o
  -4   2  13        482.57        448.99        17.07 o
  -2   2  13        607.43        594.78        22.19 o
   0   2  13       1531.36       1379.13        47.14 o
   2   2  13        176.12        214.93        19.43 o
   4   2  13          6.08          0.46        14.11 o
   6   2  13       3237.16       3024.72        66.79 o
   8   2  13       1138.74       1117.64        39.72 o
  10   2  13         14.95         28.92        19.06 o
  12   2  13         60.62         47.70        20.20 o
  14   2  13        109.26        120.36        34.49 o
  16   2  13        163.84        136.60        26.53 o
  18   2  13         37.61         40.21        18.32 o
 -39   3  13        185.50        200.38        63.57 o
 -37   3  13          0.09          8.50        31.75 o
 -35   3  13        165.20         86.37        43.19 o
 -33   3  13         30.86         11.29        23.71 o
 -31   3  13        109.13        100.04        23.73 o
 -29   3  13         57.07         43.34        21.03 o
 -27   3  13        436.50        468.42        34.01 o
 -25   3  13         24.36         -8.79        19.30 o
 -23   3  13        434.39        429.76        31.07 o
 -21   3  13        425.50        395.71        30.41 o
 -19   3  13          1.41         -5.76        14.95 o
 -17   3  13         97.67        109.53        20.70 o
 -15   3  13          0.43          8.67        14.23 o
 -13   3  13        978.31        892.94        30.63 o
 -11   3  13        385.65        366.70        21.65 o
  -9   3  13       2761.83       2722.98        50.60 o
  -7   3  13        329.36        366.05        28.59 o
  -5   3  13        443.24        464.73        21.56 o
  -3   3  13        722.65        671.12        29.58 o
  -1   3  13        643.56        611.98        30.11 o
   1   3  13         91.79         84.57        21.33 o
   3   3  13         81.34         68.80        23.10 o
   5   3  13          0.65        -14.24        14.24 o
   7   3  13          8.09         -4.77        21.66 o
   9   3  13          3.33        -29.27        29.27 o
  11   3  13         40.07          5.89        21.54 o
  13   3  13         37.63         49.49        24.36 o
  15   3  13        506.10        644.14        40.03 o
 -34   4  13         11.35        -16.52        16.52 o
 -32   4  13          1.19         42.72        17.56 o
 -30   4  13        101.33        112.18        23.04 o
 -28   4  13         16.71         10.63        17.76 o
 -26   4  13          0.68        -16.87        16.87 o
 -24   4  13          5.31        -18.03        18.03 o
 -22   4  13         31.06          7.96        28.22 o
 -20   4  13         13.06        -20.65        20.65 o
 -18   4  13         35.92         39.07        25.92 o
 -16   4  13        630.99        684.90        66.37 o
 -14   4  13          2.43          8.09        17.66 o
 -12   4  13        179.84        201.70        28.18 o
 -10   4  13          0.01         -3.83        14.19 o
  -8   4  13         76.18         80.33        18.68 o
  -6   4  13        162.92        163.34        25.09 o
  -4   4  13        131.09        140.56        24.04 o
  -2   4  13         18.41          7.75        26.07 o
   0   4  13         77.32         76.99        23.15 o
   2   4  13         69.20         58.73        22.75 o
   4   4  13        190.42        267.83        35.84 o
   6   4  13        146.87        186.62        46.60 o
   8   4  13          1.46        -12.61        41.76 o
  10   4  13         15.64         26.77        17.94 o
  12   4  13         20.38         27.94        28.03 o
 -25   5  13          8.45         46.90        16.54 o
 -23   5  13        147.52        202.68        28.16 o
 -21   5  13         20.36         21.14        16.53 o
 -19   5  13         29.28        -25.94        25.94 o
 -17   5  13          8.73        -12.59        12.59 o
 -15   5  13          8.04        -11.47        16.87 o
 -13   5  13         17.05         26.25        18.72 o
 -11   5  13        115.58        178.25        26.33 o
  -9   5  13         33.69          3.20        19.63 o
  -7   5  13          0.28         -2.36        23.21 o
  -5   5  13          0.04          3.37        24.01 o
  -3   5  13         36.28         60.75        21.44 o
  -1   5  13         23.96         49.50        33.80 o
   1   5  13         73.27        131.95        25.45 o
   3   5  13        105.93         98.93        41.78 o
 -44   0  14          1.65         21.92        30.69 o
 -42   0  14         37.41        -13.40        20.54 o
 -40   0  14          8.77         -5.09        23.99 o
 -38   0  14        379.48        499.14        50.21 o
 -36   0  14        241.44        263.80        67.95 o
 -34   0  14        851.39        855.68        61.21 o
 -32   0  14       6729.44       6285.65       172.82 o
 -30   0  14       1123.24       1163.09        62.00 o
 -28   0  14       1542.93       1490.33        66.65 o
 -26   0  14       3263.07       3177.32       131.41 o
 -24   0  14        247.88        204.68        30.19 o
 -22   0  14       2452.47       2643.17        90.97 o
 -20   0  14       9879.67      10867.32       244.90 o
 -18   0  14        535.37        546.78        25.55 o
 -16   0  14       2604.11       2744.67       119.46 o
 -14   0  14         44.22         39.09        11.07 o
 -12   0  14         30.37         32.35        11.24 o
 -10   0  14         15.63          0.18        11.84 o
  -8   0  14       9635.18      10722.76       188.43 o
  -6   0  14       3449.74       3343.03        73.31 o
  -4   0  14          1.11         -1.25         9.22 o
  -2   0  14        723.42        904.86        51.05 o
   0   0  14       1537.21       1603.08        65.86 o
   2   0  14       1709.97       1985.97        75.95 o
   4   0  14        319.58        353.77        38.66 o
   6   0  14         76.32         62.21        27.90 o
   8   0  14        729.08        703.82        78.91 o
  10   0  14       1467.83       1375.96        71.96 o
  12   0  14         25.60          2.82        26.30 o
  14   0  14        598.20        689.02        69.05 o
  16   0  14          0.10         -5.06        22.43 o
  18   0  14          3.82        -13.00        22.12 o
  20   0  14          0.00         28.89        21.53 o
 -43   1  14          3.26         29.59        21.70 o
 -41   1  14          0.26         46.51        26.58 o
 -39   1  14         32.59         30.49        20.88 o
 -37   1  14          3.36        -16.59        16.59 o
 -35   1  14         51.35         46.44        20.70 o
 -33   1  14         57.41         67.63        22.30 o
 -31   1  14       1858.36       1834.43        64.73 o
 -29   1  14        276.27        339.67        29.17 o
 -27   1  14        507.58        481.96        41.76 o
 -25   1  14         30.68         14.81        14.92 o
 -23   1  14          2.28         18.00         9.50 o
 -21   1  14       3007.00       2949.15        73.76 o
 -19   1  14       6564.80       6731.56       101.93 o
 -17   1  14        197.01        216.29        14.65 o
 -15   1  14         84.26        139.92        10.09 o
 -13   1  14        289.61        335.16        12.39 o
 -11   1  14        186.23        207.21        11.24 o
  -9   1  14         79.83        110.99        10.82 o
  -7   1  14        328.35        384.73        15.05 o
  -5   1  14          0.18         16.37         7.02 o
  -3   1  14         49.49         43.60        10.39 o
  -1   1  14        389.08        449.08        29.64 o
   1   1  14          1.39         -2.35         8.82 o
   3   1  14         10.07         31.64        14.88 o
   5   1  14         60.26         61.76        17.40 o
   7   1  14         26.16         31.44        16.34 o
   9   1  14         22.34         12.13        15.11 o
  11   1  14         50.10         49.56        18.54 o
  13   1  14        166.45        202.69        28.09 o
  15   1  14          0.26         -4.54        22.15 o
  17   1  14         41.28         49.73        19.37 o
  19   1  14          8.43         13.27        14.23 o
 -42   2  14          0.10         45.90        31.78 o
 -40   2  14          4.71         -0.93        12.40 o
 -38   2  14         68.80         39.23        24.73 o
 -36   2  14        423.80        369.06        39.96 o
 -34   2  14         53.91         39.99        26.74 o
 -32   2  14        564.91        535.03        47.06 o
 -30   2  14         16.75         43.12        22.33 o
 -28   2  14        554.97        520.53        30.35 o
 -26   2  14        108.58         81.86        15.16 o
 -24   2  14        392.28        336.71        21.33 o
 -22   2  14       1686.48       1514.95        40.19 o
 -20   2  14         16.32         18.35        11.46 o
 -18   2  14         83.39         94.07        12.70 o
 -16   2  14        716.02        651.85        22.91 o
 -14   2  14        499.07        423.88        22.22 o
 -12   2  14         13.06         34.34        10.29 o
 -10   2  14        132.45        124.71        12.83 o
  -8   2  14        233.90        268.53        14.78 o
  -6   2  14          2.59         -1.54         7.92 o
  -4   2  14        302.50        317.10        18.17 o
  -2   2  14         47.50         44.46        11.59 o
   0   2  14        275.07        270.93        19.61 o
   2   2  14         26.94         42.74        12.74 o
   4   2  14       2423.66       2257.34        55.31 o
   6   2  14          0.04        -14.18        14.18 o
   8   2  14        190.55        107.18        20.97 o
  10   2  14         41.15         59.71        22.04 o
  12   2  14          4.47        -13.07        16.77 o
  14   2  14         36.44          6.85        17.57 o
  16   2  14         35.05         10.50        17.13 o
  18   2  14         34.72         37.27        17.04 o
 -39   3  14          7.46         10.89        24.65 o
 -37   3  14        134.21        109.25        26.58 o
 -35   3  14         16.19         -5.75        20.48 o
 -33   3  14        234.03        282.75        39.29 o
 -31   3  14         45.57         54.37        20.34 o
 -29   3  14         56.38         92.06        23.31 o
 -27   3  14        137.19         99.82        23.91 o
 -25   3  14         28.47         33.38        19.72 o
 -23   3  14        362.22        398.28        30.58 o
 -21   3  14         46.65         83.32        27.52 o
 -19   3  14         44.78         29.12        18.34 o
 -17   3  14        169.84        151.82        22.27 o
 -15   3  14       2767.80       2689.03        66.07 o
 -13   3  14         94.46        107.10        16.19 o
 -11   3  14         77.97         73.21        15.64 o
  -9   3  14       1186.01       1200.27        30.04 o
  -7   3  14          0.19         -1.81        10.82 o
  -5   3  14         60.30         54.08        14.83 o
  -3   3  14        711.78        674.18        31.30 o
  -1   3  14         50.91         64.64        25.53 o
   1   3  14        190.37        184.98        25.89 o
   3   3  14         14.97          6.23        15.74 o
   5   3  14         80.26         94.94        20.90 o
   7   3  14          0.32        -17.09        17.09 o
   9   3  14          1.70          4.67        21.89 o
  11   3  14         44.15         46.15        25.94 o
  13   3  14         60.46         32.05        16.80 o
  15   3  14          4.05         -0.13        15.82 o
 -34   4  14        213.81        285.77        39.19 o
 -32   4  14        471.10        500.93        36.40 o
 -30   4  14        174.77        202.79        31.64 o
 -28   4  14         36.97         42.42        20.96 o
 -26   4  14          0.88        -17.70        17.70 o
 -24   4  14         72.09         57.17        23.10 o
 -22   4  14         53.71         54.80        26.58 o
 -20   4  14         38.69         -5.56        24.56 o
 -18   4  14         16.94          1.27        40.00 o
 -16   4  14        335.49        393.53        37.77 o
 -14   4  14          0.25         -3.76        17.33 o
 -12   4  14         85.33         92.78        23.10 o
 -10   4  14         16.40         19.82        15.61 o
  -8   4  14         50.14         56.78        19.79 o
  -6   4  14         46.78         54.18        20.55 o
  -4   4  14          0.59         19.31        17.28 o
  -2   4  14         19.60          8.15        27.53 o
   0   4  14         52.51          7.32        20.30 o
   2   4  14         53.79         78.28        26.92 o
   4   4  14          1.03         23.42        19.47 o
   6   4  14        215.57        307.15        30.06 o
   8   4  14         18.95         25.99        21.11 o
  10   4  14          3.17         -4.29        18.58 o
 -25   5  14          5.45        -11.22        12.62 o
 -23   5  14          0.76         27.50        17.16 o
 -21   5  14          0.89         -0.80        15.11 o
 -19   5  14        115.02         85.06        28.47 o
 -17   5  14         73.83         65.48        21.22 o
 -15   5  14          5.24          6.78        16.87 o
 -13   5  14        114.30        133.89        31.59 o
 -11   5  14        198.08        231.46        30.89 o
  -9   5  14         20.88          3.59        18.79 o
  -7   5  14        136.71         84.94        36.17 o
  -5   5  14         19.21         16.17        16.84 o
  -3   5  14         44.65         58.44        20.50 o
  -1   5  14         12.38         49.49        16.68 o
   1   5  14          0.01         14.72        15.38 o
 -43   1  15        162.35        225.10        40.66 o
 -41   1  15          5.11         14.09        14.07 o
 -39   1  15         13.78          2.02        17.43 o
 -37   1  15         72.45         34.19        20.96 o
 -35   1  15          0.86         11.67        19.10 o
 -33   1  15        386.57        359.58        32.15 o
 -31   1  15        282.74        244.15        28.41 o
 -29   1  15       1087.89       1032.77        41.98 o
 -27   1  15        266.96        292.10        27.76 o
 -25   1  15       1220.71       1366.29        44.34 o
 -23   1  15        214.20        232.36        16.45 o
 -21   1  15        120.14        163.52        14.84 o
 -19   1  15        860.15        945.48        26.41 o
 -17   1  15       1096.36       1172.88        28.58 o
 -15   1  15        211.48        204.95        11.20 o
 -13   1  15         67.22         48.06         7.69 o
 -11   1  15          0.09         -6.48         6.48 o
  -9   1  15       2842.01       2989.99        55.97 o
  -7   1  15        829.88        809.98        30.88 o
  -5   1  15        203.23        243.87        13.44 o
  -3   1  15        805.31        754.16        24.34 o
  -1   1  15        279.34        307.03        15.36 o
   1   1  15          1.87          6.83        14.01 o
   3   1  15         31.20         39.97        15.92 o
   5   1  15       1558.75       1497.76        45.22 o
   7   1  15        210.54        169.88        22.75 o
   9   1  15        176.69        194.61        23.57 o
  11   1  15         17.53         36.17        21.33 o
  13   1  15        153.47        170.75        26.21 o
  15   1  15         61.41         70.34        21.20 o
  17   1  15          1.85        -11.91        11.91 o
 -42   2  15          0.07         44.45        95.35 o
 -40   2  15         42.41         44.41        22.60 o
 -38   2  15        617.59        678.14        46.92 o
 -36   2  15        122.00        104.78        37.82 o
 -34   2  15        184.23        225.11        34.82 o
 -32   2  15         93.16        115.44        28.61 o
 -30   2  15        223.28        233.46        33.44 o
 -28   2  15        240.37        292.77        34.90 o
 -26   2  15       1990.29       1828.92        46.49 o
 -24   2  15        699.99        615.23        27.14 o
 -22   2  15       1424.06       1338.03        47.45 o
 -20   2  15         81.58         64.77        14.01 o
 -18   2  15       1394.75       1261.58        31.54 o
 -16   2  15         97.75        112.79        13.62 o
 -14   2  15        860.99        818.25        24.20 o
 -12   2  15       1074.58       1049.22        28.08 o
 -10   2  15          4.98          4.34        11.90 o
  -8   2  15        242.44        255.74        15.65 o
  -6   2  15       1357.74       1310.44        33.16 o
  -4   2  15         90.85         86.89        13.67 o
  -2   2  15        520.16        503.15        22.59 o
   0   2  15          7.33         -3.13         8.68 o
   2   2  15        154.80        160.96        21.95 o
   4   2  15         30.85         11.02        15.53 o
   6   2  15          2.88          2.40        16.03 o
   8   2  15         84.88         62.42        24.99 o
  10   2  15         13.22         10.58        19.73 o
  12   2  15         81.39         79.32        24.68 o
  14   2  15        178.65        190.14        28.37 o
  16   2  15         68.19         19.30        35.44 o
 -39   3  15          5.34        -14.41        48.35 o
 -37   3  15         63.86         68.48        25.19 o
 -35   3  15         24.63         11.16        20.64 o
 -33   3  15         13.50         29.07        34.75 o
 -31   3  15        312.60        280.59        45.98 o
 -29   3  15         36.09         11.85        18.94 o
 -27   3  15         19.77          2.48        19.47 o
 -25   3  15         36.42         41.32        19.04 o
 -23   3  15        825.70        803.51        39.46 o
 -21   3  15       1495.72       1339.86        48.95 o
 -19   3  15       2532.06       2594.20        67.07 o
 -17   3  15       2306.07       2251.46        61.32 o
 -15   3  15       1155.23       1111.24        41.73 o
 -13   3  15       1128.08        955.29        35.67 o
 -11   3  15       2827.17       3025.07        61.32 o
  -9   3  15       6446.40       6188.01        86.12 o
  -7   3  15        276.93        248.66        21.71 o
  -5   3  15       2597.28       2503.84        58.32 o
  -3   3  15         81.74         77.86        17.61 o
  -1   3  15        379.22        411.79        33.73 o
   1   3  15         76.52         93.20        20.73 o
   3   3  15        123.92         84.93        21.33 o
   5   3  15         21.98          6.39        20.79 o
   7   3  15         17.12         54.83        25.41 o
   9   3  15        156.69        192.71        29.84 o
  11   3  15        113.52        110.75        51.27 o
  13   3  15         13.36         -3.70        49.44 o
 -34   4  15        163.82        124.69        28.76 o
 -32   4  15         63.29         56.77        19.37 o
 -30   4  15         11.16          6.95        15.72 o
 -28   4  15         18.88         11.33        17.45 o
 -26   4  15         34.45         32.11        35.44 o
 -24   4  15        110.98        110.01        29.55 o
 -22   4  15          5.26        -12.09        24.03 o
 -20   4  15         48.47         -1.53        34.46 o
 -18   4  15         74.23        107.69        28.66 o
 -16   4  15        141.80        220.96        33.31 o
 -14   4  15          2.77        -17.33        17.33 o
 -12   4  15        346.40        358.77        32.64 o
 -10   4  15         75.10         49.40        21.06 o
  -8   4  15          1.59         31.50        17.72 o
  -6   4  15         38.24         23.37        23.10 o
  -4   4  15         12.28         15.75        17.58 o
  -2   4  15        127.62        147.01        30.32 o
   0   4  15         77.30         70.03        25.11 o
   2   4  15         85.23         81.06        24.41 o
   4   4  15          9.74         -3.52        17.25 o
   6   4  15        165.48        214.78        38.23 o
   8   4  15         12.57         21.85        17.07 o
 -25   5  15        130.58        209.89        26.01 o
 -23   5  15        103.82         67.69        31.96 o
 -21   5  15         29.76         -5.52        24.03 o
 -19   5  15         16.98          2.76        26.41 o
 -17   5  15         93.73         83.20        21.37 o
 -15   5  15          1.81         25.66        35.75 o
 -13   5  15          4.49         14.16        17.48 o
 -11   5  15          9.65         14.58        18.35 o
  -9   5  15          0.14        -14.63        14.63 o
  -7   5  15        100.68         89.69        28.39 o
  -5   5  15          7.97         51.25        23.18 o
  -3   5  15          0.51         10.60        19.03 o
  -1   5  15        141.37        124.63        29.01 o
 -44   0  16         40.91         76.67        30.41 o
 -42   0  16          3.81        -21.04        21.04 o
 -40   0  16        371.05        384.28        48.81 o
 -38   0  16        408.31        456.76        58.09 o
 -36   0  16        443.74        481.58        49.31 o
 -34   0  16          1.42         10.96        27.90 o
 -32   0  16         88.75         76.72        41.65 o
 -30   0  16        313.59        399.58        43.32 o
 -28   0  16        267.16        247.83        47.13 o
 -26   0  16        265.99        277.04        37.20 o
 -24   0  16       2560.53       2510.15       152.34 o
 -22   0  16        122.13        128.80        27.40 o
 -20   0  16       5317.96       5187.18       137.17 o
 -18   0  16         10.49         24.38         8.97 o
 -16   0  16       4529.20       4786.79        84.73 o
 -14   0  16        162.44        179.01        16.87 o
 -12   0  16         11.97        -10.26        10.26 o
 -10   0  16        396.73        358.45        35.41 o
  -8   0  16       2001.83       1985.53        62.99 o
  -6   0  16       3174.17       3291.66       110.06 o
  -4   0  16       1992.03       1831.86        69.70 o
  -2   0  16         24.58         15.68        24.11 o
   0   0  16          3.29         -8.09        22.43 o
   2   0  16       2790.31       2744.97        99.16 o
   4   0  16         33.10         59.18        46.03 o
   6   0  16       4650.89       4760.10       154.54 o
   8   0  16        785.88        915.46        61.94 o
  10   0  16         28.42         23.02        32.88 o
  12   0  16          8.58         25.21        24.80 o
  14   0  16        436.67        455.97        55.90 o
  16   0  16          1.44        -18.59        18.59 o
  18   0  16         40.42         57.98        37.26 o
 -45   1  16         48.20         79.29        18.62 o
 -43   1  16         79.97        124.40        27.18 o
 -41   1  16         30.74         22.17        17.79 o
 -39   1  16        350.54        465.86        34.35 o
 -37   1  16         25.77         10.31        18.19 o
 -35   1  16        147.36        109.63        23.99 o
 -33   1  16        104.84        115.39        24.22 o
 -31   1  16       1755.38       1664.14        54.58 o
 -29   1  16         50.31         68.08        20.29 o
 -27   1  16        341.07        303.13        27.88 o
 -25   1  16        135.19        135.29        21.35 o
 -23   1  16        475.33        534.90        29.37 o
 -21   1  16       1060.46       1062.35        31.10 o
 -19   1  16       2195.42       2195.54        42.13 o
 -17   1  16       1174.13       1091.93        28.34 o
 -15   1  16        285.15        280.19        13.39 o
 -13   1  16         79.03        112.82        12.46 o
 -11   1  16         76.88         44.37         8.60 o
  -9   1  16          0.38          7.46         7.93 o
  -7   1  16        174.48        178.65        12.46 o
  -5   1  16        183.84        206.89        16.99 o
  -3   1  16        338.25        287.87        15.05 o
  -1   1  16       3204.66       2832.46        60.36 o
   1   1  16        739.41        749.70        32.06 o
   3   1  16        225.47        225.46        23.67 o
   5   1  16         78.44         78.07        19.46 o
   7   1  16         90.69         77.37        21.71 o
   9   1  16        374.25        406.72        33.36 o
  11   1  16         61.36         48.84        19.93 o
  13   1  16          0.03          4.64        15.19 o
  15   1  16         81.28         89.55        22.38 o
  17   1  16         13.18         19.85        25.94 o
 -42   2  16        167.13        189.43        28.24 o
 -40   2  16          1.59          1.45        26.17 o
 -38   2  16         39.16         12.23        22.58 o
 -36   2  16        263.32        294.82        40.34 o
 -34   2  16         87.82         48.15        26.90 o
 -32   2  16          6.05        -19.14        19.14 o
 -30   2  16          1.66         15.38        23.46 o
 -28   2  16         26.66         15.11        14.45 o
 -26   2  16       2161.14       2168.06        51.07 o
 -24   2  16         92.88         82.35        15.45 o
 -22   2  16        647.20        638.58        28.10 o
 -20   2  16       1598.34       1585.97        36.98 o
 -18   2  16        364.32        326.84        18.43 o
 -16   2  16         66.87         58.95        12.42 o
 -14   2  16       1103.16       1164.26        29.74 o
 -12   2  16        756.60        777.39        28.85 o
 -10   2  16         40.89         35.04        10.59 o
  -8   2  16         14.48         20.96         9.67 o
  -6   2  16         17.87          8.77        17.10 o
  -4   2  16        692.66        642.69        24.06 o
  -2   2  16         47.39         45.05        11.40 o
   0   2  16        271.05        311.97        18.18 o
   2   2  16        913.35        933.09        37.23 o
   4   2  16         15.41          1.03        15.45 o
   6   2  16          4.21         16.61        15.89 o
   8   2  16        118.79         83.77        22.94 o
  10   2  16         88.24         78.73        22.85 o
  12   2  16         78.29        131.37        26.12 o
  14   2  16          0.82         -3.42        24.96 o
 -39   3  16          2.02          4.06        16.97 o
 -37   3  16         16.62         -4.70        27.46 o
 -35   3  16         42.66         78.12        28.23 o
 -33   3  16          2.70        -11.69        19.45 o
 -31   3  16         42.28         70.23        29.05 o
 -29   3  16        130.58        175.20        26.21 o
 -27   3  16         27.14         62.79        22.07 o
 -25   3  16          5.49          9.56        19.30 o
 -23   3  16        145.97        142.89        25.23 o
 -21   3  16          3.83         -7.59        18.29 o
 -19   3  16       1905.65       1679.36        53.42 o
 -17   3  16        102.03        132.69        23.24 o
 -15   3  16         22.31         18.80        16.53 o
 -13   3  16       3423.86       3475.39        78.74 o
 -11   3  16        409.59        512.77        23.64 o
  -9   3  16       3783.49       3743.98        67.79 o
  -7   3  16        263.00        259.64        28.59 o
  -5   3  16        499.83        511.55        28.57 o
  -3   3  16         11.26         -3.90        13.29 o
  -1   3  16         86.02         71.00        20.49 o
   1   3  16         76.43         90.98        21.42 o
   3   3  16          2.79        -19.66        19.66 o
   5   3  16          0.00         -7.37        23.44 o
   7   3  16         40.67         72.25        22.15 o
   9   3  16         44.66         50.94        20.40 o
  11   3  16          6.89        -25.63        25.63 o
 -34   4  16         49.30         29.68        22.07 o
 -32   4  16         31.28         86.42        27.28 o
 -30   4  16         33.74         39.03        17.84 o
 -28   4  16         30.40         20.52        18.14 o
 -26   4  16         88.39         69.95        21.47 o
 -24   4  16          0.63          9.62        20.34 o
 -22   4  16         36.95         57.65        27.82 o
 -20   4  16          9.15         11.71        22.24 o
 -18   4  16          1.27        -18.07        18.57 o
 -16   4  16        108.56        107.68        25.40 o
 -14   4  16         96.93        130.70        25.55 o
 -12   4  16         68.41         45.09        19.94 o
 -10   4  16          4.72         28.16        21.00 o
  -8   4  16         75.10        107.16        21.26 o
  -6   4  16        198.60        225.78        28.66 o
  -4   4  16          3.98          8.89        19.16 o
  -2   4  16         61.95        -13.58        19.53 o
   0   4  16         11.23         39.79        22.38 o
   2   4  16         48.76         69.91        20.79 o
   4   4  16          2.73          8.18        22.64 o
   6   4  16          1.52        -24.23        24.23 o
 -25   5  16         27.61          5.57        35.44 o
 -23   5  16         18.59         -1.34        15.89 o
 -21   5  16         55.13         -5.80        30.37 o
 -19   5  16         36.32         -9.34        15.58 o
 -17   5  16          2.31        -13.84        27.53 o
 -15   5  16         79.61         62.77        19.84 o
 -13   5  16          9.62         21.97        21.69 o
 -11   5  16          1.98         -0.06        17.63 o
  -9   5  16          5.90        -18.81        18.81 o
  -7   5  16         26.95         66.53        30.69 o
  -5   5  16         38.41        -23.44        37.26 o
  -3   5  16          5.81         33.88        30.72 o
 -45   1  17          6.41         23.14        14.73 o
 -43   1  17          4.75         37.85        19.93 o
 -41   1  17         31.41         48.07        19.93 o
 -39   1  17          0.68         25.53        19.30 o
 -37   1  17         43.32         26.80        19.47 o
 -35   1  17         92.40         90.18        24.99 o
 -33   1  17       2235.58       2062.44        62.57 o
 -31   1  17         22.30         15.58        20.00 o
 -29   1  17        545.29        534.15        31.84 o
 -27   1  17        198.15        238.01        26.53 o
 -25   1  17          2.62        -13.71        13.71 o
 -23   1  17        506.00        539.13        29.31 o
 -21   1  17        639.48        602.70        26.63 o
 -19   1  17        535.47        526.13        21.20 o
 -17   1  17         70.04         83.80        11.64 o
 -15   1  17          3.19          0.34         6.24 o
 -13   1  17          0.56         -4.04         7.56 o
 -11   1  17        148.14        178.11        13.10 o
  -9   1  17       1122.05       1209.57        27.30 o
  -7   1  17         49.78         57.34        11.93 o
  -5   1  17         66.61         72.94        12.36 o
  -3   1  17          0.02         -5.38        13.60 o
  -1   1  17          7.57          1.11        13.86 o
   1   1  17         23.34         16.92        15.25 o
   3   1  17        182.61        219.91        27.67 o
   5   1  17       1404.13       1434.84        52.65 o
   7   1  17        434.64        474.84        49.12 o
   9   1  17        243.38        280.80        31.72 o
  11   1  17          9.32         20.60        18.62 o
  13   1  17          9.14         14.58        17.13 o
  15   1  17         33.30        103.21        23.04 o
 -42   2  17          6.73         35.83        18.87 o
 -40   2  17         11.97         32.90        34.61 o
 -38   2  17         91.27         56.50        25.45 o
 -36   2  17          2.32         -1.29        37.41 o
 -34   2  17         14.25          6.36        21.77 o
 -32   2  17         95.08        155.81        31.99 o
 -30   2  17         49.83         39.81        23.68 o
 -28   2  17          8.79         16.34        14.67 o
 -26   2  17        964.06        944.43        34.65 o
 -24   2  17        586.95        613.44        27.81 o
 -22   2  17        175.33        201.00        20.02 o
 -20   2  17        297.81        260.50        19.31 o
 -18   2  17         86.74        107.86        14.44 o
 -16   2  17        527.99        481.48        24.41 o
 -14   2  17         29.47         32.41        11.45 o
 -12   2  17        320.86        280.31        16.78 o
 -10   2  17       1624.85       1592.35        34.10 o
  -8   2  17         21.95         24.66        10.67 o
  -6   2  17        469.75        454.45        20.35 o
  -4   2  17        272.23        267.02        17.85 o
  -2   2  17        338.44        339.72        18.71 o
   0   2  17        161.10        158.41        21.48 o
   2   2  17         40.29          3.81        17.37 o
   4   2  17        179.92        159.44        22.94 o
   6   2  17          0.51          2.33        15.96 o
   8   2  17        104.52        144.45        26.47 o
  10   2  17        141.27        128.50        24.51 o
  12   2  17        650.08        793.78        44.33 o
  14   2  17          0.54         29.34        15.81 o
 -39   3  17         77.15         79.20        27.08 o
 -37   3  17         13.81         26.72        21.49 o
 -35   3  17        641.86        732.13        53.73 o
 -33   3  17        120.39        157.14        32.77 o
 -31   3  17         25.82         36.51        36.86 o
 -29   3  17          0.36          1.56        19.68 o
 -27   3  17         10.74         16.77        18.78 o
 -25   3  17         70.79        102.37        23.31 o
 -23   3  17        848.43        830.15        40.25 o
 -21   3  17          1.41         -3.94        15.30 o
 -19   3  17         80.36         95.75        21.97 o
 -17   3  17        693.52        633.98        43.34 o
 -15   3  17        168.20        145.37        23.58 o
 -13   3  17       4349.20       4464.18        94.08 o
 -11   3  17       5560.69       5517.92        95.91 o
  -9   3  17       1442.38       1308.99        41.39 o
  -7   3  17         57.69         87.01        17.59 o
  -5   3  17        108.00         87.35        18.43 o
  -3   3  17         31.96         88.81        18.58 o
  -1   3  17        224.50        208.96        26.57 o
   1   3  17         82.93         73.38        27.61 o
   3   3  17         86.63         92.74        24.52 o
   5   3  17          5.57         -1.25        17.79 o
   7   3  17         16.46         18.75        22.46 o
   9   3  17          8.17         -3.46        14.21 o
  11   3  17         24.12         48.43        21.51 o
 -34   4  17         64.68         45.76        20.43 o
 -32   4  17          3.62          7.81        31.74 o
 -30   4  17        130.14        104.00        26.26 o
 -28   4  17         19.98        -16.66        16.66 o
 -26   4  17          1.43         12.88        18.39 o
 -24   4  17          0.41        -23.88        23.88 o
 -22   4  17         59.18         56.05        25.13 o
 -20   4  17         38.42         12.93        26.30 o
 -18   4  17         91.13        157.75        31.44 o
 -16   4  17          8.97         -3.09        19.65 o
 -14   4  17         17.97          5.69        18.69 o
 -12   4  17        157.54        138.82        45.30 o
 -10   4  17         76.24         33.00        22.27 o
  -8   4  17          0.01          1.69        15.89 o
  -6   4  17         14.37        -14.36        14.36 o
  -4   4  17          3.45         -6.46        18.45 o
  -2   4  17         20.08         -6.87        18.76 o
   0   4  17         37.01         58.69        20.79 o
   2   4  17         90.17        193.89        40.53 o
   4   4  17        129.55        106.04        77.82 o
 -23   5  17         59.23         68.61        41.76 o
 -21   5  17        324.81        382.75        58.60 o
 -19   5  17        141.27        120.45        32.59 o
 -17   5  17         18.87         35.38        16.87 o
 -15   5  17          0.19         29.92        28.08 o
 -13   5  17          6.05          8.92        18.05 o
 -11   5  17          4.91          5.68        22.00 o
  -9   5  17         39.22          8.01        21.88 o
  -7   5  17          0.10        -15.34        19.73 o
  -5   5  17          7.23         18.16        43.84 o
 -46   0  18         12.23         45.30        20.88 o
 -44   0  18          8.93         -0.42        56.99 o
 -42   0  18        404.51        440.62        52.43 o
 -40   0  18         34.84         92.32        36.17 o
 -38   0  18         39.81         41.33        58.09 o
 -36   0  18       1482.58       1441.75        76.71 o
 -34   0  18        149.45        165.55        34.85 o
 -32   0  18       3733.80       3539.28       291.43 o
 -30   0  18        883.24        951.87        60.28 o
 -28   0  18         57.09         77.73        28.64 o
 -26   0  18        417.47        383.10        40.21 o
 -24   0  18         59.84         61.84        25.54 o
 -22   0  18       1056.03       1004.41        54.25 o
 -20   0  18       3318.84       3271.33        82.18 o
 -18   0  18         13.41         38.68        12.38 o
 -16   0  18       3979.95       4118.67       125.61 o
 -14   0  18        492.71        592.11        36.62 o
 -12   0  18       2598.59       2752.46        97.54 o
 -10   0  18       1749.40       1815.60        51.98 o
  -8   0  18        522.08        579.92        59.19 o
  -6   0  18        412.63        385.67        39.46 o
  -4   0  18        202.62        198.74        33.30 o
  -2   0  18        503.74        535.22        44.15 o
   0   0  18          1.87         14.25        23.25 o
   2   0  18       4623.79       4725.97       144.92 o
   4   0  18         22.22         25.30        37.26 o
   6   0  18        118.11        116.18        35.65 o
   8   0  18        178.10        259.97        45.70 o
  10   0  18         31.63         21.92        55.90 o
  12   0  18        123.15        107.87        33.30 o
  14   0  18        184.55        266.45        44.15 o
 -45   1  18         10.99        118.31        30.19 o
 -43   1  18          1.63         -1.54        16.14 o
 -41   1  18         19.34         22.44        17.58 o
 -39   1  18         95.05        130.81        26.17 o
 -37   1  18         31.77         41.61        20.89 o
 -35   1  18         91.40         94.00        23.83 o
 -33   1  18        108.23        109.36        24.48 o
 -31   1  18         43.59         47.65        25.31 o
 -29   1  18        186.83        252.68        37.19 o
 -27   1  18       1449.74       1393.83        53.47 o
 -25   1  18          0.59         -6.26        15.29 o
 -23   1  18         13.21          1.40        14.38 o
 -21   1  18         39.94         83.24        13.72 o
 -19   1  18        248.96        253.47        17.23 o
 -17   1  18        336.11        326.20        16.82 o
 -15   1  18          9.58          9.13         7.63 o
 -13   1  18         84.47         71.67        11.01 o
 -11   1  18          8.63          4.20         9.80 o
  -9   1  18       3004.42       2959.54        58.36 o
  -7   1  18        208.10        225.34        18.57 o
  -5   1  18        659.58        657.47        28.89 o
  -3   1  18        290.39        276.74        27.87 o
  -1   1  18        891.96        872.92        40.50 o
   1   1  18          8.99         -0.69        18.98 o
   3   1  18       2759.76       2713.53        91.12 o
   5   1  18         50.77         57.04        28.79 o
   7   1  18         24.64         40.91        21.33 o
   9   1  18        104.93        109.39        24.97 o
  11   1  18          0.98         28.44        27.21 o
  13   1  18          0.00         12.15        19.91 o
 -42   2  18         18.39         42.15        27.78 o
 -40   2  18         20.20         40.06        23.23 o
 -38   2  18         11.65         -4.20        18.37 o
 -36   2  18        965.35       1065.62        58.22 o
 -34   2  18          0.95        -15.96        20.43 o
 -32   2  18         14.26          3.57        23.06 o
 -30   2  18        223.92        163.74        31.00 o
 -28   2  18        134.83        144.16        22.23 o
 -26   2  18        306.11        278.53        33.90 o
 -24   2  18       1236.05       1228.53        43.52 o
 -22   2  18       1622.09       1711.11        40.56 o
 -20   2  18          9.42          0.48        15.68 o
 -18   2  18        286.13        275.53        19.09 o
 -16   2  18        228.50        252.86        20.64 o
 -14   2  18         81.82         67.52        13.94 o
 -12   2  18        517.13        460.85        17.91 o
 -10   2  18        317.33        312.80        17.84 o
  -8   2  18        186.72        204.30        17.18 o
  -6   2  18         10.38          7.89        10.69 o
  -4   2  18       1627.80       1495.48        35.84 o
  -2   2  18         72.80         78.63        17.99 o
   0   2  18        105.35        129.61        20.91 o
   2   2  18          2.07         24.48        15.82 o
   4   2  18         12.35         14.83        15.89 o
   6   2  18         60.18         71.54        23.60 o
   8   2  18         36.77         29.64        21.88 o
  10   2  18          2.28        -18.24        30.37 o
  12   2  18        171.57        149.93        24.07 o
 -39   3  18        100.05        149.03        29.12 o
 -37   3  18        132.35         94.45        28.93 o
 -35   3  18         62.19         52.05        24.47 o
 -33   3  18         33.46         12.25        26.05 o
 -31   3  18          0.41        -15.82        23.78 o
 -29   3  18         17.95         43.50        30.92 o
 -27   3  18          9.13         48.52        19.04 o
 -25   3  18         67.96         83.61        22.11 o
 -23   3  18          5.62        -13.71        15.98 o
 -21   3  18         13.92         25.83        17.58 o
 -19   3  18        414.45        398.29        31.22 o
 -17   3  18        314.33        270.91        28.26 o
 -15   3  18        125.00        125.25        22.82 o
 -13   3  18       1537.23       1596.14        45.56 o
 -11   3  18         55.26         63.58        18.94 o
  -9   3  18        181.95        185.00        21.67 o
  -7   3  18         15.34          4.70        14.37 o
  -5   3  18         15.32          9.24        15.76 o
  -3   3  18        321.13        400.78        27.00 o
  -1   3  18         82.87         92.67        27.91 o
   1   3  18         10.73          2.07        21.23 o
   3   3  18          0.03          7.47        17.09 o
   5   3  18         32.59         43.37        21.57 o
   7   3  18         12.48         23.93        21.51 o
   9   3  18          0.05         49.83        22.46 o
 -34   4  18          1.29        -17.89        17.89 o
 -32   4  18         22.61          8.63        26.38 o
 -30   4  18         63.39         40.00        30.69 o
 -28   4  18         50.12         48.96        17.49 o
 -26   4  18         82.61        114.62        27.51 o
 -24   4  18         60.69        100.46        37.80 o
 -22   4  18          2.54         14.49        21.00 o
 -20   4  18         14.41         75.42        26.41 o
 -18   4  18          0.10        -23.89        23.89 o
 -16   4  18         59.37         87.00        23.03 o
 -14   4  18          3.27         18.75        21.93 o
 -12   4  18        285.35        325.65        37.92 o
 -10   4  18        104.15         76.48        25.25 o
  -8   4  18          0.75         25.93        23.56 o
  -6   4  18        260.38        280.37        36.07 o
  -4   4  18         54.68         87.10        22.74 o
  -2   4  18          4.76          1.71        25.72 o
   0   4  18         79.69         37.83        30.87 o
   2   4  18          3.20          4.60        22.24 o
 -23   5  18         23.27         10.74        26.89 o
 -21   5  18         24.98         18.95        14.69 o
 -19   5  18         12.82         84.23        25.31 o
 -17   5  18         75.12         97.11        23.68 o
 -15   5  18        100.01         94.17        23.98 o
 -13   5  18          0.01         52.41        25.26 o
 -11   5  18         19.50         72.65        19.93 o
  -9   5  18         21.80         -2.32        24.77 o
 -45   1  19         18.52         62.85        23.60 o
 -43   1  19          2.80         26.93        15.62 o
 -41   1  19         18.32         40.40        19.44 o
 -39   1  19         98.80         88.58        22.54 o
 -37   1  19        175.58        172.45        27.64 o
 -35   1  19        500.35        521.69        49.67 o
 -33   1  19        887.10        910.84        42.28 o
 -31   1  19        539.13        537.28        33.78 o
 -29   1  19          4.29          4.88        15.82 o
 -27   1  19        338.36        342.66        29.24 o
 -25   1  19          2.71         -2.23        15.49 o
 -23   1  19         66.14         53.52        18.29 o
 -21   1  19          2.53         -9.48        10.31 o
 -19   1  19        949.83        909.20        32.44 o
 -17   1  19        226.73        222.27        16.50 o
 -15   1  19        398.67        407.10        20.01 o
 -13   1  19          6.88         -6.12         7.26 o
 -11   1  19        262.87        273.78        16.50 o
  -9   1  19        147.39        132.79        16.62 o
  -7   1  19         17.17         30.37        12.64 o
  -5   1  19        218.56        274.95        27.91 o
  -3   1  19         43.26         18.71        18.58 o
  -1   1  19        668.48        721.54        39.23 o
   1   1  19        969.85        955.31        76.25 o
   3   1  19         45.70         56.59        28.16 o
   5   1  19        641.56        660.15        39.59 o
   7   1  19        101.28         55.87        21.67 o
   9   1  19         22.06          0.45        17.72 o
  11   1  19        182.52        240.98        59.13 o
  13   1  19          0.10         43.82        19.62 o
 -44   2  19         92.00        116.09        27.09 o
 -42   2  19         76.16         40.80        21.31 o
 -40   2  19         30.06         53.25        23.78 o
 -38   2  19        212.26        216.17        35.33 o
 -36   2  19         15.15         13.37        21.44 o
 -34   2  19        104.69        111.79        28.93 o
 -32   2  19         15.57         -0.51        20.50 o
 -30   2  19        389.14        355.18        33.56 o
 -28   2  19          4.36          6.75        16.48 o
 -26   2  19         10.77         -3.13        22.46 o
 -24   2  19       1213.35       1131.98        36.49 o
 -22   2  19        798.11        788.11        27.96 o
 -20   2  19        569.70        534.69        23.88 o
 -18   2  19       2641.90       2543.08        69.11 o
 -16   2  19        183.88        225.58        26.90 o
 -14   2  19        216.43        235.83        19.10 o
 -12   2  19          0.74        -14.31        14.31 o
 -10   2  19        263.07        274.31        18.03 o
  -8   2  19          6.63         -1.94         9.98 o
  -6   2  19        283.62        294.23        19.56 o
  -4   2  19        109.79         89.64        21.94 o
  -2   2  19          4.34          3.06        14.56 o
   0   2  19         11.65        -16.74        27.54 o
   2   2  19         14.08          5.49        16.02 o
   4   2  19          8.79          9.73        16.06 o
   6   2  19         34.81         30.75        21.30 o
   8   2  19        107.71         78.29        24.24 o
  10   2  19          0.04        -14.15        14.15 o
 -39   3  19        520.20        550.60        53.32 o
 -37   3  19          5.03        -13.37        19.29 o
 -35   3  19        357.43        515.49        90.84 o
 -33   3  19          4.39         14.55        21.44 o
 -31   3  19        139.42        186.41        34.38 o
 -29   3  19         19.76         -1.48        23.05 o
 -27   3  19          6.51         -8.05        16.18 o
 -25   3  19          9.88         28.08        20.57 o
 -23   3  19         95.81        128.24        24.35 o
 -21   3  19        516.55        557.36        34.63 o
 -19   3  19         72.86         72.80        20.74 o
 -17   3  19        209.41        258.73        27.36 o
 -15   3  19       1378.01       1407.32        48.67 o
 -13   3  19          0.61         23.51        15.64 o
 -11   3  19          1.39         13.84        14.88 o
  -9   3  19        234.49        303.12        31.63 o
  -7   3  19         28.80          8.65        16.21 o
  -5   3  19          8.01          0.01        13.02 o
  -3   3  19         70.22         49.39        15.52 o
  -1   3  19         31.24         35.00        20.08 o
   1   3  19         77.10        123.42        25.63 o
   3   3  19        195.16        246.37        29.66 o
   5   3  19         12.89         30.04        24.05 o
   7   3  19         42.78         29.51        17.03 o
 -34   4  19        144.06        224.19        82.29 o
 -32   4  19         70.95         10.65        26.28 o
 -30   4  19          1.21        -14.85        17.41 o
 -28   4  19          6.03        -13.72        15.50 o
 -26   4  19         10.74         39.28        22.15 o
 -24   4  19        120.02         85.29        70.31 o
 -22   4  19         34.73         60.77        25.59 o
 -20   4  19         18.67         10.88        32.01 o
 -18   4  19          0.03         24.85        21.44 o
 -16   4  19         29.02          7.64        34.36 o
 -14   4  19        123.55         69.60        24.41 o
 -12   4  19        713.13        722.22        48.11 o
 -10   4  19        184.41        188.75        36.63 o
  -8   4  19         50.22         84.25        24.56 o
  -6   4  19         21.67         -6.24        35.02 o
  -4   4  19          1.11         23.62        25.43 o
  -2   4  19          3.45          7.16        14.46 o
   0   4  19         20.56         -2.88        52.61 o
 -19   5  19         75.27        102.66        20.91 o
 -17   5  19         30.50         79.72        17.29 o
 -15   5  19          4.60          3.39        13.34 o
 -13   5  19          1.54         31.38        16.35 o
 -46   0  20        117.61        140.42        30.88 o
 -44   0  20         22.37         58.95        36.17 o
 -42   0  20          8.79         45.81        30.19 o
 -40   0  20         34.41         22.82        26.21 o
 -38   0  20         12.65          7.67        27.90 o
 -36   0  20       2494.93       2402.06        99.96 o
 -34   0  20        739.53        725.42        63.57 o
 -32   0  20       2663.51       2553.76        98.41 o
 -30   0  20         16.93         -3.87        22.64 o
 -28   0  20       1508.75       1332.87        66.65 o
 -26   0  20          1.00        -15.34        20.15 o
 -24   0  20       3920.79       3835.18       116.95 o
 -22   0  20        203.89        213.01        27.66 o
 -20   0  20       2166.47       2027.08        62.37 o
 -18   0  20         26.46         20.76        15.42 o
 -16   0  20          8.89         15.21        11.69 o
 -14   0  20         79.27         95.36        18.46 o
 -12   0  20       1886.98       1724.64        52.55 o
 -10   0  20        138.76        103.96        25.26 o
  -8   0  20        657.19        593.73        43.07 o
  -6   0  20          7.03         -4.01        22.12 o
  -4   0  20        251.38        255.90        39.32 o
  -2   0  20        312.20        329.46        42.60 o
   0   0  20        557.86        548.00        49.60 o
   2   0  20        343.75        317.21       115.08 o
   4   0  20        218.25        207.72        42.60 o
   6   0  20         46.84         11.09        27.09 o
   8   0  20         25.82          2.44        48.22 o
  10   0  20         34.82         14.44        26.21 o
  12   0  20          5.47        -13.32        43.84 o
 -45   1  20          1.19         17.39        25.80 o
 -43   1  20        162.21        118.50        22.36 o
 -41   1  20        138.96        187.89        27.70 o
 -39   1  20         70.16         33.59        21.40 o
 -37   1  20        575.02        645.30        39.78 o
 -35   1  20        185.67        204.29        28.29 o
 -33   1  20          0.01         -4.24        17.62 o
 -31   1  20       1013.08       1014.49        43.24 o
 -29   1  20        360.17        356.53        29.62 o
 -27   1  20       2946.18       2830.11        71.45 o
 -25   1  20       1248.71       1189.14        44.34 o
 -23   1  20        981.40        952.15        34.40 o
 -21   1  20        224.83        188.42        20.35 o
 -19   1  20        101.92         84.16        12.96 o
 -17   1  20        434.49        427.07        21.65 o
 -15   1  20          0.88         -5.03        10.68 o
 -13   1  20        227.64        311.61        17.32 o
 -11   1  20          1.68          1.17        11.36 o
  -9   1  20        164.01        186.60        19.82 o
  -7   1  20         40.19         35.35        17.28 o
  -5   1  20         21.28         29.58        19.39 o
  -3   1  20          9.07          4.09        18.39 o
  -1   1  20        850.39        892.91        42.33 o
   1   1  20          0.39         -3.80        19.84 o
   3   1  20          2.42        -10.07        32.01 o
   5   1  20         69.94         90.39        22.97 o
   7   1  20        117.76        141.04        26.23 o
   9   1  20         16.90         20.04        17.66 o
  11   1  20         23.20         39.11        19.16 o
 -44   2  20          2.57         22.11        16.68 o
 -42   2  20          2.48        -18.45        18.45 o
 -40   2  20         24.70         51.34        27.17 o
 -38   2  20          0.18        -12.86        35.20 o
 -36   2  20         29.83         45.78        24.81 o
 -34   2  20        377.14        387.12        43.82 o
 -32   2  20         18.75         11.91        21.60 o
 -30   2  20         42.55         27.63        19.04 o
 -28   2  20        171.95        193.72        34.25 o
 -26   2  20         39.07         71.81        21.40 o
 -24   2  20       1359.79       1347.98        47.83 o
 -22   2  20       1383.44       1392.51        37.56 o
 -20   2  20       1829.67       1758.56        53.63 o
 -18   2  20         26.41         34.16        13.36 o
 -16   2  20        374.37        393.44        23.32 o
 -14   2  20        271.61        270.64        24.13 o
 -12   2  20       1227.32       1225.80        35.54 o
 -10   2  20         51.88         58.13        12.64 o
  -8   2  20       1561.92       1562.92        37.60 o
  -6   2  20        262.42        261.73        32.19 o
  -4   2  20        121.11        148.61        22.12 o
  -2   2  20         38.39         25.46        16.79 o
   0   2  20          0.82        -16.18        16.18 o
   2   2  20        134.92        144.52        22.91 o
   4   2  20          2.07        -15.22        15.22 o
   6   2  20        145.77        162.60        28.12 o
   8   2  20         98.92         65.28        31.64 o
 -39   3  20        294.01        297.68        39.47 o
 -37   3  20         17.84        -16.68        18.35 o
 -35   3  20        139.78        143.07        31.49 o
 -33   3  20         33.44         79.85        28.00 o
 -31   3  20        146.99        157.38        33.63 o
 -29   3  20        287.80        263.83        37.92 o
 -27   3  20          5.44         -7.19        21.22 o
 -25   3  20        105.88        104.05        23.36 o
 -23   3  20        103.07         78.37        20.39 o
 -21   3  20        144.09        161.85        27.21 o
 -19   3  20          7.13         54.18        17.96 o
 -17   3  20         56.27         70.12        19.58 o
 -15   3  20        248.86        293.60        32.47 o
 -13   3  20          2.60         10.24        15.36 o
 -11   3  20         90.09         77.08        22.54 o
  -9   3  20         55.43         74.76        18.79 o
  -7   3  20         56.02         10.39        14.89 o
  -5   3  20         41.34         41.83        14.74 o
  -3   3  20         71.56         52.34        21.01 o
  -1   3  20         57.47         51.40        18.95 o
   1   3  20         37.27         18.07        18.14 o
   3   3  20        152.09        156.92        48.41 o
   5   3  20         63.90         77.53        42.08 o
 -34   4  20        184.69        216.78        33.63 o
 -32   4  20         15.94         28.85        32.98 o
 -30   4  20         36.26         69.01        26.60 o
 -28   4  20        100.80         64.25        29.29 o
 -26   4  20         40.50          7.64        22.48 o
 -24   4  20         31.39         -1.41        22.55 o
 -22   4  20         94.23        186.03        32.04 o
 -20   4  20          0.00         -9.05        21.77 o
 -18   4  20        245.52        242.04        43.32 o
 -16   4  20        288.71        270.01        38.29 o
 -14   4  20        878.44       1007.30        76.17 o
 -12   4  20         78.43         45.82        23.05 o
 -10   4  20          6.46         53.36        25.80 o
  -8   4  20         31.89         51.51        20.94 o
  -6   4  20          1.96          2.15        18.07 o
  -4   4  20        215.19        263.33        28.97 o
  -2   4  20         37.57         -0.44        25.21 o
 -45   1  21         24.20         -8.84        34.12 o
 -43   1  21        158.66        200.26        28.16 o
 -41   1  21        103.35         78.14        21.06 o
 -39   1  21        101.45        106.65        24.48 o
 -37   1  21         87.98        122.86        24.87 o
 -35   1  21          2.38         30.41        18.72 o
 -33   1  21         67.29         29.41        19.89 o
 -31   1  21         46.94         20.77        21.21 o
 -29   1  21       1410.84       1391.88        49.55 o
 -27   1  21        100.64         90.95        25.63 o
 -25   1  21        470.16        432.93        29.77 o
 -23   1  21       1701.80       1656.50        45.85 o
 -21   1  21        436.27        395.26        24.83 o
 -19   1  21        135.89        130.93        14.69 o
 -17   1  21         35.20         28.17        13.61 o
 -15   1  21         81.42        102.06        15.13 o
 -13   1  21          4.25         11.94        13.74 o
 -11   1  21        647.21        676.26        28.39 o
  -9   1  21         14.71         11.24        15.80 o
  -7   1  21       1500.39       1524.84        78.46 o
  -5   1  21          0.33        -16.17        16.17 o
  -3   1  21         88.72         84.42        22.29 o
  -1   1  21        598.94        770.58        72.45 o
   1   1  21         33.59         25.27        26.58 o
   3   1  21        251.73        264.67        31.64 o
   5   1  21        221.89        255.92        31.49 o
   7   1  21         16.66          9.71        17.63 o
   9   1  21         12.55         11.77        20.96 o
 -44   2  21          6.91         59.36        21.66 o
 -42   2  21         69.63         74.43        36.14 o
 -40   2  21         33.23         28.50        25.83 o
 -38   2  21          6.40         18.16        23.46 o
 -36   2  21         55.32         56.00        25.62 o
 -34   2  21         61.44         65.29        39.89 o
 -32   2  21         49.14         53.36        24.87 o
 -30   2  21         71.17        114.06        23.42 o
 -28   2  21        151.16        143.23        38.92 o
 -26   2  21         11.99         14.43        17.58 o
 -24   2  21       1035.24       1091.72        39.03 o
 -22   2  21       1472.46       1344.33        52.94 o
 -20   2  21         14.63         23.42        13.57 o
 -18   2  21        413.36        373.84        26.84 o
 -16   2  21         18.32         34.40        13.80 o
 -14   2  21        420.04        388.31        32.04 o
 -12   2  21         96.72         58.93        17.73 o
 -10   2  21       1706.78       1624.75        43.12 o
  -8   2  21        616.13        571.20        26.25 o
  -6   2  21          0.25         12.06        15.32 o
  -4   2  21        275.35        244.11        24.79 o
  -2   2  21         12.58          3.50        16.21 o
   0   2  21        251.60        331.03        29.59 o
   2   2  21          0.97        -10.09        13.88 o
   4   2  21          0.50        -15.41        15.41 o
   6   2  21          9.91          5.80        32.37 o
 -39   3  21        105.50         41.30        27.98 o
 -37   3  21         92.33         55.21        40.20 o
 -35   3  21         34.87         17.25        39.71 o
 -33   3  21          0.09         18.99        22.04 o
 -31   3  21        124.29        144.70        32.77 o
 -29   3  21        101.69         98.16        36.57 o
 -27   3  21         43.65          7.94        42.56 o
 -25   3  21         82.00         92.13        21.05 o
 -23   3  21        183.86        246.36        29.75 o
 -21   3  21         36.16         59.35        20.49 o
 -19   3  21          0.31        -22.46        22.46 o
 -17   3  21        193.89        241.02        38.73 o
 -15   3  21         41.17         50.47        18.44 o
 -13   3  21         53.57         55.55        24.58 o
 -11   3  21        426.41        482.93        33.77 o
  -9   3  21          8.81        -11.26        13.58 o
  -7   3  21          8.51          7.94        11.17 o
  -5   3  21          0.04         20.37        17.04 o
  -3   3  21         42.07         19.62        18.99 o
  -1   3  21        117.16         81.34        20.45 o
   1   3  21         32.85         43.50        18.58 o
   3   3  21         21.00         83.14        22.78 o
 -32   4  21          0.66         -0.97        36.39 o
 -30   4  21          3.49         37.74        20.88 o
 -28   4  21        128.28        168.53        42.66 o
 -26   4  21          7.03         19.69        28.94 o
 -24   4  21        122.67        111.53        27.18 o
 -22   4  21          7.64         -7.95        17.63 o
 -20   4  21         18.71         26.17        24.65 o
 -18   4  21         15.27         25.18        27.09 o
 -16   4  21        996.33        903.03        53.96 o
 -14   4  21        231.11        185.66        31.57 o
 -12   4  21       1201.31       1280.11        62.01 o
 -10   4  21         37.01         38.81        19.83 o
  -8   4  21         71.76         90.39        26.23 o
  -6   4  21          4.54        -19.10        20.24 o
  -4   4  21         30.40        -24.11        37.26 o
 -46   0  22         28.78         42.20        24.65 o
 -44   0  22        177.24        181.45        39.50 o
 -42   0  22          1.87         13.15        35.07 o
 -40   0  22         42.34         14.53        27.09 o
 -38   0  22        316.95        327.26        47.97 o
 -36   0  22       3431.30       3282.49       330.88 o
 -34   0  22        386.73        438.68        49.31 o
 -32   0  22        944.46        978.44       118.26 o
 -30   0  22          0.07        -19.97        19.97 o
 -28   0  22         15.60         -9.32        24.22 o
 -26   0  22        480.32        392.80        40.21 o
 -24   0  22       3902.06       3923.79       120.78 o
 -22   0  22        621.40        616.64        37.80 o
 -20   0  22         76.17        104.46        21.52 o
 -18   0  22         77.11         74.34        20.56 o
 -16   0  22          9.49          8.15        18.96 o
 -14   0  22         45.41         16.47        13.77 o
 -12   0  22        168.12        154.66        32.11 o
 -10   0  22        132.23        107.64        28.64 o
  -8   0  22         23.78         14.85        23.69 o
  -6   0  22       1457.24       1374.43        70.41 o
  -4   0  22          0.21         18.27        27.77 o
  -2   0  22        273.50        245.65        54.80 o
   0   0  22          8.09         52.23        35.07 o
   2   0  22       1498.28       1483.39       105.22 o
   4   0  22         38.28         27.92        25.81 o
   6   0  22          1.25        -44.94        44.94 o
   8   0  22         23.92         21.37        28.50 o
 -45   1  22          4.38         21.53        15.88 o
 -43   1  22         71.60         54.28        45.08 o
 -41   1  22          6.26         13.22        18.03 o
 -39   1  22         31.09         43.84        22.48 o
 -37   1  22          0.00          2.24        17.98 o
 -35   1  22         71.23        106.74        23.50 o
 -33   1  22         25.82         11.93        17.51 o
 -31   1  22        308.20        303.48        30.54 o
 -29   1  22        191.84        174.92        28.47 o
 -27   1  22        431.07        417.66        30.07 o
 -25   1  22         16.42         26.38        16.09 o
 -23   1  22        165.91        165.32        24.64 o
 -21   1  22        696.84        696.02        28.20 o
 -19   1  22          8.57         14.56        12.24 o
 -17   1  22        242.47        294.47        20.07 o
 -15   1  22         11.50         -3.26        13.51 o
 -13   1  22          0.46          0.35        17.79 o
 -11   1  22        773.30        793.02        36.08 o
  -9   1  22         17.53          5.05        16.90 o
  -7   1  22          1.57         -9.18        19.62 o
  -5   1  22        361.09        378.37        34.19 o
  -3   1  22         11.39         -5.11        18.25 o
  -1   1  22          0.28         20.87        19.55 o
   1   1  22        281.95        341.48        38.28 o
   3   1  22         49.15         46.13        22.75 o
   5   1  22          0.41          0.06        17.08 o
   7   1  22          3.51        -10.55        25.31 o
 -44   2  22          2.81         10.31        18.22 o
 -42   2  22         50.93         35.23        22.78 o
 -40   2  22         44.76         39.02        24.70 o
 -38   2  22         88.70         78.22        26.03 o
 -36   2  22        172.20        182.74        37.91 o
 -34   2  22         24.37         23.41        23.11 o
 -32   2  22         70.81         78.24        22.44 o
 -30   2  22         73.06         43.64        26.26 o
 -28   2  22         27.19         31.42        18.27 o
 -26   2  22        626.36        625.35        35.49 o
 -24   2  22        180.25        175.55        42.80 o
 -22   2  22         41.28         24.42        14.18 o
 -20   2  22        494.00        500.59        33.53 o
 -18   2  22          2.57          9.52        13.87 o
 -16   2  22        936.22        943.15        37.34 o
 -14   2  22         11.83          8.89        16.15 o
 -12   2  22        534.04        517.86        28.88 o
 -10   2  22         32.24         16.52        12.89 o
  -8   2  22         49.75         23.32        15.33 o
  -6   2  22        127.95        119.88        19.92 o
  -4   2  22         18.08          7.65        16.55 o
  -2   2  22        106.44        116.57        21.66 o
   0   2  22          1.55        -14.80        16.71 o
   2   2  22         83.40        101.91        22.84 o
   4   2  22        100.44         83.77        40.19 o
   6   2  22         63.05         -4.75        38.83 o
 -39   3  22          0.23         45.21        24.22 o
 -37   3  22         13.21        -16.12        16.12 o
 -35   3  22         39.34         19.44        20.31 o
 -33   3  22         20.03         -1.10        21.59 o
 -31   3  22         24.06        -19.00        21.51 o
 -29   3  22         95.64         98.39        27.28 o
 -27   3  22         17.72         47.97        22.88 o
 -25   3  22         34.32         10.49        19.50 o
 -23   3  22         77.88        119.19        38.52 o
 -21   3  22         90.39        137.49        24.12 o
 -19   3  22        132.21        131.22        32.62 o
 -17   3  22          2.57          2.07        37.23 o
 -15   3  22         20.39          3.84        16.46 o
 -13   3  22         22.75         72.16        32.51 o
 -11   3  22        113.87        129.29        24.70 o
  -9   3  22          7.32         16.88        17.24 o
  -7   3  22         44.18         28.99        32.44 o
  -5   3  22         25.30          7.10        14.55 o
  -3   3  22         69.60         93.51        22.61 o
  -1   3  22          2.31          3.14        15.19 o
   1   3  22        149.87        195.57        35.75 o
 -32   4  22         13.39         55.53        20.46 o
 -30   4  22         21.49         23.31        25.26 o
 -28   4  22          0.09        -38.24        38.36 o
 -26   4  22         43.11         83.20        21.53 o
 -24   4  22        264.58        277.81        33.96 o
 -22   4  22        152.64        216.23        34.82 o
 -20   4  22         19.47         33.98        26.35 o
 -18   4  22        738.85        808.40        66.24 o
 -16   4  22        144.51        110.20        25.71 o
 -14   4  22       1652.00       1623.13        70.48 o
 -12   4  22          0.16          2.18        19.10 o
 -10   4  22         10.61         11.44        15.78 o
  -8   4  22          0.00          2.94        20.84 o
  -6   4  22         31.92         89.87        46.03 o
 -45   1  23         19.63         15.61        14.79 o
 -43   1  23          8.84         -8.97        27.84 o
 -41   1  23         31.15          0.76        17.11 o
 -39   1  23        435.04        448.62        37.33 o
 -37   1  23         25.17         35.88        25.31 o
 -35   1  23        527.10        501.29        36.95 o
 -33   1  23          0.07         19.11        17.48 o
 -31   1  23         10.80         16.48        16.72 o
 -29   1  23        423.14        399.08        31.73 o
 -27   1  23         96.10        118.79        22.06 o
 -25   1  23       1369.71       1323.82        42.62 o
 -23   1  23        727.66        703.12        32.06 o
 -21   1  23          9.92        -11.17        18.79 o
 -19   1  23         44.25         38.34        14.24 o
 -17   1  23         95.65         93.69        16.58 o
 -15   1  23       1650.27       1724.99        47.23 o
 -13   1  23          1.10         -0.54        15.82 o
 -11   1  23        586.91        617.99        35.57 o
  -9   1  23          7.30         17.81        20.40 o
  -7   1  23        484.86        480.58        35.36 o
  -5   1  23         41.39         24.72        25.45 o
  -3   1  23          1.92        -11.70        18.50 o
  -1   1  23        842.84       1014.28        49.64 o
   1   1  23        111.13         99.58        23.13 o
   3   1  23          3.08         21.08        19.31 o
   5   1  23         21.48         42.84        21.71 o
 -42   2  23          0.03         -0.20        20.91 o
 -40   2  23         44.60         -6.01        20.17 o
 -38   2  23         72.27         57.87        26.14 o
 -36   2  23         11.34        -10.48        19.93 o
 -34   2  23         11.09         -8.81        23.26 o
 -32   2  23        152.90        142.54        25.30 o
 -30   2  23         95.09         76.59        21.38 o
 -28   2  23         12.28         -1.15        17.13 o
 -26   2  23          2.79          5.75        15.19 o
 -24   2  23          1.66         39.18        18.22 o
 -22   2  23        302.52        306.81        26.41 o
 -20   2  23        407.85        442.39        25.87 o
 -18   2  23         88.41        103.86        19.38 o
 -16   2  23        488.06        490.99        33.54 o
 -14   2  23        344.56        387.83        28.22 o
 -12   2  23        133.95        111.40        19.20 o
 -10   2  23         10.88         14.54        19.72 o
  -8   2  23        114.53        142.16        20.62 o
  -6   2  23         64.27         78.02        20.30 o
  -4   2  23        124.38        112.61        21.46 o
  -2   2  23        108.69         98.10        21.16 o
   0   2  23          0.35          7.69        17.92 o
   2   2  23         86.36         59.10        25.62 o
   4   2  23        195.14        195.37        32.54 o
 -39   3  23        196.20        160.13        52.61 o
 -37   3  23          0.03        -20.35        42.74 o
 -35   3  23         68.53        124.37        27.41 o
 -33   3  23         11.24         21.71        22.18 o
 -31   3  23        272.42        256.69        35.60 o
 -29   3  23          2.80          3.42        20.72 o
 -27   3  23        245.58        241.56        34.49 o
 -25   3  23         20.05         -3.39        31.23 o
 -23   3  23        135.02        141.24        44.29 o
 -21   3  23        117.96        139.82        27.78 o
 -19   3  23          1.84        -15.55        18.65 o
 -17   3  23         10.72          6.24        17.26 o
 -15   3  23         57.63         -2.97        16.36 o
 -13   3  23          5.71          4.18        16.06 o
 -11   3  23          2.36         21.55        18.98 o
  -9   3  23          6.64         32.59        27.54 o
  -7   3  23          1.44         14.75        83.30 o
  -5   3  23          1.33         14.18        14.87 o
  -3   3  23         44.94         13.48        21.51 o
  -1   3  23          6.12         22.59        26.58 o
 -32   4  23         74.58        134.88        42.61 o
 -30   4  23          5.18         23.75        41.65 o
 -28   4  23         61.61         51.93        29.49 o
 -26   4  23         22.87         17.65        18.67 o
 -24   4  23         36.75         36.47        29.64 o
 -22   4  23         52.95        119.79        32.44 o
 -20   4  23          0.00         30.41        23.99 o
 -18   4  23          0.56         25.62        19.99 o
 -16   4  23       1168.14       1208.87        77.75 o
 -14   4  23         19.53         79.72        27.19 o
 -12   4  23         97.82         45.10        28.64 o
 -10   4  23         23.13         34.83        18.03 o
  -8   4  23          0.61          8.77        39.46 o
 -46   0  24         18.46         -5.80        22.24 o
 -44   0  24         46.74         23.24        37.26 o
 -42   0  24         28.97         21.75        53.70 o
 -40   0  24         11.71         22.04        28.39 o
 -38   0  24          9.01         27.19        24.65 o
 -36   0  24        371.18        452.89        47.10 o
 -34   0  24        368.78        435.17        48.36 o
 -32   0  24       1468.20       1460.73        87.68 o
 -30   0  24         50.02         60.99        53.70 o
 -28   0  24        260.10        274.87        41.51 o
 -26   0  24         54.59         36.42        23.99 o
 -24   0  24        409.56        510.33        51.24 o
 -22   0  24        118.49        118.46        25.45 o
 -20   0  24        217.97        280.54        30.99 o
 -18   0  24        202.40        211.25        27.61 o
 -16   0  24         17.12         19.73        39.46 o
 -14   0  24        531.63        530.00        44.23 o
 -12   0  24        277.22        339.09        44.15 o
 -10   0  24          8.64          4.79        28.50 o
  -8   0  24        592.14        650.24       116.18 o
  -6   0  24         96.80        108.78        33.30 o
  -4   0  24        897.92       1021.77        67.41 o
  -2   0  24       2790.06       2998.43       117.80 o
   0   0  24        129.85        138.23        37.10 o
   2   0  24        427.68        518.41        51.15 o
   4   0  24          0.24         17.34        29.59 o
 -45   1  24         53.70         68.39        19.44 o
 -43   1  24         24.71         36.38        17.83 o
 -41   1  24         55.90         86.56        27.21 o
 -39   1  24          0.08        -14.99        14.99 o
 -37   1  24        271.64        270.51        40.18 o
 -35   1  24        600.18        646.61        37.80 o
 -33   1  24         94.38         59.68        20.90 o
 -31   1  24         39.21         30.53        19.58 o
 -29   1  24         66.89         87.24        21.00 o
 -27   1  24        197.20        185.77        30.37 o
 -25   1  24        178.08        151.04        21.61 o
 -23   1  24        358.65        344.87        25.96 o
 -21   1  24        976.73        927.83        33.75 o
 -19   1  24        178.00        206.06        19.58 o
 -17   1  24         33.24         33.86        15.86 o
 -15   1  24        159.10        166.09        21.60 o
 -13   1  24         14.28         -5.71        24.59 o
 -11   1  24         16.56         14.92        18.69 o
  -9   1  24        151.75        202.43        28.46 o
  -7   1  24         24.28         18.45        25.05 o
  -5   1  24          8.73         17.38        19.44 o
  -3   1  24         59.92         90.89        24.66 o
  -1   1  24        162.88        161.57        28.84 o
   1   1  24          0.45        -16.20        16.24 o
   3   1  24          5.95         14.79        19.30 o
 -42   2  24        267.02        312.07        63.74 o
 -40   2  24        171.96        146.32        44.04 o
 -38   2  24          0.31         -9.89        23.00 o
 -36   2  24        190.58        259.92        37.27 o
 -34   2  24        105.40        134.58        29.27 o
 -32   2  24        168.97        179.14        26.41 o
 -30   2  24         65.03        111.36        23.01 o
 -28   2  24        211.02        246.23        28.36 o
 -26   2  24         42.95         76.60        18.24 o
 -24   2  24        243.07        320.46        27.66 o
 -22   2  24         66.92         88.64        18.51 o
 -20   2  24         70.00         56.40        20.01 o
 -18   2  24         11.56         17.51        16.49 o
 -16   2  24          0.20          9.09        15.03 o
 -14   2  24        312.41        305.17        25.95 o
 -12   2  24        295.13        302.20        32.20 o
 -10   2  24         18.94         17.61        18.08 o
  -8   2  24          2.38         -6.32        17.49 o
  -6   2  24         83.70         57.22        23.10 o
  -4   2  24          3.24         12.17        17.75 o
  -2   2  24        114.84        142.03        24.87 o
   0   2  24         15.52         12.22        21.15 o
   2   2  24         40.69         29.62        26.10 o
 -39   3  24         49.01         91.96        20.50 o
 -37   3  24          0.58        -23.81        23.81 o
 -35   3  24          8.88         16.66        22.42 o
 -33   3  24         57.76         70.85        25.62 o
 -31   3  24         22.41         43.36        29.56 o
 -29   3  24        196.26        202.33        31.75 o
 -27   3  24         63.95        102.49        26.52 o
 -25   3  24        106.10         88.43        27.21 o
 -23   3  24         22.88         30.71        17.60 o
 -21   3  24         72.99         34.88        30.01 o
 -19   3  24          2.77         -3.06        19.13 o
 -17   3  24         40.18         52.30        22.80 o
 -15   3  24         76.36         40.28        20.96 o
 -13   3  24          0.23        -15.80        15.80 o
 -11   3  24        125.25        125.87        44.13 o
  -9   3  24         44.10         24.77        30.17 o
  -7   3  24         86.76         99.92        35.67 o
  -5   3  24         89.44         77.09        31.52 o
  -3   3  24          6.24        -17.40        17.40 o
 -30   4  24         51.36          4.82        39.46 o
 -28   4  24          0.05          3.29        20.15 o
 -26   4  24          4.24         13.56        19.87 o
 -24   4  24          4.40         32.50        17.77 o
 -22   4  24        198.41        294.82        44.94 o
 -20   4  24        166.78        214.17        38.96 o
 -18   4  24        594.99        688.36        98.70 o
 -16   4  24         62.30         92.78        24.41 o
 -14   4  24          2.54          4.35        25.33 o
 -12   4  24          0.02         28.04        15.91 o
 -45   1  25          0.11          0.21        23.73 o
 -43   1  25         12.26         30.45        17.13 o
 -41   1  25         13.23         13.31        16.72 o
 -39   1  25        375.99        372.29        34.17 o
 -37   1  25         80.44         44.58        19.90 o
 -35   1  25         23.64         51.34        19.44 o
 -33   1  25          2.06        -15.68        25.09 o
 -31   1  25        241.08        205.97        36.07 o
 -29   1  25        286.90        328.07        29.44 o
 -27   1  25        411.36        420.32        28.25 o
 -25   1  25        678.82        805.67        35.46 o
 -23   1  25        382.44        441.73        28.76 o
 -21   1  25          5.54         -0.08        20.27 o
 -19   1  25        441.82        489.52        32.03 o
 -17   1  25        344.73        355.72        29.58 o
 -15   1  25        926.61        825.13        42.72 o
 -13   1  25         31.96         42.58        24.17 o
 -11   1  25       1244.12       1396.11        62.19 o
  -9   1  25          0.96        -14.34        25.02 o
  -7   1  25         98.40        102.39        23.90 o
  -5   1  25          0.43        -18.43        18.43 o
  -3   1  25         79.31         56.91        23.12 o
  -1   1  25         18.01          1.53        19.42 o
   1   1  25          1.49          3.49        22.15 o
 -42   2  25          8.40         73.61        19.75 o
 -40   2  25        281.78        361.45        45.52 o
 -38   2  25        203.31        234.61        35.63 o
 -36   2  25          0.82        -16.18        16.18 o
 -34   2  25        262.89        337.29        63.48 o
 -32   2  25          0.07         19.82        33.22 o
 -30   2  25        141.00        115.75        23.90 o
 -28   2  25         23.14         17.42        17.05 o
 -26   2  25        830.94        777.69        35.43 o
 -24   2  25          0.84        -14.37        14.37 o
 -22   2  25         26.03          9.55        17.13 o
 -20   2  25         52.40         39.36        20.16 o
 -18   2  25         62.02         42.35        22.29 o
 -16   2  25         72.30         86.95        19.94 o
 -14   2  25         55.78         41.82        21.63 o
 -12   2  25         27.79         -6.55        19.04 o
 -10   2  25          5.13          7.97        18.78 o
  -8   2  25         53.30         28.21        23.88 o
  -6   2  25        100.55         73.49        45.56 o
  -4   2  25         10.24        -16.96        16.96 o
  -2   2  25          1.35        -13.07        13.07 o
   0   2  25        219.20        187.06        32.31 o
 -37   3  25        115.05        138.14        53.21 o
 -35   3  25         60.23         43.38        30.89 o
 -33   3  25          4.04        -12.06        17.29 o
 -31   3  25         16.53        -16.42        25.57 o
 -29   3  25         64.72         76.25        34.73 o
 -27   3  25        425.06        447.36        64.63 o
 -25   3  25         15.03         11.80        18.64 o
 -23   3  25         12.76         23.02        26.30 o
 -21   3  25         20.35          7.74        18.46 o
 -19   3  25         50.92         75.73        32.27 o
 -17   3  25          7.47         37.35        20.59 o
 -15   3  25          0.55          3.46        22.00 o
 -13   3  25        154.81        273.97        38.24 o
 -11   3  25         11.02          5.85        29.49 o
  -9   3  25         52.91         34.27        76.72 o
  -7   3  25         61.32         89.96        61.38 o
  -5   3  25          0.58          8.77        24.22 o
 -28   4  25          1.10        -16.22        16.22 o
 -26   4  25          0.15         74.53        28.50 o
 -24   4  25         21.15         86.33        69.05 o
 -22   4  25          9.69          4.38        21.70 o
 -20   4  25        117.42         24.79        32.88 o
 -18   4  25          4.80         19.54        18.45 o
 -16   4  25          5.78         17.32        38.80 o
 -46   0  26        167.10        112.63        28.64 o
 -44   0  26         52.68        103.59        44.94 o
 -42   0  26          0.05          9.04        24.22 o
 -40   0  26          2.12         14.33        21.53 o
 -38   0  26         39.02         74.02        29.96 o
 -36   0  26        126.77        122.61        35.25 o
 -34   0  26        111.02        139.59        35.81 o
 -32   0  26       3705.07       3850.22       131.64 o
 -30   0  26         21.45         23.38        26.76 o
 -28   0  26       2179.87       2023.39        86.63 o
 -26   0  26        794.03        772.27        47.25 o
 -24   0  26        268.77        225.68        30.78 o
 -22   0  26        103.00         85.61        24.51 o
 -20   0  26        197.39        134.63        26.12 o
 -18   0  26         53.36         31.44        27.09 o
 -16   0  26         85.81         41.65        35.07 o
 -14   0  26        172.59        124.94        52.61 o
 -12   0  26        209.61        214.22        44.94 o
 -10   0  26        772.41        906.29        63.04 o
  -8   0  26         20.79         20.69        25.81 o
  -6   0  26          0.01         27.98        26.21 o
  -4   0  26        435.59        471.42       118.37 o
  -2   0  26         56.78         83.97        48.22 o
   0   0  26          0.20         -2.51        21.53 o
 -45   1  26          7.83          0.85        25.12 o
 -43   1  26          7.73         22.98        16.90 o
 -41   1  26        132.28         85.97        22.78 o
 -39   1  26        398.13        464.33        34.21 o
 -37   1  26        454.64        469.24        38.60 o
 -35   1  26        145.47        155.76        26.66 o
 -33   1  26        307.81        306.19        30.54 o
 -31   1  26        179.34        190.40        32.59 o
 -29   1  26        309.87        278.45        29.61 o
 -27   1  26       1254.04       1310.91        44.09 o
 -25   1  26       2021.70       2018.54        54.46 o
 -23   1  26        187.91        192.18        24.56 o
 -21   1  26         23.81         24.62        16.44 o
 -19   1  26        207.00        218.93        55.92 o
 -17   1  26        122.72        130.01        28.95 o
 -15   1  26        103.24         65.50        22.23 o
 -13   1  26        500.92        504.08        44.97 o
 -11   1  26          4.16        -22.18        22.18 o
  -9   1  26          4.92         14.46        17.37 o
  -7   1  26         34.68          7.65        18.47 o
  -5   1  26         21.76          8.62        17.51 o
  -3   1  26          0.02          8.34        16.16 o
  -1   1  26         41.45         12.64        23.73 o
 -42   2  26         11.95         49.58        19.44 o
 -40   2  26        148.05        176.69        37.51 o
 -38   2  26         29.57         92.28        26.82 o
 -36   2  26         35.86          6.59        20.11 o
 -34   2  26          1.94         -4.45        15.94 o
 -32   2  26          0.85        -11.58        19.62 o
 -30   2  26         50.71         38.23        18.50 o
 -28   2  26          4.28         -0.89        14.61 o
 -26   2  26        219.08        280.88        43.71 o
 -24   2  26         32.06         20.76        17.37 o
 -22   2  26         84.95         38.01        24.05 o
 -20   2  26          3.98         -9.14        16.02 o
 -18   2  26         22.29         65.27        18.76 o
 -16   2  26         14.81         -2.90        16.00 o
 -14   2  26         28.48         11.96        24.68 o
 -12   2  26          0.88        -16.23        16.23 o
 -10   2  26        114.41         89.10        23.76 o
  -8   2  26         11.78        -21.48        21.48 o
  -6   2  26         88.68        102.46        28.40 o
  -4   2  26          1.21          6.89        19.61 o
  -2   2  26          5.01          7.99        21.51 o
 -37   3  26         14.25         -2.81        20.00 o
 -35   3  26          0.84          2.77        15.36 o
 -33   3  26         43.47         47.96        18.90 o
 -31   3  26         22.90         53.19        22.35 o
 -29   3  26         78.75         59.80        21.55 o
 -27   3  26          4.64         -1.66        33.97 o
 -25   3  26          0.27         -2.62        38.36 o
 -23   3  26         32.96         16.14        24.71 o
 -21   3  26         87.79         60.64        23.46 o
 -19   3  26          7.38         17.38        16.84 o
 -17   3  26         27.99         41.78        16.14 o
 -15   3  26          8.35         -0.86        13.70 o
 -13   3  26         17.42         26.30        25.53 o
 -11   3  26        176.76        172.31        41.85 o
  -9   3  26          0.19        -10.96        55.90 o
  -7   3  26         47.56         38.61        60.28 o
 -43   1  27         17.01         51.24        17.44 o
 -41   1  27        296.44        359.28        43.29 o
 -39   1  27        408.04        422.21        31.60 o
 -37   1  27        123.23        189.89        28.02 o
 -35   1  27         21.19         30.20        19.37 o
 -33   1  27         18.02        -15.54        16.44 o
 -31   1  27         17.89        -10.28        22.46 o
 -29   1  27        508.83        493.21        34.26 o
 -27   1  27        140.84        161.26        24.05 o
 -25   1  27        218.79        243.84        23.87 o
 -23   1  27          8.85        -13.12        13.12 o
 -21   1  27          9.29         -7.46        13.15 o
 -19   1  27        344.54        283.51        36.53 o
 -17   1  27        106.93         42.33        23.78 o
 -15   1  27        546.19        584.71        46.39 o
 -13   1  27          5.52        -13.84        20.31 o
 -11   1  27         28.50         16.18        23.54 o
  -9   1  27        271.51        236.82        37.16 o
  -7   1  27          0.08        -16.40        17.22 o
  -5   1  27         78.40         81.45        23.42 o
  -3   1  27          0.01         -3.61        27.21 o
 -42   2  27        141.61        267.23        58.95 o
 -40   2  27          2.70        -11.31        17.65 o
 -38   2  27        119.51        138.83        73.02 o
 -36   2  27          0.41         10.48        18.64 o
 -34   2  27          3.27         -1.02        14.20 o
 -32   2  27         40.34         53.88        20.74 o
 -30   2  27         65.37         63.75        21.00 o
 -28   2  27          6.88         17.79        14.81 o
 -26   2  27        347.31        412.74        27.97 o
 -24   2  27        342.78        346.14        46.19 o
 -22   2  27         24.26         -2.54        15.79 o
 -20   2  27        112.77        106.62        24.91 o
 -18   2  27         14.35        -12.54        18.35 o
 -16   2  27        359.33        399.51        48.41 o
 -14   2  27        168.09        140.68        25.77 o
 -12   2  27         79.83         91.02        28.16 o
 -10   2  27         12.02          5.76        17.01 o
  -8   2  27          1.98          9.30        22.58 o
  -6   2  27         22.89         57.35        23.98 o
 -35   3  27          0.05         30.48        20.72 o
 -33   3  27         33.56         41.82        23.81 o
 -31   3  27          2.76        -21.45        23.65 o
 -29   3  27          0.73        -11.94        16.35 o
 -27   3  27         84.75        121.66        32.55 o
 -25   3  27         30.70        127.14        31.56 o
 -23   3  27         87.37         48.77        29.59 o
 -21   3  27         58.54         85.07        27.90 o
 -19   3  27          6.81        -13.43        13.43 o
 -17   3  27         33.29         65.95        25.27 o
 -15   3  27          2.67         -6.26        21.04 o
 -13   3  27          1.41         40.41        47.13 o
 -11   3  27         11.95         63.35        30.41 o
 -44   0  28          1.13         44.41        28.50 o
 -42   0  28        106.85        136.21        44.94 o
 -40   0  28         54.34        110.83        31.52 o
 -38   0  28         85.36         24.45        24.65 o
 -36   0  28        237.26        281.71        44.15 o
 -34   0  28         85.95        137.86        71.24 o
 -32   0  28        640.13        596.74        52.43 o
 -30   0  28        219.93        296.19        44.23 o
 -28   0  28       1082.97       1284.04        86.58 o
 -26   0  28         20.11         12.16        21.60 o
 -24   0  28         29.08          3.45        18.78 o
 -22   0  28         31.92          8.99        33.98 o
 -20   0  28          1.59         13.69        28.64 o
 -18   0  28        721.43        647.19        56.43 o
 -16   0  28        310.32        306.88        65.76 o
 -14   0  28        291.51        249.89        59.18 o
 -12   0  28        171.40         78.91        41.65 o
 -10   0  28        532.57        437.11        46.42 o
  -8   0  28         19.95         42.01        37.26 o
  -6   0  28          0.69         -7.38        22.64 o
  -4   0  28         70.96         29.52        36.17 o
 -43   1  28         15.44         39.43        26.26 o
 -41   1  28        111.19        157.43        23.66 o
 -39   1  28         98.06         64.01        19.17 o
 -37   1  28         83.50         69.02        20.88 o
 -35   1  28         72.73         78.38        21.90 o
 -33   1  28         25.66         33.43        19.18 o
 -31   1  28         65.66         63.92        20.44 o
 -29   1  28        210.29        221.84        35.34 o
 -27   1  28         59.91         28.09        16.97 o
 -25   1  28        240.50        227.55        25.73 o
 -23   1  28          1.27          8.91        15.93 o
 -21   1  28        124.62        156.20        26.41 o
 -19   1  28        266.92        297.65        52.29 o
 -17   1  28        379.03        390.94        48.23 o
 -15   1  28          1.96         -9.01        20.21 o
 -13   1  28         81.02         43.02        24.73 o
 -11   1  28         14.19         38.66        33.25 o
  -9   1  28         89.20         84.01        27.73 o
  -7   1  28         44.22         32.22        22.51 o
  -5   1  28         69.63         51.11        29.11 o
 -40   2  28          1.06         -6.27        19.70 o
 -38   2  28         19.48         11.88        27.17 o
 -36   2  28         21.60         24.58        19.24 o
 -34   2  28         61.14         49.18        18.58 o
 -32   2  28         10.67        -14.12        14.12 o
 -30   2  28         11.43         27.39        19.06 o
 -28   2  28        111.19        101.94        20.50 o
 -26   2  28        138.67        144.19        25.61 o
 -24   2  28         12.20         68.82        19.39 o
 -22   2  28          9.09         26.20        17.24 o
 -20   2  28         12.32         15.97        16.27 o
 -18   2  28         64.16        138.67        28.19 o
 -16   2  28         15.08         22.07        17.44 o
 -14   2  28         91.61        102.96        23.24 o
 -12   2  28          1.84         21.16        17.55 o
 -10   2  28          3.48         23.03        16.69 o
  -8   2  28          3.42        -22.60        22.60 o
 -35   3  28        103.91        106.19        42.14 o
 -33   3  28         18.94         67.87        20.31 o
 -31   3  28         16.31        -15.91        15.91 o
 -29   3  28          0.28         12.85        24.11 o
 -27   3  28        105.17        208.35        66.86 o
 -25   3  28         17.34          6.18        27.40 o
 -23   3  28         20.24         50.49        21.53 o
 -21   3  28          0.62         28.25        19.87 o
 -19   3  28         23.71         21.50        13.84 o
 -17   3  28         10.57        105.22        31.00 o
 -15   3  28          0.30        -15.52        19.33 o
 -13   3  28         12.12          8.63        46.03 o
 -43   1  29          8.89         -9.07        15.50 o
 -41   1  29        109.26        127.13        32.90 o
 -39   1  29         38.68         47.07        18.03 o
 -37   1  29         63.57         10.52        15.91 o
 -35   1  29        212.46        167.32        26.06 o
 -33   1  29          0.09        -16.17        16.17 o
 -31   1  29         15.33         30.50        17.98 o
 -29   1  29          7.88         31.60        16.32 o
 -27   1  29        386.62        419.45        32.36 o
 -25   1  29         19.85         21.30        18.26 o
 -23   1  29         98.74        137.67        25.72 o
 -21   1  29         23.60          9.46        16.86 o
 -19   1  29          1.18        -30.47        30.47 o
 -17   1  29         93.71         60.03        25.63 o
 -15   1  29         18.36         44.16        23.46 o
 -13   1  29          3.58         -7.67        38.36 o
 -11   1  29         74.27         44.57        26.58 o
  -9   1  29          1.88         -0.12        21.44 o
  -7   1  29         93.94         22.99        25.21 o
 -40   2  29        224.34        262.69        44.87 o
 -38   2  29        115.92         93.65        25.80 o
 -36   2  29          0.38         -2.43        17.44 o
 -34   2  29          3.55          6.47        15.30 o
 -32   2  29          0.01         -1.75        20.25 o
 -30   2  29        137.74        150.19        35.18 o
 -28   2  29        191.07        131.38        38.95 o
 -26   2  29         80.05         97.96        30.69 o
 -24   2  29         32.54         26.56        16.62 o
 -22   2  29         13.06         -2.45        14.00 o
 -20   2  29         42.27         22.57        44.80 o
 -18   2  29          6.98         26.06        20.17 o
 -16   2  29         81.15         51.18        23.46 o
 -14   2  29        106.49         47.97        20.49 o
 -12   2  29         20.53          3.33        22.45 o
 -10   2  29          3.24          4.53        18.98 o
 -33   3  29          0.99          8.62        22.70 o
 -31   3  29          9.28         63.00        23.99 o
 -29   3  29         15.39         -1.05        36.17 o
 -27   3  29          1.27         20.93        23.99 o
 -25   3  29        301.23        348.30        43.07 o
 -23   3  29         59.76         72.92        22.64 o
 -21   3  29          7.61         31.60        17.84 o
 -17   3  29        185.58        259.43        40.21 o
 -42   0  30         30.14         27.48        19.97 o
 -40   0  30        172.99        205.35        63.57 o
 -38   0  30         57.11         67.95        29.96 o
 -36   0  30         52.06         28.50        23.25 o
 -34   0  30         63.64         15.05        23.09 o
 -32   0  30        644.64        729.92        98.64 o
 -30   0  30         78.32         71.51        28.64 o
 -28   0  30       1047.77       1111.98        54.50 o
 -26   0  30        631.89        669.53        56.56 o
 -24   0  30        257.05        219.97        42.60 o
 -22   0  30        506.76        579.65        69.05 o
 -20   0  30        680.04        713.27       126.04 o
 -18   0  30        248.60        237.06        44.63 o
 -16   0  30        173.03        168.78        46.03 o
 -14   0  30        699.62        732.12        85.49 o
 -12   0  30         98.83        177.55        50.42 o
 -10   0  30         33.19         43.84        35.07 o
  -8   0  30         17.95        -19.73        19.73 o
 -41   1  30         13.07         34.93        13.03 o
 -39   1  30         11.97         13.30        14.55 o
 -37   1  30         98.60         83.47        20.74 o
 -35   1  30          7.76         23.84        18.15 o
 -33   1  30        146.29         95.11        22.41 o
 -31   1  30          1.37        -13.02        13.02 o
 -29   1  30          8.89        -16.03        16.03 o
 -27   1  30         43.76         29.63        17.98 o
 -25   1  30          0.05          4.82        14.77 o
 -23   1  30         79.26         73.15        21.71 o
 -21   1  30         68.36         39.73        19.79 o
 -19   1  30          9.23        -16.53        16.53 o
 -17   1  30        197.46        159.55        32.16 o
 -15   1  30          0.28         42.26        24.07 o
 -13   1  30         11.09        -20.54        20.54 o
 -11   1  30          2.54        -19.75        19.75 o
  -9   1  30        116.68         88.53        25.70 o
 -38   2  30         13.42          9.93        17.72 o
 -36   2  30          5.43         -1.55        16.04 o
 -34   2  30         14.00         28.99        15.97 o
 -32   2  30         20.30         39.52        17.08 o
 -30   2  30         75.75         43.57        21.27 o
 -28   2  30          0.13          7.52        23.14 o
 -26   2  30          2.68         -2.16        23.73 o
 -24   2  30         58.76         55.78        16.45 o
 -22   2  30        129.97         89.77        21.78 o
 -20   2  30          2.36        -16.84        16.84 o
 -18   2  30         97.48         45.98        39.28 o
 -16   2  30         18.44        -18.42        18.42 o
 -14   2  30         77.67         72.87        23.73 o
 -27   3  30          6.51         43.84        28.50 o
 -25   3  30         28.96         30.27        19.44 o
 -41   1  31         94.82        160.44        23.19 o
 -39   1  31         67.97         32.98        20.85 o
 -37   1  31          0.69         10.95        15.36 o
 -35   1  31        490.07        531.26        51.34 o
 -33   1  31         59.24         31.70        17.60 o
 -31   1  31        770.19        793.39        40.85 o
 -29   1  31         67.53         44.24        17.58 o
 -27   1  31         17.62         -3.49        18.72 o
 -25   1  31          0.57        -14.65        14.65 o
 -23   1  31         11.67         15.48        17.43 o
 -21   1  31         11.21         14.55        17.79 o
 -19   1  31          0.29         20.65        19.35 o
 -17   1  31         14.59        -11.62        18.53 o
 -15   1  31         28.81          2.79        21.32 o
 -13   1  31         56.91         83.89        25.26 o
 -36   2  31         85.53        124.83        25.34 o
 -34   2  31         36.51         88.18        20.57 o
 -32   2  31         89.45         76.72        34.62 o
 -30   2  31         68.33        113.21        21.92 o
 -28   2  31         52.53         31.71        21.51 o
 -26   2  31          2.55        -12.34        12.34 o
 -24   2  31          0.48         41.16        20.26 o
 -22   2  31          1.30         13.67        27.53 o
 -20   2  31         53.76         52.68        28.92 o
 -18   2  31         56.75         43.39        39.89 o
 -40   0  32         16.52         -6.94        28.50 o
 -38   0  32         31.88         12.66        33.98 o
 -36   0  32         33.21         10.08        21.92 o
 -34   0  32         84.73         35.76        23.52 o
 -32   0  32       1285.57       1305.93        72.64 o
 -30   0  32         83.71        111.79        46.03 o
 -28   0  32        919.16        778.16        87.68 o
 -26   0  32          1.75        -18.96        18.96 o
 -24   0  32        472.07        526.53        55.80 o
 -22   0  32        268.64        194.41        54.80 o
 -20   0  32        603.78        652.06        58.11 o
 -18   0  32        932.75       1040.43       192.79 o
 -16   0  32        140.15        151.25        43.84 o
 -14   0  32         98.83        170.98        46.03 o
 -39   1  32          1.87          2.36        23.46 o
 -37   1  32        135.60        135.86        22.12 o
 -35   1  32         66.91         50.46        21.82 o
 -33   1  32         75.93         62.95        17.66 o
 -31   1  32         12.86          4.47        18.37 o
 -29   1  32        161.11        170.09        25.32 o
 -27   1  32         15.89         -1.76        16.61 o
 -25   1  32          9.64        -14.65        14.65 o
 -23   1  32          6.63         -2.87        16.31 o
 -21   1  32         23.37          2.65        15.35 o
 -19   1  32         91.23         15.48        27.41 o
 -17   1  32         38.34         70.43        22.36 o
 -34   2  32         11.69         -8.77        28.42 o
 -32   2  32         56.01         55.11        19.30 o
 -30   2  32        221.49        305.63        63.55 o
 -28   2  32         85.51        105.57        20.45 o
 -26   2  32         12.14         16.56        16.13 o
 -24   2  32          4.98         30.06        18.23 o
 -22   2  32          0.87         12.46        37.65 o
 -37   1  33         94.49         96.11        31.32 o
 -35   1  33        117.86         81.26        19.30 o
 -33   1  33         34.49         57.75        23.07 o
 -31   1  33         60.76         65.72        17.46 o
 -29   1  33         18.56        -14.88        20.91 o
 -27   1  33         64.38         45.19        18.80 o
 -25   1  33         12.27         46.04        18.06 o
 -23   1  33          8.37        -11.39        11.39 o
 -21   1  33          2.34         49.98        16.02 o
 -34   0  34         18.84         23.29        23.02 o
 -32   0  34        137.46        113.98        46.03 o
 -30   0  34        257.78        257.73        49.32 o
 -28   0  34         37.95         30.16        22.43 o
 -26   0  34         91.82         98.70        53.70 o
 -24   0  34        214.53        255.06        82.20 o
 -31   1  34         10.64          2.68        15.36 o
 -29   1  34          2.84        -15.08        15.08 o
 -27   1  34          1.70        -15.19        15.19 o
                                                
